# Supplementary material for: Comprehensive Analyses of Simple Sequence Repeat (SSR) in Bamboo Genomes and Development of SSR Markers with Peroxidase Genes
Source: Genes (Basel). 2022 Aug 24;13(9):1518. doi: 10.3390/genes13091518 (PMC9498332; doi:10.3390/genes13091518)
Supplement: Supplementary file 1 [file genes-13-01518-s001.zip]

Archive with 4 entries (4 files):
- Supplementary Figure.pdf
- Supplementary Table S3.txt
- Supplementary Table S5.txt
- Supplementary Table.xlsx
