# Supplementary material for: Comprehensive Analyses of Simple Sequence Repeat (SSR) in Bamboo Genomes and Development of SSR Markers with Peroxidase Genes
Source: Genes (Basel). 2022 Aug 24;13(9):1518. doi: 10.3390/genes13091518 (PMC9498332; doi:10.3390/genes13091518)
Supplement: Supplementary file 1 [file genes-13-01518-s001.zip › Supplementary Table S3.txt]

Table S3. Detail information of perfect SSRs identified in this study
Chromosome_ID Motif length Chromosome_Position Genomic_Position Species
scaffold23 (TAC)6 18 651 inter-genic Bam
scaffold23 (AT)9 18 1061 inter-genic Bam
scaffold23 (GA)14 28 17114 inter-genic Bam
scaffold23 (TC)6 12 17969 inter-genic Bam
scaffold23 (CCTC)4 16 18324 inter-genic Bam
scaffold23 (CCCT)4 16 63444 inter-genic Bam
scaffold23 (TTC)19 57 69289 inter-genic Bam
scaffold23 (CCA)6 18 71657 inter-genic Bam
scaffold23 (CA)8 16 88565 inter-genic Bam
scaffold23 (GC)6 12 94004 inter-genic Bam
scaffold23 (AT)10 20 94561 inter-genic Bam
scaffold23 (TA)6 12 100753 inter-genic Bam
scaffold23 (GA)6 12 112628 inter-genic Bam
scaffold23 (AT)6 12 127244 Bam018959.1-intron Bam
scaffold23 (AT)11 22 127665 Bam018959.1-intron Bam
scaffold23 (TC)12 24 141004 inter-genic Bam
scaffold23 (AT)7 14 157236 Bam018960.1-intron Bam
scaffold23 (AG)6 12 191048 inter-genic Bam
scaffold23 (CA)8 16 191719 inter-genic Bam
scaffold23 (TTAT)5 20 204186 inter-genic Bam
scaffold23 (AT)6 12 213804 inter-genic Bam
scaffold23 (AT)6 12 222594 inter-genic Bam
scaffold23 (TTTACAG)3 21 244036 inter-genic Bam
scaffold23 (C)13 13 244797 inter-genic Bam
scaffold23 (GCC)5 15 259091 Bam018962.1-intron Bam
scaffold23 (TA)7 14 261932 Bam018962.1-intron Bam
scaffold23 (GAG)5 15 263700 Bam018962.1-intron Bam
scaffold23 (TC)7 14 263857 Bam018962.1-intron Bam
scaffold23 (C)14 14 286610 inter-genic Bam
scaffold23 (TA)6 12 290752 inter-genic Bam
scaffold23 (T)16 16 305613 Bam018963.2-intron Bam
scaffold23 (CTG)6 18 311292 Bam018964.1-CDS Bam
scaffold23 (GTA)6 18 313771 Bam018964.1-UTR_5 Bam
scaffold23 (AG)16 32 313985 inter-genic Bam
scaffold23 (CT)6 12 321849 inter-genic Bam
scaffold23 (CA)8 16 327952 Bam018965.2-intron Bam
scaffold23 (AG)9 18 333646 inter-genic Bam
scaffold23 (AC)6 12 345532 Bam018966.1-intron Bam
scaffold23 (TTTA)4 16 360929 inter-genic Bam
scaffold23 (TC)6 12 364561 inter-genic Bam
scaffold23 (TG)6 12 376513 inter-genic Bam
scaffold23 (TAT)24 72 381019 inter-genic Bam
scaffold23 (TAT)6 18 404187 inter-genic Bam
scaffold65 (AT)7 14 23078 inter-genic Bam
scaffold65 (G)14 14 32142 inter-genic Bam
scaffold65 (GAAGGAGAAG)3 30 38983 inter-genic Bam
scaffold65 (CACCG)4 20 43660 inter-genic Bam
scaffold65 (TA)10 20 51014 inter-genic Bam
scaffold65 (AT)13 26 51323 inter-genic Bam
scaffold65 (CGA)5 15 53441 Bam039363.1-CDS Bam
scaffold65 (AGAGGGA)3 21 64549 inter-genic Bam
scaffold65 (G)13 13 67621 inter-genic Bam
scaffold65 (CG)6 12 69160 inter-genic Bam
scaffold65 (TA)6 12 90541 inter-genic Bam
scaffold65 (TC)8 16 108012 inter-genic Bam
scaffold65 (CT)6 12 129476 inter-genic Bam
scaffold65 (GAG)5 15 135161 inter-genic Bam
scaffold65 (TG)7 14 146291 inter-genic Bam
scaffold65 (TA)16 32 149595 inter-genic Bam
scaffold65 (T)12 12 174141 inter-genic Bam
scaffold65 (AG)7 14 175184 inter-genic Bam
scaffold65 (AT)9 18 179412 inter-genic Bam
scaffold65 (TA)8 16 188996 inter-genic Bam
scaffold65 (AT)6 12 189401 inter-genic Bam
scaffold65 (AT)12 24 211218 inter-genic Bam
scaffold65 (CCTCT)4 20 240329 inter-genic Bam
scaffold65 (TC)19 38 241627 inter-genic Bam
scaffold65 (TGC)5 15 242360 inter-genic Bam
scaffold65 (GA)14 28 242652 inter-genic Bam
scaffold65 (TATTCG)4 24 245425 Bam039369.1-intron Bam
scaffold65 (AT)6 12 254841 inter-genic Bam
scaffold65 (GTC)5 15 256801 inter-genic Bam
scaffold65 (TA)6 12 263032 inter-genic Bam
scaffold65 (TA)17 34 277233 inter-genic Bam
scaffold65 (CT)6 12 288642 inter-genic Bam
scaffold65 (ATA)11 33 305257 inter-genic Bam
scaffold65 (TATG)4 16 308911 inter-genic Bam
scaffold65 (AG)6 12 357933 inter-genic Bam
scaffold65 (AG)9 18 358519 inter-genic Bam
scaffold65 (GTGGAAG)3 21 366485 Bam039373.1-intron Bam
scaffold65 (C)24 24 368322 Bam039373.1-intron Bam
scaffold65 (TC)10 20 368697 Bam039373.1-intron Bam
scaffold65 (AAT)10 30 369736 inter-genic Bam
scaffold65 (AT)7 14 415565 inter-genic Bam
scaffold65 (CCT)6 18 419356 inter-genic Bam
scaffold65 (C)12 12 442765 inter-genic Bam
scaffold65 (GCC)8 24 445747 Bam039377.1-CDS Bam
scaffold65 (AT)10 20 459542 inter-genic Bam
scaffold65 (A)12 12 482614 Bam039381.1-intron Bam
scaffold65 (TTCT)4 16 502221 inter-genic Bam
scaffold65 (CT)12 24 558587 inter-genic Bam
scaffold65 (A)13 13 658742 inter-genic Bam
scaffold65 (GA)6 12 660940 inter-genic Bam
scaffold65 (TGCA)4 16 665586 Bam039385.1-intron Bam
scaffold65 (GT)6 12 698003 inter-genic Bam
scaffold65 (AC)9 18 698458 inter-genic Bam
scaffold65 (G)19 19 703671 inter-genic Bam
scaffold65 (ACATAT)20 120 722307 inter-genic Bam
scaffold65 (ATGG)4 16 726320 inter-genic Bam
scaffold65 (TAT)5 15 763633 inter-genic Bam
scaffold65 (CG)6 12 776370 Bam039388.1-intron Bam
scaffold65 (AG)8 16 780305 Bam039388.1-intron Bam
scaffold65 (CATG)4 16 782610 Bam039388.1-intron Bam
scaffold65 (AG)8 16 786729 inter-genic Bam
scaffold65 (TA)12 24 820300 inter-genic Bam
scaffold65 (GAAAA)4 20 828782 inter-genic Bam
scaffold65 (TACG)9 36 861154 Bam039389.2-intron Bam
scaffold65 (TAT)5 15 881395 inter-genic Bam
scaffold65 (CTC)5 15 894258 inter-genic Bam
scaffold65 (TC)12 24 923290 inter-genic Bam
scaffold65 (GAGAGAA)3 21 950470 inter-genic Bam
scaffold65 (AAAT)4 16 984749 inter-genic Bam
scaffold65 (C)18 18 986618 inter-genic Bam
scaffold65 (C)12 12 1037345 inter-genic Bam
scaffold65 (AGA)5 15 1051593 inter-genic Bam
scaffold65 (GCT)5 15 1086661 inter-genic Bam
scaffold65 (GTAC)4 16 1087247 inter-genic Bam
scaffold65 (A)14 14 1095521 inter-genic Bam
scaffold65 (AT)18 36 1099955 inter-genic Bam
scaffold65 (TA)8 16 1127089 inter-genic Bam
scaffold65 (CT)15 30 1167611 Bam039396.1-intron Bam
scaffold65 (A)12 12 1188668 inter-genic Bam
scaffold65 (AAG)6 18 1201628 inter-genic Bam
scaffold65 (CT)12 24 1210366 inter-genic Bam
scaffold65 (CA)6 12 1237346 Bam039401.1-UTR_5 Bam
scaffold65 (GCA)5 15 1237918 Bam039401.1-CDS Bam
scaffold65 (TA)6 12 1238280 inter-genic Bam
scaffold65 (AT)8 16 1239065 inter-genic Bam
scaffold65 (AT)7 14 1239225 inter-genic Bam
scaffold65 (TA)12 24 1250571 inter-genic Bam
scaffold65 (ACC)5 15 1252752 inter-genic Bam
scaffold65 (AAT)5 15 1253133 inter-genic Bam
scaffold65 (TTG)6 18 1261552 inter-genic Bam
scaffold65 (TA)7 14 1265928 inter-genic Bam
scaffold65 (GGAG)4 16 1266701 inter-genic Bam
scaffold65 (CCG)6 18 1268450 Bam039402.1-UTR_5 Bam
scaffold65 (T)14 14 1281553 inter-genic Bam
scaffold65 (AAG)5 15 1296557 inter-genic Bam
scaffold65 (TA)10 20 1319723 inter-genic Bam
scaffold65 (AT)9 18 1321755 inter-genic Bam
scaffold65 (ATAG)4 16 1326235 inter-genic Bam
scaffold65 (CT)7 14 1336714 inter-genic Bam
scaffold65 (TA)7 14 1363605 inter-genic Bam
scaffold65 (TA)11 22 1367097 inter-genic Bam
scaffold65 (TC)10 20 1369610 inter-genic Bam
scaffold65 (TC)11 22 1369738 inter-genic Bam
scaffold65 (CGC)5 15 1370204 inter-genic Bam
scaffold65 (T)13 13 1372719 inter-genic Bam
scaffold65 (GATC)4 16 1381600 Bam039409.1-UTR_5 Bam
scaffold65 (CT)8 16 1421650 inter-genic Bam
scaffold65 (AG)9 18 1437747 inter-genic Bam
scaffold65 (C)22 22 1445492 inter-genic Bam
scaffold65 (TC)10 20 1460577 inter-genic Bam
scaffold65 (AT)9 18 1462926 inter-genic Bam
scaffold65 (CATA)4 16 1465655 inter-genic Bam
scaffold65 (GGGCC)4 20 1468092 inter-genic Bam
scaffold65 (TA)21 42 1475049 inter-genic Bam
scaffold65 (CT)7 14 1475679 inter-genic Bam
scaffold65 (TGGTTAA)3 21 1478020 inter-genic Bam
scaffold65 (GC)7 14 1485631 inter-genic Bam
scaffold65 (GGC)6 18 1491612 Bam039413.1-CDS Bam
scaffold65 (CGG)5 15 1496786 inter-genic Bam
scaffold65 (TA)6 12 1518822 inter-genic Bam
scaffold65 (CGC)5 15 1520842 inter-genic Bam
scaffold65 (GA)6 12 1520993 inter-genic Bam
scaffold65 (A)13 13 1527795 inter-genic Bam
scaffold65 (CG)6 12 1558137 Bam039416.1-intron Bam
scaffold65 (GC)6 12 1558274 Bam039416.1-intron Bam
scaffold65 (TC)10 20 1563050 Bam039416.1-intron Bam
scaffold65 (TC)10 20 1563268 Bam039416.1-intron Bam
scaffold65 (TTCT)4 16 1568845 inter-genic Bam
scaffold65 (CT)6 12 1586790 inter-genic Bam
scaffold65 (CGCACC)4 24 1588724 inter-genic Bam
scaffold65 (TTCT)4 16 1612059 Bam039417.1-intron Bam
scaffold65 (GT)7 14 1617005 inter-genic Bam
scaffold65 (A)16 16 1635046 inter-genic Bam
scaffold65 (CT)6 12 1660066 inter-genic Bam
scaffold65 (C)13 13 1667541 inter-genic Bam
scaffold65 (AATA)4 16 1701737 inter-genic Bam
scaffold65 (TA)20 40 1710701 inter-genic Bam
scaffold65 (TA)20 40 1710862 inter-genic Bam
scaffold65 (TA)8 16 1711340 inter-genic Bam
scaffold65 (AT)14 28 1711921 inter-genic Bam
scaffold65 (TA)16 32 1727732 inter-genic Bam
scaffold65 (TA)6 12 1731497 inter-genic Bam
scaffold65 (AT)7 14 1736210 inter-genic Bam
scaffold65 (CTAT)4 16 1745678 inter-genic Bam
scaffold65 (TG)8 16 1747288 inter-genic Bam
scaffold65 (TCTT)4 16 1760106 inter-genic Bam
scaffold65 (AG)10 20 1767946 inter-genic Bam
scaffold65 (GAG)5 15 1778545 inter-genic Bam
scaffold65 (AT)7 14 1789878 inter-genic Bam
scaffold65 (AT)7 14 1797546 inter-genic Bam
scaffold65 (TATATG)9 54 1833561 inter-genic Bam
scaffold65 (TA)13 26 1834035 inter-genic Bam
scaffold65 (TATATG)9 54 1834720 inter-genic Bam
scaffold65 (TA)13 26 1835194 inter-genic Bam
scaffold65 (T)15 15 1838258 Bam039426.1-intron Bam
scaffold65 (AG)8 16 1838826 Bam039426.1-intron Bam
scaffold65 (AGG)6 18 1840113 Bam039426.1-UTR_5 Bam
scaffold65 (AG)8 16 1844735 inter-genic Bam
scaffold65 (ATGG)4 16 1845020 inter-genic Bam
scaffold65 (TC)7 14 1845270 inter-genic Bam
scaffold65 (CATC)4 16 1846652 inter-genic Bam
scaffold65 (TAAA)4 16 1848474 inter-genic Bam
scaffold65 (AC)6 12 1848890 inter-genic Bam
scaffold65 (TTGGC)4 20 1849349 inter-genic Bam
scaffold65 (TAAA)4 16 1849923 inter-genic Bam
scaffold65 (AC)6 12 1850339 inter-genic Bam
scaffold65 (AG)8 16 1851018 inter-genic Bam
scaffold65 (AAAAATA)3 21 1858413 inter-genic Bam
scaffold65 (GA)8 16 1860740 inter-genic Bam
scaffold65 (ACGT)5 20 1860891 inter-genic Bam
scaffold65 (ATAC)16 64 1868061 inter-genic Bam
scaffold65 (A)17 17 1873553 inter-genic Bam
scaffold65 (CTAG)5 20 1875952 inter-genic Bam
scaffold65 (CTT)6 18 1920973 inter-genic Bam
scaffold65 (CTT)5 15 1921299 inter-genic Bam
scaffold65 (TTC)5 15 1924953 inter-genic Bam
scaffold65 (TA)11 22 1943398 inter-genic Bam
scaffold65 (CGC)5 15 1944750 inter-genic Bam
scaffold65 (ACATATT)3 21 1951126 inter-genic Bam
scaffold65 (GCT)5 15 1955808 Bam039430.1-CDS Bam
scaffold65 (A)12 12 1956547 Bam039430.1-UTR_5 Bam
scaffold65 (CCT)5 15 1960486 inter-genic Bam
scaffold65 (CT)8 16 1973225 inter-genic Bam
scaffold65 (TA)11 22 1974116 inter-genic Bam
scaffold65 (AAG)5 15 1978056 inter-genic Bam
scaffold65 (AAG)5 15 1988002 inter-genic Bam
scaffold65 (G)14 14 2004049 inter-genic Bam
scaffold65 (C)16 16 2013076 inter-genic Bam
scaffold65 (CT)7 14 2073794 inter-genic Bam
scaffold65 (AT)11 22 2089115 inter-genic Bam
scaffold65 (GA)7 14 2097277 inter-genic Bam
scaffold65 (A)14 14 2103873 inter-genic Bam
scaffold65 (AT)6 12 2119724 Bam039436.1-intron Bam
scaffold65 (AT)6 12 2134812 inter-genic Bam
scaffold65 (AT)7 14 2146815 Bam039439.2-intron Bam
scaffold65 (ATTC)4 16 2169611 inter-genic Bam
scaffold65 (TA)8 16 2177112 inter-genic Bam
scaffold65 (AT)19 38 2177889 inter-genic Bam
scaffold65 (GT)7 14 2194283 Bam039442.1-intron Bam
scaffold65 (CTC)7 21 2197595 Bam039442.1-CDS Bam
scaffold65 (CCG)5 15 2197735 Bam039442.1-CDS Bam
scaffold65 (CCT)6 18 2197897 Bam039442.1-CDS Bam
scaffold65 (GGAGGG)4 24 2198253 inter-genic Bam
scaffold65 (AAAT)4 16 2213335 inter-genic Bam
scaffold65 (AGA)5 15 2226559 inter-genic Bam
scaffold65 (TA)11 22 2247806 inter-genic Bam
scaffold65 (G)17 17 2269085 inter-genic Bam
scaffold65 (CGC)5 15 2299469 inter-genic Bam
scaffold65 (GT)6 12 2314396 inter-genic Bam
scaffold65 (CTAAT)4 20 2325256 inter-genic Bam
scaffold65 (ACA)5 15 2342120 Bam039446.1-intron Bam
scaffold65 (AG)6 12 2349175 Bam039446.1-intron Bam
scaffold65 (G)18 18 2354863 Bam039446.1-intron Bam
scaffold65 (T)14 14 2358529 Bam039446.1-intron Bam
scaffold65 (AT)10 20 2367759 Bam039446.1-intron Bam
scaffold65 (GGA)5 15 2371419 Bam039446.1-intron Bam
scaffold65 (AT)7 14 2371860 Bam039446.1-intron Bam
scaffold65 (TA)9 18 2389626 Bam039446.1-intron Bam
scaffold65 (GA)6 12 2408727 inter-genic Bam
scaffold65 (CCTC)5 20 2419981 inter-genic Bam
scaffold65 (GGA)6 18 2432467 inter-genic Bam
scaffold65 (TA)18 36 2433483 inter-genic Bam
scaffold65 (AT)8 16 2434416 inter-genic Bam
scaffold65 (AT)12 24 2444803 inter-genic Bam
scaffold65 (AT)16 32 2445025 inter-genic Bam
scaffold65 (AT)12 24 2445255 inter-genic Bam
scaffold65 (TA)7 14 2445592 inter-genic Bam
scaffold65 (TA)6 12 2446702 inter-genic Bam
scaffold65 (AT)7 14 2451760 Bam039448.2-intron Bam
scaffold65 (A)13 13 2456338 inter-genic Bam
scaffold65 (CT)21 42 2462054 inter-genic Bam
scaffold65 (GTT)5 15 2463126 Bam039449.1-CDS Bam
scaffold65 (GT)6 12 2464122 Bam039449.1-UTR_5 Bam
scaffold65 (C)29 29 2487113 Bam039450.1-intron Bam
scaffold65 (C)18 18 2487825 Bam039450.1-intron Bam
scaffold65 (TTCT)4 16 2491671 Bam039450.1-intron Bam
scaffold65 (AAAT)4 16 2494333 inter-genic Bam
scaffold65 (TC)7 14 2499390 inter-genic Bam
scaffold65 (CT)12 24 2506725 inter-genic Bam
scaffold65 (AT)7 14 2549386 inter-genic Bam
scaffold65 (AAAT)4 16 2549556 inter-genic Bam
scaffold65 (A)13 13 2576800 inter-genic Bam
scaffold65 (TA)12 24 2592453 inter-genic Bam
scaffold65 (AT)17 34 2592733 inter-genic Bam
scaffold65 (AGA)7 21 2594864 inter-genic Bam
scaffold65 (CCG)5 15 2607355 Bam039454.1-intron Bam
scaffold65 (CCG)5 15 2608849 Bam039454.1-intron Bam
scaffold65 (T)16 16 2610697 inter-genic Bam
scaffold65 (CGAGC)5 25 2613682 inter-genic Bam
scaffold65 (TA)8 16 2642664 inter-genic Bam
scaffold65 (TG)6 12 2643949 inter-genic Bam
scaffold65 (CTC)6 18 2658033 Bam039455.1-UTR_5 Bam
scaffold65 (AT)20 40 2697663 Bam039458.1-intron Bam
scaffold65 (AT)10 20 2697833 Bam039458.1-intron Bam
scaffold65 (CG)7 14 2698844 inter-genic Bam
scaffold65 (TA)14 28 2715615 inter-genic Bam
scaffold65 (CT)6 12 2724107 Bam039460.2-intron Bam
scaffold65 (GA)8 16 2764453 inter-genic Bam
scaffold65 (GCA)5 15 2771947 inter-genic Bam
scaffold65 (GGC)5 15 2772721 inter-genic Bam
scaffold65 (G)20 20 2773096 inter-genic Bam
scaffold65 (G)20 20 2773697 inter-genic Bam
scaffold65 (AAT)5 15 2800451 inter-genic Bam
scaffold65 (C)22 22 2839280 inter-genic Bam
scaffold65 (C)24 24 2839855 inter-genic Bam
scaffold65 (AG)6 12 2850467 inter-genic Bam
scaffold65 (TATTCG)4 24 2851544 inter-genic Bam
scaffold65 (AC)20 40 2859410 inter-genic Bam
scaffold65 (AAAT)4 16 2860997 inter-genic Bam
scaffold65 (AC)7 14 2862626 inter-genic Bam
scaffold65 (CGC)6 18 2863538 Bam039465.1-CDS Bam
scaffold65 (AC)7 14 2870320 inter-genic Bam
scaffold65 (CGC)6 18 2871232 Bam039466.1-CDS Bam
scaffold65 (TCCG)4 16 2886567 inter-genic Bam
scaffold65 (A)17 17 2907042 inter-genic Bam
scaffold65 (TA)6 12 2908065 inter-genic Bam
scaffold65 (CT)8 16 2912117 inter-genic Bam
scaffold65 (AG)8 16 2927434 inter-genic Bam
scaffold65 (GCT)5 15 2927767 inter-genic Bam
scaffold65 (CGG)6 18 2942362 Bam039467.1-UTR_5 Bam
scaffold65 (CTGT)4 16 2957472 Bam039469.1-intron Bam
scaffold65 (CTGT)4 16 2962779 Bam039470.1-intron Bam
scaffold65 (GA)6 12 2972578 inter-genic Bam
scaffold65 (AT)14 28 2975048 inter-genic Bam
scaffold65 (AT)11 22 2975326 inter-genic Bam
scaffold65 (TC)6 12 2985102 inter-genic Bam
scaffold65 (CA)12 24 3007777 Bam039472.1-intron Bam
scaffold184 (CA)7 14 1117 inter-genic Bam
scaffold184 (GCG)5 15 26617 inter-genic Bam
scaffold184 (AC)6 12 101552 inter-genic Bam
scaffold184 (T)17 17 124032 inter-genic Bam
scaffold184 (AT)7 14 132351 inter-genic Bam
scaffold184 (CT)6 12 176609 inter-genic Bam
scaffold184 (TAAT)4 16 188196 inter-genic Bam
scaffold184 (TA)6 12 199876 inter-genic Bam
scaffold184 (AT)7 14 242384 inter-genic Bam
scaffold184 (GT)8 16 259515 inter-genic Bam
scaffold184 (TAT)7 21 264662 inter-genic Bam
scaffold184 (GT)6 12 285297 Bam014012.3-intron Bam
scaffold184 (TA)7 14 294913 inter-genic Bam
scaffold184 (C)13 13 297324 inter-genic Bam
scaffold184 (A)13 13 308679 inter-genic Bam
scaffold184 (AT)13 26 318537 inter-genic Bam
scaffold184 (AT)15 30 318892 inter-genic Bam
scaffold184 (C)19 19 336453 inter-genic Bam
scaffold184 (TTTA)4 16 337615 inter-genic Bam
scaffold184 (AT)7 14 342746 inter-genic Bam
scaffold184 (CGA)5 15 346510 inter-genic Bam
scaffold184 (TG)7 14 374121 inter-genic Bam
scaffold184 (T)12 12 392761 inter-genic Bam
scaffold184 (GA)7 14 442709 inter-genic Bam
scaffold184 (AG)6 12 454973 inter-genic Bam
scaffold184 (GT)7 14 479037 inter-genic Bam
scaffold184 (TA)6 12 529765 inter-genic Bam
scaffold184 (AC)6 12 532494 inter-genic Bam
scaffold184 (TG)6 12 540458 inter-genic Bam
scaffold184 (TAAA)6 24 542590 inter-genic Bam
scaffold184 (TTTTA)4 20 576970 Bam014015.1-intron Bam
scaffold184 (AG)6 12 587908 inter-genic Bam
scaffold184 (CCTCC)4 20 588366 inter-genic Bam
scaffold184 (AG)6 12 592837 inter-genic Bam
scaffold184 (CCTCC)4 20 593295 inter-genic Bam
scaffold184 (AAG)5 15 596991 inter-genic Bam
scaffold184 (GA)12 24 617358 inter-genic Bam
scaffold184 (TC)6 12 645531 inter-genic Bam
scaffold184 (GCGA)4 16 667097 inter-genic Bam
scaffold184 (TA)9 18 667548 inter-genic Bam
scaffold184 (C)18 18 670785 inter-genic Bam
scaffold184 (AAAG)4 16 673300 inter-genic Bam
scaffold184 (AAAT)4 16 678764 inter-genic Bam
scaffold184 (GCTCG)4 20 692047 inter-genic Bam
scaffold184 (TC)6 12 703595 inter-genic Bam
scaffold184 (CAA)5 15 722947 inter-genic Bam
scaffold184 (C)22 22 891563 inter-genic Bam
scaffold240 (TA)6 12 3967 inter-genic Bam
scaffold240 (G)28 28 7977 inter-genic Bam
scaffold240 (AT)17 34 20141 inter-genic Bam
scaffold240 (CTAT)10 40 26246 inter-genic Bam
scaffold240 (TC)6 12 39321 Bam019569.1-intron Bam
scaffold240 (AGAT)4 16 40051 inter-genic Bam
scaffold240 (CGG)6 18 40976 Bam019570.1-UTR_5 Bam
scaffold240 (TCCC)4 16 79080 inter-genic Bam
scaffold240 (A)12 12 80745 inter-genic Bam
scaffold240 (TG)15 30 94705 inter-genic Bam
scaffold240 (CTC)6 18 115191 Bam019572.1-intron Bam
scaffold240 (TC)9 18 117436 inter-genic Bam
scaffold240 (CCG)5 15 124120 Bam019573.1-CDS Bam
scaffold240 (AG)7 14 127207 inter-genic Bam
scaffold240 (GGGGAG)4 24 157125 inter-genic Bam
scaffold240 (TA)6 12 161956 inter-genic Bam
scaffold240 (CTCTC)6 30 164417 inter-genic Bam
scaffold240 (GGC)5 15 178146 Bam019574.1-CDS Bam
scaffold240 (A)13 13 188331 inter-genic Bam
scaffold240 (CT)20 40 200826 inter-genic Bam
scaffold240 (TCTT)5 20 204163 inter-genic Bam
scaffold240 (AT)8 16 205878 inter-genic Bam
scaffold240 (TA)12 24 207118 inter-genic Bam
scaffold240 (TA)12 24 208249 inter-genic Bam
scaffold240 (AGC)5 15 223717 inter-genic Bam
scaffold240 (GCT)5 15 245023 inter-genic Bam
scaffold240 (AT)6 12 259189 inter-genic Bam
scaffold240 (CG)6 12 264140 inter-genic Bam
scaffold240 (TCTCTG)5 30 268543 Bam019577.1-intron Bam
scaffold240 (TCT)5 15 304064 inter-genic Bam
scaffold240 (CTGTAAA)3 21 315829 inter-genic Bam
scaffold240 (AAC)5 15 335154 inter-genic Bam
scaffold240 (AT)6 12 337926 inter-genic Bam
scaffold255 (GGT)5 15 61113 Bam020561.4-CDS Bam
scaffold255 (CT)7 14 63034 inter-genic Bam
scaffold255 (AAG)5 15 65882 Bam020562.1-UTR_5 Bam
scaffold255 (TC)6 12 66135 Bam020562.1-UTR_5 Bam
scaffold255 (AAAAG)4 20 76987 Bam020564.1-UTR_3 Bam
scaffold255 (CTCCTG)4 24 92835 Bam020564.1-UTR_5 Bam
scaffold255 (T)15 15 104044 Bam020565.1-intron Bam
scaffold255 (TC)8 16 104792 Bam020565.1-UTR_5 Bam
scaffold255 (ATGAA)4 20 107629 inter-genic Bam
scaffold255 (TA)6 12 112133 inter-genic Bam
scaffold255 (TCGAT)5 25 112414 inter-genic Bam
scaffold255 (AT)9 18 117325 inter-genic Bam
scaffold255 (AG)9 18 120928 inter-genic Bam
scaffold255 (GCT)5 15 123515 Bam020568.1-CDS Bam
scaffold255 (T)12 12 126502 inter-genic Bam
scaffold255 (GA)6 12 127412 inter-genic Bam
scaffold255 (GAC)5 15 127666 inter-genic Bam
scaffold255 (TC)24 48 129401 inter-genic Bam
scaffold255 (A)12 12 131690 inter-genic Bam
scaffold255 (AT)9 18 137442 Bam020569.4-intron Bam
scaffold255 (T)12 12 139660 inter-genic Bam
scaffold255 (GT)8 16 144066 inter-genic Bam
scaffold255 (GAAT)4 16 149596 Bam020571.1-intron Bam
scaffold255 (GAG)6 18 154806 Bam020572.4-intron Bam
scaffold255 (G)13 13 163188 Bam020572.4-intron Bam
scaffold255 (TATG)5 20 165521 Bam020572.4-intron Bam
scaffold255 (TCTT)4 16 171057 inter-genic Bam
scaffold255 (AT)23 46 173389 inter-genic Bam
scaffold255 (AT)14 28 173904 inter-genic Bam
scaffold255 (T)13 13 195806 inter-genic Bam
scaffold255 (G)13 13 198167 inter-genic Bam
scaffold255 (T)13 13 203772 Bam020575.3-intron Bam
scaffold255 (GA)6 12 208086 Bam020575.3-intron Bam
scaffold255 (TGGAGC)4 24 215270 Bam020576.1-UTR_5 Bam
scaffold255 (CGC)5 15 219634 Bam020577.1-CDS Bam
scaffold255 (ACAGA)7 35 222512 Bam020577.1-intron Bam
scaffold255 (CT)6 12 224063 Bam020577.1-intron Bam
scaffold255 (AAAG)4 16 229311 inter-genic Bam
scaffold255 (AT)8 16 238958 Bam020578.2-intron Bam
scaffold255 (AGC)6 18 242469 inter-genic Bam
scaffold255 (AAC)7 21 249451 Bam020579.1-intron Bam
scaffold255 (TC)9 18 257059 inter-genic Bam
scaffold255 (GCA)5 15 260462 inter-genic Bam
scaffold255 (GA)6 12 266949 inter-genic Bam
scaffold255 (T)12 12 269998 inter-genic Bam
scaffold255 (GA)9 18 271920 inter-genic Bam
scaffold255 (T)14 14 274025 inter-genic Bam
scaffold255 (TA)7 14 274201 inter-genic Bam
scaffold255 (GCT)6 18 275159 inter-genic Bam
scaffold255 (TAC)5 15 275316 inter-genic Bam
scaffold255 (ATGT)5 20 277305 inter-genic Bam
scaffold255 (TC)6 12 278568 Bam020580.4-UTR_3 Bam
scaffold255 (CCG)5 15 283781 Bam020580.4-CDS Bam
scaffold255 (A)13 13 286214 inter-genic Bam
scaffold255 (CCG)6 18 288622 Bam020581.1-CDS Bam
scaffold255 (T)16 16 290716 inter-genic Bam
scaffold255 (GCC)6 18 293235 Bam020582.1-CDS Bam
scaffold255 (T)14 14 309529 inter-genic Bam
scaffold255 (AAGG)4 16 310229 inter-genic Bam
scaffold255 (CT)10 20 317314 inter-genic Bam
scaffold255 (TA)7 14 317623 inter-genic Bam
scaffold255 (TA)10 20 318074 inter-genic Bam
scaffold255 (TA)10 20 318319 inter-genic Bam
scaffold255 (GA)8 16 318678 inter-genic Bam
scaffold255 (GGC)5 15 319296 Bam020587.1-CDS Bam
scaffold255 (CGC)5 15 319901 inter-genic Bam
scaffold255 (AG)10 20 320431 inter-genic Bam
scaffold255 (GA)9 18 322323 inter-genic Bam
scaffold255 (CTG)5 15 322848 inter-genic Bam
scaffold255 (AAAC)4 16 327544 Bam020588.1-UTR_3 Bam
scaffold255 (TAAA)4 16 330011 inter-genic Bam
scaffold255 (GA)7 14 336521 Bam020589.3-intron Bam
scaffold255 (GA)7 14 347401 inter-genic Bam
scaffold255 (TA)6 12 349266 inter-genic Bam
scaffold255 (CT)14 28 352265 inter-genic Bam
scaffold255 (TA)12 24 356467 inter-genic Bam
scaffold255 (TA)12 24 356694 inter-genic Bam
scaffold255 (A)16 16 358118 inter-genic Bam
scaffold255 (CAG)5 15 358723 Bam020591.1-CDS Bam
scaffold255 (AGA)7 21 359384 Bam020591.1-CDS Bam
scaffold255 (GCAGGA)4 24 359613 Bam020591.1-CDS Bam
scaffold255 (TA)6 12 360130 inter-genic Bam
scaffold255 (AGA)7 21 361619 Bam020592.1-CDS Bam
scaffold255 (GCAT)4 16 362205 inter-genic Bam
scaffold255 (TA)9 18 362383 inter-genic Bam
scaffold255 (AG)9 18 369581 inter-genic Bam
scaffold255 (AG)11 22 379119 inter-genic Bam
scaffold255 (ACAGT)4 20 399964 Bam020595.1-intron Bam
scaffold255 (GA)6 12 408279 Bam020595.1-intron Bam
scaffold255 (TGC)5 15 409682 Bam020595.1-CDS Bam
scaffold255 (AG)8 16 415129 inter-genic Bam
scaffold255 (CCG)7 21 417038 inter-genic Bam
scaffold255 (CCG)7 21 423782 inter-genic Bam
scaffold255 (TC)11 22 431246 Bam020597.1-intron Bam
scaffold255 (TA)13 26 432864 Bam020597.1-intron Bam
scaffold255 (CT)10 20 436158 Bam020597.1-intron Bam
scaffold255 (T)12 12 439844 Bam020597.1-intron Bam
scaffold255 (ATCTC)4 20 443031 inter-genic Bam
scaffold255 (TGCAG)5 25 443653 inter-genic Bam
scaffold255 (CTG)8 24 444420 Bam020598.1-CDS Bam
scaffold255 (GA)8 16 446713 inter-genic Bam
scaffold255 (AG)6 12 448356 inter-genic Bam
scaffold255 (AGCTC)4 20 448566 inter-genic Bam
scaffold255 (GCAAT)4 20 457301 Bam020599.1-UTR_5 Bam
scaffold255 (GGA)6 18 457765 Bam020599.1-UTR_5 Bam
scaffold255 (TC)7 14 464637 inter-genic Bam
scaffold255 (TACA)4 16 468402 inter-genic Bam
scaffold255 (AATC)4 16 470476 inter-genic Bam
scaffold255 (T)12 12 470802 inter-genic Bam
scaffold255 (AGG)7 21 474051 inter-genic Bam
scaffold255 (TC)15 30 478216 inter-genic Bam
scaffold255 (AG)6 12 498803 inter-genic Bam
scaffold255 (T)14 14 500403 inter-genic Bam
scaffold255 (CTCC)4 16 500560 inter-genic Bam
scaffold255 (AG)17 34 510046 inter-genic Bam
scaffold255 (GTAC)4 16 511940 inter-genic Bam
scaffold255 (CATG)5 20 512103 inter-genic Bam
scaffold255 (T)12 12 512793 inter-genic Bam
scaffold255 (CT)11 22 513457 inter-genic Bam
scaffold255 (AT)8 16 515252 inter-genic Bam
scaffold255 (CT)9 18 522731 inter-genic Bam
scaffold255 (CT)9 18 525905 inter-genic Bam
scaffold255 (CGC)5 15 528137 Bam020603.1-intron Bam
scaffold255 (A)13 13 532648 inter-genic Bam
scaffold255 (AT)6 12 538427 inter-genic Bam
scaffold255 (AG)11 22 539538 inter-genic Bam
scaffold255 (AC)6 12 540847 Bam020604.1-intron Bam
scaffold255 (ATAAATT)3 21 547263 inter-genic Bam
scaffold255 (T)13 13 569223 Bam020606.1-intron Bam
scaffold255 (CCT)5 15 579795 Bam020607.1-CDS Bam
scaffold255 (AT)8 16 595743 inter-genic Bam
scaffold255 (T)15 15 598197 inter-genic Bam
scaffold255 (A)17 17 601241 inter-genic Bam
scaffold255 (AT)6 12 602926 inter-genic Bam
scaffold255 (T)12 12 630405 inter-genic Bam
scaffold255 (AGC)7 21 638411 inter-genic Bam
scaffold255 (GGC)5 15 643217 Bam020612.1-CDS Bam
scaffold255 (AGC)5 15 643426 inter-genic Bam
scaffold255 (ATCG)4 16 643982 inter-genic Bam
scaffold255 (AGCA)4 16 651053 Bam020613.1-UTR_5 Bam
scaffold255 (A)12 12 660039 inter-genic Bam
scaffold255 (TGG)5 15 660610 inter-genic Bam
scaffold255 (AT)9 18 679256 inter-genic Bam
scaffold255 (CTT)13 39 679928 inter-genic Bam
scaffold255 (GGT)6 18 689941 inter-genic Bam
scaffold255 (GGC)5 15 690114 inter-genic Bam
scaffold255 (G)17 17 709888 inter-genic Bam
scaffold255 (GAA)5 15 715950 inter-genic Bam
scaffold255 (TA)6 12 720700 inter-genic Bam
scaffold255 (AG)15 30 724926 inter-genic Bam
scaffold255 (GT)6 12 725625 inter-genic Bam
scaffold255 (TCT)6 18 730416 inter-genic Bam
scaffold255 (GT)9 18 733757 inter-genic Bam
scaffold255 (TG)8 16 733962 inter-genic Bam
scaffold255 (TA)18 36 734849 inter-genic Bam
scaffold255 (TTA)10 30 736659 inter-genic Bam
scaffold255 (CCG)6 18 739050 inter-genic Bam
scaffold255 (A)13 13 744284 inter-genic Bam
scaffold255 (TA)9 18 747169 Bam020622.1-intron Bam
scaffold255 (TA)14 28 747330 Bam020622.1-intron Bam
scaffold255 (AT)9 18 748596 Bam020622.1-intron Bam
scaffold255 (CATG)4 16 757028 inter-genic Bam
scaffold255 (CTGC)4 16 757200 inter-genic Bam
scaffold255 (AG)9 18 759649 inter-genic Bam
scaffold255 (AT)14 28 760034 inter-genic Bam
scaffold255 (AC)10 20 760624 inter-genic Bam
scaffold255 (GA)6 12 772208 inter-genic Bam
scaffold255 (AC)10 20 784574 inter-genic Bam
scaffold255 (GA)6 12 796158 inter-genic Bam
scaffold255 (TTCC)5 20 798009 inter-genic Bam
scaffold255 (TA)8 16 798518 inter-genic Bam
scaffold255 (AG)7 14 805132 Bam020624.1-UTR_3 Bam
scaffold255 (TATT)4 16 805511 inter-genic Bam
scaffold255 (CTT)5 15 810139 inter-genic Bam
scaffold255 (GCC)5 15 813839 inter-genic Bam
scaffold255 (T)12 12 814391 inter-genic Bam
scaffold255 (GA)8 16 831574 Bam020628.1-intron Bam
scaffold255 (AAG)6 18 832846 Bam020628.1-UTR_5 Bam
scaffold255 (CTGCTT)4 24 832972 Bam020628.1-UTR_5 Bam
scaffold255 (AGCT)4 16 833105 inter-genic Bam
scaffold255 (CT)6 12 841517 inter-genic Bam
scaffold255 (GA)20 40 845852 inter-genic Bam
scaffold255 (AG)10 20 848416 Bam020629.3-intron Bam
scaffold255 (GGA)5 15 850972 Bam020629.3-CDS Bam
scaffold255 (TC)6 12 865780 inter-genic Bam
scaffold255 (GA)7 14 868615 inter-genic Bam
scaffold255 (TG)6 12 875723 inter-genic Bam
scaffold255 (C)21 21 883711 inter-genic Bam
scaffold255 (CT)6 12 884812 inter-genic Bam
scaffold255 (AT)11 22 888853 inter-genic Bam
scaffold255 (TC)7 14 891907 inter-genic Bam
scaffold255 (TC)6 12 892782 inter-genic Bam
scaffold255 (ACGT)4 16 896252 inter-genic Bam
scaffold255 (TC)7 14 902306 inter-genic Bam
scaffold255 (ATGG)4 16 902654 inter-genic Bam
scaffold255 (ATCC)5 20 914779 inter-genic Bam
scaffold255 (TC)26 52 938219 inter-genic Bam
scaffold255 (AGC)6 18 938974 inter-genic Bam
scaffold255 (AGA)5 15 941082 inter-genic Bam
scaffold255 (TG)9 18 942014 inter-genic Bam
scaffold255 (CGG)5 15 942998 inter-genic Bam
scaffold255 (G)19 19 947393 inter-genic Bam
scaffold255 (CGG)5 15 949850 Bam020639.1-CDS Bam
scaffold255 (AAT)25 75 950353 Bam020639.1-intron Bam
scaffold255 (CGC)5 15 950793 Bam020639.1-CDS Bam
scaffold255 (GCTTA)4 20 951083 inter-genic Bam
scaffold255 (AC)7 14 954974 inter-genic Bam
scaffold255 (TCTCC)4 20 965794 Bam020640.1-intron Bam
scaffold255 (A)16 16 970299 Bam020640.1-intron Bam
scaffold255 (GA)6 12 976961 inter-genic Bam
scaffold255 (GTAC)4 16 979291 inter-genic Bam
scaffold255 (C)13 13 980824 inter-genic Bam
scaffold255 (TGGGC)5 25 981087 inter-genic Bam
scaffold255 (TG)7 14 983705 inter-genic Bam
scaffold255 (GA)6 12 993137 Bam020643.1-intron Bam
scaffold255 (GA)6 12 994918 Bam020643.1-intron Bam
scaffold255 (TA)15 30 1000705 inter-genic Bam
scaffold255 (AAAC)5 20 1001639 inter-genic Bam
scaffold255 (TA)16 32 1002328 inter-genic Bam
scaffold255 (TG)21 42 1002869 inter-genic Bam
scaffold255 (GCAA)4 16 1008611 inter-genic Bam
scaffold255 (GA)7 14 1008804 inter-genic Bam
scaffold255 (AT)16 32 1009320 inter-genic Bam
scaffold255 (CT)6 12 1021964 inter-genic Bam
scaffold255 (AT)21 42 1023690 inter-genic Bam
scaffold255 (AT)16 32 1026454 inter-genic Bam
scaffold255 (TA)6 12 1026620 inter-genic Bam
scaffold255 (TA)17 34 1027007 inter-genic Bam
scaffold255 (AG)11 22 1038472 inter-genic Bam
scaffold255 (TATC)4 16 1046065 inter-genic Bam
scaffold255 (CTT)7 21 1068140 inter-genic Bam
scaffold255 (TA)8 16 1075230 Bam020646.1-intron Bam
scaffold255 (C)14 14 1079020 inter-genic Bam
scaffold255 (T)12 12 1086859 inter-genic Bam
scaffold255 (T)13 13 1087709 inter-genic Bam
scaffold255 (A)16 16 1087886 inter-genic Bam
scaffold255 (CGC)5 15 1088889 Bam020648.1-CDS Bam
scaffold255 (TG)7 14 1097333 inter-genic Bam
scaffold255 (CA)6 12 1106632 inter-genic Bam
scaffold255 (GCC)5 15 1112168 Bam020650.1-CDS Bam
scaffold255 (T)13 13 1128563 inter-genic Bam
scaffold255 (GTAC)5 20 1135935 inter-genic Bam
scaffold255 (TC)10 20 1139770 inter-genic Bam
scaffold255 (AG)13 26 1154682 Bam020653.1-intron Bam
scaffold255 (CAG)5 15 1159278 inter-genic Bam
scaffold255 (TTC)6 18 1160733 inter-genic Bam
scaffold255 (GGC)5 15 1161210 Bam020654.1-CDS Bam
scaffold255 (CT)9 18 1177273 inter-genic Bam
scaffold255 (T)12 12 1179755 Bam020656.1-intron Bam
scaffold255 (TA)6 12 1184227 Bam020657.1-intron Bam
scaffold255 (AT)11 22 1184404 Bam020657.1-intron Bam
scaffold255 (TC)12 24 1185450 Bam020657.1-intron Bam
scaffold255 (A)13 13 1187057 inter-genic Bam
scaffold255 (A)12 12 1187505 inter-genic Bam
scaffold255 (AG)8 16 1202372 inter-genic Bam
scaffold255 (T)16 16 1209267 inter-genic Bam
scaffold255 (TA)16 32 1210367 inter-genic Bam
scaffold255 (CAG)7 21 1219345 Bam020658.1-intron Bam
scaffold255 (TTC)5 15 1222639 inter-genic Bam
scaffold255 (GGC)5 15 1231631 inter-genic Bam
scaffold255 (ATCG)5 20 1232294 Bam020659.1-intron Bam
scaffold255 (CT)9 18 1233793 inter-genic Bam
scaffold255 (AG)8 16 1235900 Bam020660.1-UTR_3 Bam
scaffold255 (CCA)5 15 1242049 inter-genic Bam
scaffold255 (AT)6 12 1245597 Bam020661.1-UTR_5 Bam
scaffold255 (AT)11 22 1246099 inter-genic Bam
scaffold255 (TG)6 12 1257178 inter-genic Bam
scaffold255 (TC)8 16 1258509 inter-genic Bam
scaffold255 (T)14 14 1259660 inter-genic Bam
scaffold255 (TTTCA)4 20 1263202 inter-genic Bam
scaffold255 (AT)6 12 1284877 inter-genic Bam
scaffold255 (A)15 15 1287295 inter-genic Bam
scaffold255 (AT)10 20 1288613 inter-genic Bam
scaffold255 (TA)11 22 1291286 inter-genic Bam
scaffold255 (CT)6 12 1294548 inter-genic Bam
scaffold255 (TGA)5 15 1295246 inter-genic Bam
scaffold255 (GGA)5 15 1300661 inter-genic Bam
scaffold255 (CG)6 12 1300977 inter-genic Bam
scaffold255 (TA)8 16 1306096 inter-genic Bam
scaffold255 (A)16 16 1308975 inter-genic Bam
scaffold255 (AG)17 34 1312196 inter-genic Bam
scaffold255 (CT)8 16 1320835 Bam020663.1-intron Bam
scaffold255 (CT)14 28 1321007 Bam020663.1-intron Bam
scaffold255 (CT)14 28 1321262 Bam020663.1-intron Bam
scaffold255 (ACC)5 15 1323297 Bam020663.1-intron Bam
scaffold255 (AGT)5 15 1326930 inter-genic Bam
scaffold255 (G)13 13 1329856 inter-genic Bam
scaffold255 (CT)9 18 1338364 inter-genic Bam
scaffold255 (TCGA)4 16 1345037 Bam020664.1-intron Bam
scaffold255 (TC)6 12 1347089 inter-genic Bam
scaffold255 (ATTC)4 16 1351059 inter-genic Bam
scaffold255 (CGG)5 15 1371999 Bam020667.1-CDS Bam
scaffold255 (A)14 14 1372215 Bam020667.1-UTR_5 Bam
scaffold255 (TC)7 14 1377828 inter-genic Bam
scaffold255 (CT)11 22 1386981 inter-genic Bam
scaffold255 (AT)14 28 1387321 inter-genic Bam
scaffold255 (TA)26 52 1388432 inter-genic Bam
scaffold255 (AT)6 12 1397046 inter-genic Bam
scaffold255 (CTC)5 15 1405827 inter-genic Bam
scaffold255 (AT)9 18 1410919 inter-genic Bam
scaffold255 (GA)6 12 1413552 inter-genic Bam
scaffold255 (TA)11 22 1421291 inter-genic Bam
scaffold255 (TTG)5 15 1424593 inter-genic Bam
scaffold255 (AG)6 12 1425340 inter-genic Bam
scaffold255 (CCG)5 15 1430797 Bam020671.1-CDS Bam
scaffold255 (AG)7 14 1436855 inter-genic Bam
scaffold255 (ATGC)4 16 1442247 inter-genic Bam
scaffold255 (GCG)6 18 1444257 Bam020673.1-UTR_5 Bam
scaffold255 (TCGA)4 16 1447306 Bam020674.1-UTR_5 Bam
scaffold255 (TG)6 12 1455059 Bam020675.1-UTR_5 Bam
scaffold255 (ACCA)4 16 1456185 Bam020675.1-intron Bam
scaffold255 (TGAA)4 16 1459027 inter-genic Bam
scaffold255 (AG)6 12 1465816 inter-genic Bam
scaffold255 (A)16 16 1474969 inter-genic Bam
scaffold255 (TC)8 16 1476355 inter-genic Bam
scaffold255 (TTG)5 15 1478706 Bam020677.1-intron Bam
scaffold255 (CT)7 14 1500933 inter-genic Bam
scaffold255 (AT)11 22 1503360 inter-genic Bam
scaffold255 (GCG)6 18 1522591 Bam020681.1-UTR_5 Bam
scaffold255 (AC)6 12 1526589 Bam020681.1-intron Bam
scaffold255 (CT)8 16 1537718 inter-genic Bam
scaffold255 (CGGAGG)4 24 1544721 Bam020682.2-intron Bam
scaffold255 (CGC)5 15 1553810 inter-genic Bam
scaffold255 (TTA)6 18 1554101 inter-genic Bam
scaffold255 (TC)6 12 1567703 inter-genic Bam
scaffold255 (TC)22 44 1571664 Bam020683.1-intron Bam
scaffold255 (AT)8 16 1576757 Bam020683.1-intron Bam
scaffold255 (TA)6 12 1577799 Bam020683.1-intron Bam
scaffold255 (TA)14 28 1578192 Bam020683.1-intron Bam
scaffold255 (GTC)5 15 1586322 Bam020684.1-CDS Bam
scaffold255 (CG)6 12 1587818 inter-genic Bam
scaffold255 (GGC)5 15 1596990 Bam020686.3-intron Bam
scaffold255 (GGC)5 15 1601100 Bam020686.3-intron Bam
scaffold255 (AGAGG)4 20 1601259 Bam020686.3-intron Bam
scaffold255 (A)12 12 1606288 Bam020686.3-intron Bam
scaffold255 (CCT)5 15 1615100 Bam020686.3-CDS Bam
scaffold255 (C)22 22 1615440 inter-genic Bam
scaffold255 (TTGT)4 16 1626788 inter-genic Bam
scaffold255 (AT)12 24 1639436 Bam020688.2-intron Bam
scaffold255 (AT)12 24 1639596 Bam020688.2-intron Bam
scaffold255 (GA)7 14 1643871 Bam020688.2-intron Bam
scaffold255 (TTTTC)5 25 1651959 inter-genic Bam
scaffold255 (A)15 15 1660677 inter-genic Bam
scaffold255 (TA)21 42 1663619 inter-genic Bam
scaffold255 (TA)9 18 1663788 inter-genic Bam
scaffold255 (AT)8 16 1668359 inter-genic Bam
scaffold255 (TC)6 12 1674021 inter-genic Bam
scaffold255 (CCACTC)4 24 1710722 inter-genic Bam
scaffold255 (GCA)5 15 1718959 inter-genic Bam
scaffold255 (AAT)6 18 1734648 inter-genic Bam
scaffold255 (GA)6 12 1743287 inter-genic Bam
scaffold255 (TTTA)8 32 1756956 inter-genic Bam
scaffold255 (TAC)5 15 1757120 inter-genic Bam
scaffold255 (AT)12 24 1801628 inter-genic Bam
scaffold255 (CGC)6 18 1809936 inter-genic Bam
scaffold255 (AT)6 12 1819917 inter-genic Bam
scaffold255 (G)17 17 1829860 inter-genic Bam
scaffold255 (GA)6 12 1841439 inter-genic Bam
scaffold255 (GA)6 12 1846788 inter-genic Bam
scaffold255 (TGG)5 15 1857934 Bam020702.1-intron Bam
scaffold255 (AT)8 16 1862171 inter-genic Bam
scaffold255 (GTA)5 15 1862327 inter-genic Bam
scaffold255 (TA)7 14 1867445 inter-genic Bam
scaffold255 (AT)10 20 1882070 inter-genic Bam
scaffold255 (A)21 21 1885293 Bam020704.1-intron Bam
scaffold255 (T)13 13 1886085 inter-genic Bam
scaffold255 (CT)7 14 1887892 inter-genic Bam
scaffold255 (T)12 12 1888339 inter-genic Bam
scaffold255 (CT)6 12 1889714 inter-genic Bam
scaffold255 (G)14 14 1905608 inter-genic Bam
scaffold255 (CTCTG)4 20 1914912 Bam020708.2-intron Bam
scaffold255 (A)12 12 1917038 Bam020708.2-intron Bam
scaffold255 (A)12 12 1929580 Bam020708.2-intron Bam
scaffold255 (CGC)6 18 1935050 Bam020709.1-CDS Bam
scaffold255 (AT)7 14 1935628 inter-genic Bam
scaffold255 (AG)7 14 1944493 inter-genic Bam
scaffold255 (AT)10 20 1947484 inter-genic Bam
scaffold255 (GGCCG)4 20 1962084 inter-genic Bam
scaffold255 (AT)6 12 1963073 inter-genic Bam
scaffold255 (TA)8 16 1966032 inter-genic Bam
scaffold255 (TC)6 12 1977455 inter-genic Bam
scaffold255 (CTT)7 21 1994161 inter-genic Bam
scaffold255 (TC)7 14 2000682 inter-genic Bam
scaffold255 (GA)6 12 2004750 inter-genic Bam
scaffold255 (TC)8 16 2016884 inter-genic Bam
scaffold255 (CT)6 12 2017547 inter-genic Bam
scaffold255 (TC)7 14 2036220 inter-genic Bam
scaffold255 (CT)6 12 2037640 inter-genic Bam
scaffold255 (AG)10 20 2044992 Bam020715.1-intron Bam
scaffold255 (G)15 15 2049017 Bam020716.1-intron Bam
scaffold255 (T)13 13 2108139 Bam020717.1-intron Bam
scaffold255 (TC)8 16 2118039 Bam020718.1-intron Bam
scaffold255 (TGC)7 21 2119841 Bam020719.1-CDS Bam
scaffold255 (GA)18 36 2120758 Bam020719.1-intron Bam
scaffold255 (AGGC)4 16 2121044 Bam020719.1-UTR_5 Bam
scaffold255 (A)12 12 2126636 inter-genic Bam
scaffold255 (T)12 12 2150553 Bam020722.1-intron Bam
scaffold255 (AG)6 12 2172285 Bam020725.1-intron Bam
scaffold255 (GA)7 14 2176892 Bam020726.2-intron Bam
scaffold255 (C)21 21 2186481 Bam020727.1-UTR_3 Bam
scaffold255 (TC)6 12 2227408 inter-genic Bam
scaffold255 (TC)6 12 2230823 inter-genic Bam
scaffold255 (ACG)5 15 2251038 Bam020730.1-CDS Bam
scaffold255 (TAT)5 15 2256545 inter-genic Bam
scaffold255 (T)14 14 2257318 inter-genic Bam
scaffold255 (AT)18 36 2265798 inter-genic Bam
scaffold255 (CT)7 14 2270096 inter-genic Bam
scaffold255 (TTTCT)5 25 2271104 inter-genic Bam
scaffold255 (AT)6 12 2290412 inter-genic Bam
scaffold255 (TA)6 12 2292012 inter-genic Bam
scaffold255 (TC)6 12 2303332 inter-genic Bam
scaffold255 (CT)6 12 2306840 inter-genic Bam
scaffold255 (AG)6 12 2324813 inter-genic Bam
scaffold255 (TA)9 18 2327187 Bam020734.1-intron Bam
scaffold255 (TA)21 42 2327483 Bam020734.1-intron Bam
scaffold255 (GCAG)4 16 2329786 Bam020734.1-intron Bam
scaffold255 (A)16 16 2335572 inter-genic Bam
scaffold255 (T)17 17 2335788 inter-genic Bam
scaffold255 (CT)6 12 2342700 inter-genic Bam
scaffold255 (TA)6 12 2342883 inter-genic Bam
scaffold255 (T)12 12 2355368 Bam020735.1-intron Bam
scaffold255 (AG)6 12 2363313 Bam020735.1-intron Bam
scaffold255 (AT)8 16 2365777 Bam020735.1-intron Bam
scaffold255 (TC)16 32 2385863 inter-genic Bam
scaffold255 (C)29 29 2386962 inter-genic Bam
scaffold255 (AAAC)4 16 2393391 Bam020737.1-intron Bam
scaffold255 (TC)8 16 2395139 Bam020737.1-UTR_5 Bam
scaffold255 (T)13 13 2421003 inter-genic Bam
scaffold255 (TC)6 12 2429829 inter-genic Bam
scaffold255 (CT)10 20 2431545 Bam020739.1-intron Bam
scaffold255 (AG)8 16 2444402 inter-genic Bam
scaffold255 (G)58 58 2499318 Bam020745.1-intron Bam
scaffold255 (GCT)6 18 2506696 Bam020746.1-UTR_3 Bam
scaffold255 (TTA)5 15 2516454 inter-genic Bam
scaffold255 (AAGC)4 16 2519847 inter-genic Bam
scaffold255 (GCG)9 27 2520248 Bam020747.1-CDS Bam
scaffold255 (AT)11 22 2520709 Bam020747.1-intron Bam
scaffold255 (AT)11 22 2524910 Bam020747.1-intron Bam
scaffold255 (GGA)7 21 2543358 Bam020748.1-intron Bam
scaffold255 (CT)8 16 2544729 Bam020748.1-intron Bam
scaffold255 (GA)7 14 2548229 Bam020748.1-intron Bam
scaffold255 (A)15 15 2549629 Bam020748.1-intron Bam
scaffold255 (AG)32 64 2555510 Bam020748.1-intron Bam
scaffold255 (AG)20 40 2555690 Bam020748.1-intron Bam
scaffold255 (CT)9 18 2557485 inter-genic Bam
scaffold255 (A)15 15 2560323 inter-genic Bam
scaffold255 (CGA)5 15 2574982 Bam020749.1-CDS Bam
scaffold255 (TA)8 16 2577776 inter-genic Bam
scaffold255 (TATG)15 60 2593103 inter-genic Bam
scaffold255 (GT)8 16 2595476 inter-genic Bam
scaffold255 (AT)28 56 2606844 inter-genic Bam
scaffold255 (TA)17 34 2607099 inter-genic Bam
scaffold255 (CTC)5 15 2608227 inter-genic Bam
scaffold255 (GA)7 14 2610974 inter-genic Bam
scaffold255 (AG)10 20 2620929 inter-genic Bam
scaffold255 (CT)8 16 2648962 inter-genic Bam
scaffold262 (TG)6 12 14199 inter-genic Bam
scaffold262 (TC)6 12 23709 inter-genic Bam
scaffold262 (AG)7 14 62673 inter-genic Bam
scaffold262 (A)15 15 74618 inter-genic Bam
scaffold262 (AT)15 30 86052 inter-genic Bam
scaffold262 (TA)10 20 94424 inter-genic Bam
scaffold262 (TAAAAAA)3 21 96747 inter-genic Bam
scaffold262 (TG)6 12 99262 inter-genic Bam
scaffold262 (A)13 13 99608 inter-genic Bam
scaffold262 (AT)8 16 103060 inter-genic Bam
scaffold262 (TA)7 14 105037 inter-genic Bam
scaffold262 (GA)6 12 116210 inter-genic Bam
scaffold262 (GGC)5 15 125037 inter-genic Bam
scaffold262 (AG)7 14 125470 inter-genic Bam
scaffold262 (GGC)5 15 131836 inter-genic Bam
scaffold262 (AG)8 16 132268 inter-genic Bam
scaffold262 (CT)7 14 135619 inter-genic Bam
scaffold262 (TCT)5 15 136315 inter-genic Bam
scaffold262 (GGA)5 15 216079 inter-genic Bam
scaffold262 (GCC)5 15 236231 inter-genic Bam
scaffold262 (AT)6 12 240519 inter-genic Bam
scaffold262 (CT)34 68 267144 inter-genic Bam
scaffold262 (TC)24 48 267683 inter-genic Bam
scaffold262 (A)13 13 268913 inter-genic Bam
scaffold262 (AT)12 24 275439 inter-genic Bam
scaffold262 (AT)10 20 284415 inter-genic Bam
scaffold262 (AT)6 12 284560 inter-genic Bam
scaffold262 (TAT)5 15 301758 inter-genic Bam
scaffold262 (CT)8 16 303529 Bam021058.1-intron Bam
scaffold262 (AT)6 12 322981 inter-genic Bam
scaffold262 (A)12 12 358182 inter-genic Bam
scaffold262 (C)16 16 362165 inter-genic Bam
scaffold262 (C)12 12 362946 inter-genic Bam
scaffold262 (TATGT)4 20 372066 inter-genic Bam
scaffold262 (TA)6 12 385833 inter-genic Bam
scaffold262 (ATAC)4 16 386645 inter-genic Bam
scaffold262 (CT)9 18 415198 inter-genic Bam
scaffold262 (TCT)5 15 429728 inter-genic Bam
scaffold262 (TA)8 16 431647 inter-genic Bam
scaffold262 (GA)7 14 452884 inter-genic Bam
scaffold262 (A)12 12 477479 Bam021065.1-intron Bam
scaffold262 (AT)9 18 489771 inter-genic Bam
scaffold262 (AT)11 22 538831 inter-genic Bam
scaffold262 (TG)6 12 584704 inter-genic Bam
scaffold262 (T)12 12 596971 inter-genic Bam
scaffold262 (CTTT)4 16 608758 inter-genic Bam
scaffold262 (CT)8 16 626165 inter-genic Bam
scaffold262 (CT)7 14 638457 inter-genic Bam
scaffold262 (TA)8 16 641400 inter-genic Bam
scaffold262 (TA)7 14 641786 inter-genic Bam
scaffold262 (TC)6 12 645291 inter-genic Bam
scaffold262 (AT)12 24 645947 inter-genic Bam
scaffold262 (CT)6 12 649431 inter-genic Bam
scaffold262 (AAG)5 15 678017 inter-genic Bam
scaffold262 (CGC)5 15 684312 inter-genic Bam
scaffold262 (CCA)5 15 709484 inter-genic Bam
scaffold262 (CCA)5 15 713659 inter-genic Bam
scaffold262 (TG)6 12 717425 inter-genic Bam
scaffold262 (T)13 13 751731 inter-genic Bam
scaffold262 (TA)20 40 776867 inter-genic Bam
scaffold262 (T)14 14 842276 Bam021075.1-UTR_3 Bam
scaffold262 (AT)11 22 853293 inter-genic Bam
scaffold262 (A)12 12 900897 inter-genic Bam
scaffold262 (TTAA)4 16 912778 inter-genic Bam
scaffold262 (TTAT)4 16 914469 inter-genic Bam
scaffold262 (TC)6 12 922798 Bam021078.2-intron Bam
scaffold262 (CCG)5 15 928117 Bam021078.2-intron Bam
scaffold262 (CCG)5 15 932968 Bam021078.2-intron Bam
scaffold262 (TTATA)4 20 942775 inter-genic Bam
scaffold262 (ATAC)14 56 957837 inter-genic Bam
scaffold262 (AT)13 26 969179 inter-genic Bam
scaffold262 (AAC)5 15 976220 inter-genic Bam
scaffold262 (T)13 13 997952 inter-genic Bam
scaffold262 (GTCA)5 20 1034174 inter-genic Bam
scaffold262 (CTCTTCT)3 21 1043947 inter-genic Bam
scaffold262 (CCT)5 15 1054644 inter-genic Bam
scaffold262 (CAC)5 15 1067799 inter-genic Bam
scaffold262 (A)14 14 1115163 Bam021082.2-intron Bam
scaffold262 (AT)21 42 1124072 inter-genic Bam
scaffold262 (C)30 30 1136687 inter-genic Bam
scaffold262 (CT)9 18 1136855 inter-genic Bam
scaffold262 (ATAC)8 32 1142540 inter-genic Bam
scaffold262 (G)22 22 1153862 inter-genic Bam
scaffold262 (AT)16 32 1156127 inter-genic Bam
scaffold262 (GGA)6 18 1156625 Bam021083.1-CDS Bam
scaffold262 (GA)6 12 1177952 inter-genic Bam
scaffold262 (AT)7 14 1213019 Bam021084.1-intron Bam
scaffold262 (T)14 14 1213454 Bam021084.1-intron Bam
scaffold262 (AG)9 18 1224739 inter-genic Bam
scaffold262 (GA)6 12 1238734 inter-genic Bam
scaffold262 (TG)8 16 1242255 inter-genic Bam
scaffold262 (TC)7 14 1245638 inter-genic Bam
scaffold262 (A)13 13 1258571 inter-genic Bam
scaffold262 (GT)6 12 1269473 inter-genic Bam
scaffold262 (TTTCTT)4 24 1290265 inter-genic Bam
scaffold262 (A)21 21 1292912 Bam021086.1-UTR_5 Bam
scaffold262 (C)34 34 1323114 inter-genic Bam
scaffold262 (C)18 18 1323478 inter-genic Bam
scaffold262 (ATGT)12 48 1375316 inter-genic Bam
scaffold262 (G)14 14 1377385 Bam021087.1-intron Bam
scaffold262 (CT)7 14 1401417 inter-genic Bam
scaffold262 (CT)13 26 1439281 inter-genic Bam
scaffold262 (AAAT)5 20 1445743 inter-genic Bam
scaffold262 (TC)10 20 1447979 inter-genic Bam
scaffold262 (AT)22 44 1477372 inter-genic Bam
scaffold262 (AT)9 18 1518605 inter-genic Bam
scaffold262 (A)12 12 1572860 inter-genic Bam
scaffold262 (TTTC)4 16 1606291 inter-genic Bam
scaffold262 (CCT)6 18 1615207 Bam021093.1-CDS Bam
scaffold262 (T)13 13 1667870 inter-genic Bam
scaffold262 (AGG)5 15 1679241 Bam021096.1-UTR_5 Bam
scaffold262 (G)18 18 1693543 inter-genic Bam
scaffold262 (AT)8 16 1695805 inter-genic Bam
scaffold262 (TTCTCCAGA)3 27 1722122 inter-genic Bam
scaffold262 (CT)7 14 1731142 inter-genic Bam
scaffold262 (CACG)4 16 1785102 inter-genic Bam
scaffold262 (CA)6 12 1786172 inter-genic Bam
scaffold262 (AT)8 16 1798288 inter-genic Bam
scaffold262 (TC)6 12 1800772 inter-genic Bam
scaffold262 (TA)16 32 1829269 Bam021101.1-intron Bam
scaffold262 (TC)10 20 1834723 inter-genic Bam
scaffold262 (A)23 23 1843923 inter-genic Bam
scaffold262 (GAAGGA)4 24 1861546 inter-genic Bam
scaffold262 (CCTT)4 16 1907218 inter-genic Bam
scaffold262 (CT)6 12 1941495 inter-genic Bam
scaffold262 (GC)6 12 1942780 inter-genic Bam
scaffold262 (CGC)5 15 1954222 inter-genic Bam
scaffold262 (A)13 13 1964103 inter-genic Bam
scaffold262 (G)13 13 1968248 inter-genic Bam
scaffold262 (G)20 20 1969113 inter-genic Bam
scaffold262 (AC)6 12 2043439 inter-genic Bam
scaffold262 (TA)7 14 2048105 inter-genic Bam
scaffold262 (AT)27 54 2048926 inter-genic Bam
scaffold262 (AGG)5 15 2055643 inter-genic Bam
scaffold262 (CT)6 12 2062946 inter-genic Bam
scaffold262 (CCTAA)4 20 2084734 Bam021108.1-intron Bam
scaffold262 (GA)8 16 2118986 inter-genic Bam
scaffold262 (GA)8 16 2126763 inter-genic Bam
scaffold262 (CCT)5 15 2154206 inter-genic Bam
scaffold262 (TA)14 28 2163541 inter-genic Bam
scaffold262 (TAAT)4 16 2167316 Bam021110.1-intron Bam
scaffold262 (GA)7 14 2174922 inter-genic Bam
scaffold262 (TC)7 14 2185903 inter-genic Bam
scaffold262 (CAAGTCA)3 21 2210386 inter-genic Bam
scaffold262 (T)15 15 2223725 inter-genic Bam
scaffold262 (AG)10 20 2233479 inter-genic Bam
scaffold262 (ATT)8 24 2234101 inter-genic Bam
scaffold262 (CAATG)4 20 2238478 inter-genic Bam
scaffold262 (AAT)5 15 2242948 inter-genic Bam
scaffold262 (AAT)5 15 2247724 inter-genic Bam
scaffold262 (AAT)5 15 2257112 inter-genic Bam
scaffold262 (ATT)5 15 2270996 inter-genic Bam
scaffold262 (CTAG)4 16 2286470 inter-genic Bam
scaffold262 (AAAG)4 16 2319016 inter-genic Bam
scaffold262 (CT)29 58 2353100 inter-genic Bam
scaffold262 (TC)6 12 2357898 inter-genic Bam
scaffold262 (AAG)5 15 2364745 inter-genic Bam
scaffold262 (TCT)5 15 2380274 inter-genic Bam
scaffold262 (TTAA)4 16 2400648 inter-genic Bam
scaffold262 (AG)6 12 2409211 inter-genic Bam
scaffold262 (A)14 14 2429099 inter-genic Bam
scaffold262 (ATTT)5 20 2432521 inter-genic Bam
scaffold262 (GA)6 12 2439671 inter-genic Bam
scaffold262 (GT)6 12 2447021 inter-genic Bam
scaffold262 (TG)6 12 2453306 inter-genic Bam
scaffold262 (TG)7 14 2454900 inter-genic Bam
scaffold262 (AAC)5 15 2476635 inter-genic Bam
scaffold262 (CTT)5 15 2478231 inter-genic Bam
scaffold262 (TCT)5 15 2508170 inter-genic Bam
scaffold262 (CTTCTCCTT)3 27 2554594 inter-genic Bam
scaffold262 (TTCT)5 20 2591552 inter-genic Bam
scaffold262 (TTTC)5 20 2598191 inter-genic Bam
scaffold262 (CTCCTT)4 24 2602794 inter-genic Bam
scaffold262 (TC)7 14 2615518 Bam021123.1-UTR_5 Bam
scaffold262 (TA)9 18 2617175 inter-genic Bam
scaffold262 (AG)9 18 2633269 inter-genic Bam
scaffold262 (TGT)5 15 2635358 inter-genic Bam
scaffold262 (TGG)5 15 2643470 inter-genic Bam
scaffold262 (GCG)5 15 2688457 inter-genic Bam
scaffold262 (AT)6 12 2735509 inter-genic Bam
scaffold262 (TA)14 28 2735737 inter-genic Bam
scaffold262 (AT)6 12 2736349 inter-genic Bam
scaffold262 (TTC)5 15 2740523 inter-genic Bam
scaffold262 (TGTATA)4 24 2746996 inter-genic Bam
scaffold262 (C)26 26 2751898 Bam021125.1-intron Bam
scaffold262 (C)19 19 2752209 Bam021125.1-intron Bam
scaffold262 (TA)6 12 2764166 inter-genic Bam
scaffold262 (T)13 13 2811009 inter-genic Bam
scaffold262 (TTTTC)5 25 2811619 inter-genic Bam
scaffold262 (AT)11 22 2820339 inter-genic Bam
scaffold262 (GAG)6 18 2824439 inter-genic Bam
scaffold262 (AG)8 16 2831703 inter-genic Bam
scaffold262 (TC)6 12 2855787 inter-genic Bam
scaffold262 (T)13 13 2868315 inter-genic Bam
scaffold262 (TA)13 26 2912979 inter-genic Bam
scaffold262 (AAG)5 15 2913423 inter-genic Bam
scaffold262 (TA)6 12 2939479 inter-genic Bam
scaffold262 (TG)8 16 2953919 inter-genic Bam
scaffold262 (AT)14 28 2954039 inter-genic Bam
scaffold262 (A)14 14 2994621 inter-genic Bam
scaffold262 (ATAGTTT)3 21 2994933 inter-genic Bam
scaffold262 (GCT)5 15 3002707 inter-genic Bam
scaffold262 (G)13 13 3031423 inter-genic Bam
scaffold262 (CGGCA)4 20 3039747 inter-genic Bam
scaffold262 (TTA)5 15 3082557 inter-genic Bam
scaffold262 (ATT)17 51 3084462 Bam021132.2-UTR_5 Bam
scaffold262 (CGAATA)4 24 3091338 inter-genic Bam
scaffold262 (AT)14 28 3104303 inter-genic Bam
scaffold262 (TATTCG)4 24 3148089 inter-genic Bam
scaffold262 (TTG)5 15 3182249 inter-genic Bam
scaffold262 (TC)8 16 3202674 Bam021137.1-UTR_5 Bam
scaffold262 (AGG)5 15 3203058 Bam021137.1-UTR_5 Bam
scaffold262 (AAG)5 15 3223429 inter-genic Bam
scaffold262 (GCG)6 18 3237195 inter-genic Bam
scaffold262 (AT)6 12 3247251 inter-genic Bam
scaffold262 (AT)6 12 3252880 inter-genic Bam
scaffold262 (AT)7 14 3260553 inter-genic Bam
scaffold262 (TACA)28 112 3266631 inter-genic Bam
scaffold262 (TAAT)4 16 3277549 inter-genic Bam
scaffold262 (CT)6 12 3318015 inter-genic Bam
scaffold262 (TA)8 16 3337046 inter-genic Bam
scaffold262 (AG)6 12 3347548 inter-genic Bam
scaffold262 (AG)6 12 3364379 inter-genic Bam
scaffold262 (T)12 12 3370635 inter-genic Bam
scaffold262 (AAG)5 15 3382243 inter-genic Bam
scaffold262 (TTG)5 15 3397695 Bam021141.1-intron Bam
scaffold262 (T)12 12 3403507 inter-genic Bam
scaffold262 (T)19 19 3404074 inter-genic Bam
scaffold262 (CA)6 12 3432642 inter-genic Bam
scaffold262 (CAAA)4 16 3434656 inter-genic Bam
scaffold262 (G)21 21 3435843 inter-genic Bam
scaffold262 (G)28 28 3435965 inter-genic Bam
scaffold262 (TAAA)4 16 3479450 inter-genic Bam
scaffold262 (TA)11 22 3483085 inter-genic Bam
scaffold262 (TATCA)4 20 3484588 inter-genic Bam
scaffold443 (AAAAT)5 25 7832 inter-genic Bam
scaffold443 (AAAAT)5 25 9775 inter-genic Bam
scaffold443 (TC)7 14 14331 inter-genic Bam
scaffold443 (AT)10 20 17093 inter-genic Bam
scaffold443 (AT)10 20 18190 inter-genic Bam
scaffold443 (TACC)4 16 43483 Bam031977.1-intron Bam
scaffold443 (CT)20 40 46059 inter-genic Bam
scaffold443 (TC)17 34 52847 inter-genic Bam
scaffold443 (AC)6 12 59284 inter-genic Bam
scaffold443 (AGACC)4 20 61008 inter-genic Bam
scaffold443 (TA)13 26 69719 inter-genic Bam
scaffold443 (TA)16 32 74905 inter-genic Bam
scaffold443 (TA)16 32 86802 inter-genic Bam
scaffold443 (AT)7 14 88709 inter-genic Bam
scaffold443 (TTC)5 15 102418 inter-genic Bam
scaffold443 (A)24 24 104752 inter-genic Bam
scaffold443 (GT)7 14 109670 inter-genic Bam
scaffold443 (TC)6 12 114291 inter-genic Bam
scaffold443 (CGC)5 15 140309 inter-genic Bam
scaffold443 (GA)11 22 141242 inter-genic Bam
scaffold443 (TA)14 28 142930 inter-genic Bam
scaffold443 (TCTTT)4 20 147756 inter-genic Bam
scaffold443 (CT)9 18 149711 inter-genic Bam
scaffold443 (AT)9 18 150194 inter-genic Bam
scaffold443 (TA)14 28 151001 inter-genic Bam
scaffold443 (AG)8 16 151961 inter-genic Bam
scaffold443 (AC)7 14 165160 inter-genic Bam
scaffold443 (AC)6 12 180015 inter-genic Bam
scaffold443 (CGC)5 15 180167 Bam031987.1-CDS Bam
scaffold443 (AC)9 18 184671 Bam031987.1-intron Bam
scaffold443 (AG)9 18 190495 inter-genic Bam
scaffold443 (AG)8 16 212996 Bam031988.1-intron Bam
scaffold443 (GA)12 24 257389 inter-genic Bam
scaffold443 (GGC)5 15 279857 inter-genic Bam
scaffold443 (AG)8 16 299352 inter-genic Bam
scaffold443 (A)13 13 304068 inter-genic Bam
scaffold443 (AG)7 14 308924 inter-genic Bam
scaffold443 (C)14 14 365759 Bam032001.1-UTR_5 Bam
scaffold443 (TCC)5 15 373921 inter-genic Bam
scaffold443 (AG)11 22 398992 inter-genic Bam
scaffold443 (T)12 12 409673 inter-genic Bam
scaffold443 (GA)9 18 409803 inter-genic Bam
scaffold443 (TTC)5 15 426318 inter-genic Bam
scaffold443 (TTC)5 15 427479 inter-genic Bam
scaffold443 (A)12 12 432765 inter-genic Bam
scaffold443 (CCG)5 15 439165 inter-genic Bam
scaffold443 (GCC)7 21 439617 inter-genic Bam
scaffold443 (CA)6 12 441342 inter-genic Bam
scaffold443 (TC)8 16 444461 inter-genic Bam
scaffold443 (T)13 13 451119 inter-genic Bam
scaffold443 (AC)8 16 458023 inter-genic Bam
scaffold443 (CT)7 14 458517 inter-genic Bam
scaffold443 (GT)7 14 463158 inter-genic Bam
scaffold443 (T)14 14 486873 inter-genic Bam
scaffold443 (CA)11 22 494955 inter-genic Bam
scaffold443 (AT)7 14 495446 inter-genic Bam
scaffold443 (T)15 15 495955 inter-genic Bam
scaffold443 (TA)7 14 501243 Bam032011.1-intron Bam
scaffold443 (AG)21 42 503676 Bam032011.1-intron Bam
scaffold443 (AG)20 40 509629 inter-genic Bam
scaffold443 (TGC)7 21 518120 inter-genic Bam
scaffold443 (T)15 15 523132 inter-genic Bam
scaffold443 (GT)7 14 523553 Bam032013.2-intron Bam
scaffold443 (GA)7 14 541163 inter-genic Bam
scaffold443 (TATG)6 24 562401 inter-genic Bam
scaffold443 (CG)6 12 563188 inter-genic Bam
scaffold443 (CGCGG)4 20 579788 inter-genic Bam
scaffold443 (T)12 12 587027 inter-genic Bam
scaffold443 (TA)6 12 590723 inter-genic Bam
scaffold443 (TGA)5 15 591487 inter-genic Bam
scaffold443 (TATATG)4 24 617446 inter-genic Bam
scaffold443 (GGTTTAG)3 21 619699 inter-genic Bam
scaffold443 (T)12 12 640907 inter-genic Bam
scaffold443 (CGGCA)4 20 658278 Bam032020.1-UTR_5 Bam
scaffold443 (GGA)5 15 674426 inter-genic Bam
scaffold443 (TAGC)5 20 683054 inter-genic Bam
scaffold443 (T)12 12 684306 inter-genic Bam
scaffold443 (GGT)6 18 688602 Bam032022.1-intron Bam
scaffold443 (A)12 12 690244 inter-genic Bam
scaffold443 (CT)7 14 691103 inter-genic Bam
scaffold443 (GCC)5 15 699417 inter-genic Bam
scaffold443 (CTC)5 15 702515 inter-genic Bam
scaffold443 (TC)6 12 703391 inter-genic Bam
scaffold443 (GTGC)4 16 711850 Bam032023.1-intron Bam
scaffold443 (C)21 21 720964 inter-genic Bam
scaffold443 (AG)6 12 721917 inter-genic Bam
scaffold443 (TATGTA)21 126 729007 inter-genic Bam
scaffold443 (TATGTA)28 168 730719 inter-genic Bam
scaffold443 (TA)10 20 749726 inter-genic Bam
scaffold443 (G)15 15 759237 inter-genic Bam
scaffold443 (AT)14 28 766958 inter-genic Bam
scaffold443 (AT)16 32 767904 inter-genic Bam
scaffold443 (AGA)5 15 785340 inter-genic Bam
scaffold443 (A)13 13 793187 inter-genic Bam
scaffold443 (CTG)5 15 807084 inter-genic Bam
scaffold443 (A)13 13 810573 inter-genic Bam
scaffold443 (TTCT)7 28 815757 inter-genic Bam
scaffold443 (T)12 12 822779 inter-genic Bam
scaffold443 (TA)17 34 823725 inter-genic Bam
scaffold443 (CTTC)4 16 826878 Bam032032.2-intron Bam
scaffold443 (TA)6 12 857763 inter-genic Bam
scaffold443 (TA)16 32 868703 inter-genic Bam
scaffold443 (GAG)5 15 879672 inter-genic Bam
scaffold443 (GTA)6 18 881419 inter-genic Bam
scaffold496 (GGC)7 21 3186 Bam035640.1-CDS Bam
scaffold496 (TC)8 16 7814 inter-genic Bam
scaffold496 (TTCAGAG)3 21 18416 inter-genic Bam
scaffold496 (AAT)5 15 24265 Bam035642.1-UTR_3 Bam
scaffold496 (TA)7 14 24477 inter-genic Bam
scaffold496 (G)14 14 41089 Bam035643.1-UTR_3 Bam
scaffold496 (AT)6 12 64905 inter-genic Bam
scaffold496 (T)13 13 74125 inter-genic Bam
scaffold496 (T)12 12 78023 Bam035648.1-intron Bam
scaffold496 (TA)6 12 80483 Bam035648.1-intron Bam
scaffold496 (A)13 13 96817 Bam035650.1-intron Bam
scaffold496 (T)13 13 100745 Bam035650.1-intron Bam
scaffold496 (AG)12 24 111762 inter-genic Bam
scaffold496 (GGC)8 24 113621 Bam035652.1-CDS Bam
scaffold496 (GTG)5 15 116404 inter-genic Bam
scaffold496 (T)13 13 116728 inter-genic Bam
scaffold496 (GTG)5 15 117710 inter-genic Bam
scaffold496 (ATATA)5 25 132280 inter-genic Bam
scaffold496 (CACCA)4 20 134074 Bam035653.1-UTR_5 Bam
scaffold496 (GTAC)4 16 135489 inter-genic Bam
scaffold496 (AT)6 12 139436 inter-genic Bam
scaffold496 (TC)7 14 141255 inter-genic Bam
scaffold496 (A)14 14 143466 inter-genic Bam
scaffold496 (AG)14 28 150171 inter-genic Bam
scaffold496 (AG)7 14 165212 inter-genic Bam
scaffold496 (A)12 12 194763 inter-genic Bam
scaffold496 (G)20 20 196990 inter-genic Bam
scaffold496 (GA)7 14 203589 inter-genic Bam
scaffold496 (AG)6 12 207256 Bam035659.2-intron Bam
scaffold496 (AGAAAA)4 24 245972 inter-genic Bam
scaffold496 (A)14 14 247049 inter-genic Bam
scaffold496 (AGAAAA)4 24 247857 inter-genic Bam
scaffold496 (A)15 15 248934 inter-genic Bam
scaffold496 (AG)12 24 255096 inter-genic Bam
scaffold496 (T)17 17 257295 inter-genic Bam
scaffold496 (ACA)5 15 265794 inter-genic Bam
scaffold496 (ACA)5 15 266352 inter-genic Bam
scaffold496 (GA)6 12 278922 inter-genic Bam
scaffold496 (GGC)5 15 309501 inter-genic Bam
scaffold496 (TC)8 16 316990 inter-genic Bam
scaffold496 (AATC)4 16 321585 Bam035669.1-UTR_5 Bam
scaffold496 (TAGC)4 16 341423 inter-genic Bam
scaffold496 (GC)7 14 345133 inter-genic Bam
scaffold496 (CT)8 16 346180 inter-genic Bam
scaffold496 (T)13 13 347822 inter-genic Bam
scaffold496 (GA)10 20 361586 Bam035672.1-UTR_5 Bam
scaffold496 (CGC)5 15 362016 Bam035672.1-CDS Bam
scaffold496 (CT)7 14 377701 inter-genic Bam
scaffold496 (TC)9 18 380131 inter-genic Bam
scaffold496 (GCT)5 15 408741 inter-genic Bam
scaffold496 (CA)6 12 416372 inter-genic Bam
scaffold496 (TA)22 44 427020 inter-genic Bam
scaffold496 (GA)8 16 433982 inter-genic Bam
scaffold496 (G)12 12 455134 inter-genic Bam
scaffold496 (T)13 13 461904 Bam035681.1-intron Bam
scaffold496 (AG)7 14 491670 inter-genic Bam
scaffold496 (CG)6 12 496034 inter-genic Bam
scaffold496 (G)18 18 500768 Bam035682.1-intron Bam
scaffold517 (T)14 14 1633 inter-genic Bam
scaffold517 (TA)10 20 2595 inter-genic Bam
scaffold517 (TCG)5 15 6920 Bam036783.1-CDS Bam
scaffold517 (CT)14 28 17598 inter-genic Bam
scaffold517 (AT)7 14 18369 Bam036784.3-UTR_3 Bam
scaffold517 (TA)10 20 29735 Bam036785.1-intron Bam
scaffold517 (TA)10 20 31190 Bam036785.1-intron Bam
scaffold517 (TC)8 16 33091 inter-genic Bam
scaffold517 (TA)18 36 51373 inter-genic Bam
scaffold517 (CATG)4 16 52876 inter-genic Bam
scaffold517 (TA)10 20 74316 inter-genic Bam
scaffold517 (TA)6 12 87451 inter-genic Bam
scaffold517 (CGG)5 15 116826 Bam036789.1-CDS Bam
scaffold517 (TCT)17 51 135510 Bam036790.2-intron Bam
scaffold517 (AT)16 32 156465 inter-genic Bam
scaffold517 (AT)6 12 163903 inter-genic Bam
scaffold517 (GGA)6 18 176309 inter-genic Bam
scaffold517 (AGGG)4 16 202617 inter-genic Bam
scaffold517 (AT)14 28 209814 inter-genic Bam
scaffold517 (AT)12 24 210009 inter-genic Bam
scaffold517 (ATTT)4 16 225950 Bam036794.1-intron Bam
scaffold517 (TA)6 12 235796 inter-genic Bam
scaffold517 (AAAG)4 16 272302 inter-genic Bam
scaffold517 (A)16 16 273137 inter-genic Bam
scaffold517 (ACC)5 15 285173 inter-genic Bam
scaffold517 (TGCA)4 16 291494 inter-genic Bam
scaffold517 (GA)7 14 291667 inter-genic Bam
scaffold517 (CATG)4 16 291820 inter-genic Bam
scaffold517 (AG)6 12 300239 inter-genic Bam
scaffold517 (TA)6 12 309406 inter-genic Bam
scaffold517 (A)17 17 311286 inter-genic Bam
scaffold517 (AT)12 24 314756 inter-genic Bam
scaffold530 (G)12 12 16050 inter-genic Bam
scaffold530 (GAGGA)5 25 28524 inter-genic Bam
scaffold530 (TG)6 12 30666 inter-genic Bam
scaffold530 (CCT)5 15 37762 inter-genic Bam
scaffold530 (TG)7 14 42265 inter-genic Bam
scaffold530 (TA)12 24 68347 inter-genic Bam
scaffold530 (GA)26 52 72276 inter-genic Bam
scaffold530 (T)19 19 94362 inter-genic Bam
scaffold530 (GA)7 14 97829 inter-genic Bam
scaffold532 (C)24 24 32056 Bam037568.1-intron Bam
scaffold532 (A)14 14 34179 inter-genic Bam
scaffold532 (GT)6 12 35689 inter-genic Bam
scaffold532 (AAAAGA)4 24 59392 inter-genic Bam
scaffold532 (G)13 13 59639 inter-genic Bam
scaffold532 (CTTT)4 16 72385 inter-genic Bam
scaffold532 (GA)6 12 74906 inter-genic Bam
scaffold532 (GA)8 16 109278 inter-genic Bam
scaffold532 (TCATACAG)4 32 112584 inter-genic Bam
scaffold532 (TA)11 22 113239 inter-genic Bam
scaffold532 (AG)7 14 139771 inter-genic Bam
scaffold532 (TA)8 16 174101 inter-genic Bam
scaffold532 (CTT)5 15 204415 inter-genic Bam
scaffold532 (CT)6 12 207830 inter-genic Bam
scaffold532 (CT)9 18 228398 inter-genic Bam
scaffold532 (TG)10 20 234780 inter-genic Bam
scaffold532 (A)12 12 245301 Bam037572.1-UTR_3 Bam
scaffold532 (AGAC)4 16 246359 inter-genic Bam
scaffold532 (A)12 12 249514 inter-genic Bam
scaffold532 (TATG)23 92 277899 inter-genic Bam
scaffold532 (AG)6 12 280069 inter-genic Bam
scaffold532 (T)12 12 292287 inter-genic Bam
scaffold532 (TA)6 12 329480 inter-genic Bam
scaffold532 (CG)6 12 335250 Bam037575.1-CDS Bam
scaffold532 (GA)8 16 346792 inter-genic Bam
scaffold532 (CT)7 14 365623 inter-genic Bam
scaffold532 (T)16 16 370583 Bam037576.2-intron Bam
scaffold532 (TA)13 26 382087 inter-genic Bam
scaffold532 (TC)6 12 390349 inter-genic Bam
scaffold532 (AG)6 12 401188 inter-genic Bam
scaffold581 (A)16 16 6379 inter-genic Bam
scaffold581 (GCC)5 15 22804 Bam038405.1-intron Bam
scaffold581 (AT)10 20 41272 inter-genic Bam
scaffold581 (TTCT)5 20 54530 inter-genic Bam
scaffold581 (TA)6 12 68761 inter-genic Bam
scaffold581 (TC)6 12 95518 inter-genic Bam
scaffold621 (GGA)5 15 9077 Bam038919.1-CDS Bam
scaffold621 (GCC)5 15 16461 inter-genic Bam
scaffold621 (GCA)5 15 25311 Bam038921.1-CDS Bam
scaffold621 (GAG)5 15 53719 Bam038924.1-CDS Bam
scaffold621 (CGAATA)4 24 56322 inter-genic Bam
scaffold621 (A)12 12 61722 Bam038925.1-intron Bam
scaffold621 (GCC)5 15 78101 Bam038926.2-CDS Bam
scaffold621 (CT)7 14 81310 inter-genic Bam
scaffold621 (TC)9 18 90505 inter-genic Bam
scaffold621 (CT)6 12 91620 inter-genic Bam
scaffold621 (CT)15 30 95385 inter-genic Bam
scaffold621 (TC)9 18 98449 inter-genic Bam
scaffold621 (CT)6 12 99564 inter-genic Bam
scaffold621 (CT)15 30 103329 inter-genic Bam
scaffold621 (C)26 26 110551 inter-genic Bam
scaffold621 (CGA)5 15 119444 Bam038928.1-CDS Bam
scaffold621 (C)23 23 132200 inter-genic Bam
scaffold621 (GGA)6 18 141312 inter-genic Bam
scaffold621 (ATAA)4 16 141589 inter-genic Bam
scaffold621 (AT)9 18 142949 inter-genic Bam
scaffold621 (TA)7 14 143075 inter-genic Bam
scaffold621 (TA)7 14 143463 inter-genic Bam
scaffold621 (CT)7 14 155523 inter-genic Bam
scaffold621 (GC)6 12 165629 inter-genic Bam
scaffold621 (TC)7 14 175992 inter-genic Bam
scaffold621 (GAA)5 15 177625 inter-genic Bam
scaffold621 (GA)6 12 181101 inter-genic Bam
scaffold621 (AG)6 12 182989 inter-genic Bam
scaffold635 (GA)7 14 10178 inter-genic Bam
scaffold635 (AAC)5 15 27610 inter-genic Bam
scaffold635 (AAC)6 18 34405 inter-genic Bam
scaffold635 (TTG)5 15 48274 inter-genic Bam
scaffold635 (TTG)6 18 48888 inter-genic Bam
scaffold635 (T)16 16 52238 inter-genic Bam
scaffold635 (T)16 16 52798 inter-genic Bam
scaffold657 (CA)7 14 43181 inter-genic Bam
scaffold657 (AT)6 12 63411 inter-genic Bam
scaffold657 (AT)7 14 73399 inter-genic Bam
scaffold657 (GA)6 12 79850 inter-genic Bam
scaffold657 (GTGCA)4 20 89029 inter-genic Bam
scaffold657 (ACA)8 24 96456 inter-genic Bam
scaffold657 (ACA)6 18 98840 inter-genic Bam
scaffold657 (ACA)6 18 104789 inter-genic Bam
scaffold657 (ACA)7 21 106511 inter-genic Bam
scaffold657 (A)12 12 107293 inter-genic Bam
scaffold657 (TTCTT)4 20 110621 inter-genic Bam
scaffold657 (TA)15 30 111728 inter-genic Bam
scaffold657 (AGC)5 15 144527 inter-genic Bam
scaffold657 (TA)17 34 171958 inter-genic Bam
scaffold657 (TCCA)4 16 184852 inter-genic Bam
scaffold657 (GCT)5 15 185824 Bam039517.1-CDS Bam
scaffold657 (GA)7 14 213073 inter-genic Bam
scaffold657 (CT)6 12 218639 inter-genic Bam
scaffold657 (CT)16 32 228228 inter-genic Bam
scaffold657 (CT)7 14 233631 inter-genic Bam
scaffold657 (GA)6 12 252471 inter-genic Bam
scaffold657 (CTTT)4 16 256209 inter-genic Bam
scaffold657 (GCTA)4 16 266848 inter-genic Bam
scaffold758 (AT)6 12 36841 inter-genic Bam
scaffold758 (AAT)6 18 39220 inter-genic Bam
scaffold758 (G)19 19 54029 inter-genic Bam
scaffold758 (CT)9 18 77834 inter-genic Bam
scaffold758 (G)20 20 90970 inter-genic Bam
scaffold759 (GTGG)5 20 14892 Bam040811.1-intron Bam
scaffold759 (TA)6 12 31468 inter-genic Bam
scaffold759 (A)16 16 41175 inter-genic Bam
scaffold759 (A)13 13 54051 inter-genic Bam
scaffold759 (TA)6 12 57422 inter-genic Bam
scaffold759 (AAAG)4 16 75512 inter-genic Bam
scaffold759 (G)14 14 83822 inter-genic Bam
scaffold759 (AT)7 14 92008 inter-genic Bam
scaffold759 (AT)11 22 95884 inter-genic Bam
scaffold759 (CTC)5 15 97567 inter-genic Bam
scaffold759 (AT)15 30 126497 inter-genic Bam
scaffold759 (AATA)6 24 128367 inter-genic Bam
scaffold759 (TA)12 24 139145 inter-genic Bam
scaffold759 (ATAAA)4 20 190943 Bam040815.2-intron Bam
scaffold759 (CT)9 18 194179 inter-genic Bam
scaffold759 (AT)6 12 194547 inter-genic Bam
scaffold759 (TTCGA)4 20 230547 Bam040817.1-intron Bam
scaffold782 (CT)6 12 2368 inter-genic Bam
scaffold782 (T)16 16 10662 inter-genic Bam
scaffold782 (CA)7 14 10831 inter-genic Bam
scaffold782 (AG)6 12 17805 inter-genic Bam
scaffold782 (GA)7 14 18044 inter-genic Bam
scaffold782 (CT)6 12 31684 inter-genic Bam
scaffold782 (AT)16 32 49034 inter-genic Bam
scaffold782 (TACG)4 16 57142 inter-genic Bam
scaffold782 (AC)6 12 57605 inter-genic Bam
scaffold782 (CGC)5 15 72758 inter-genic Bam
scaffold782 (TGC)7 21 84520 inter-genic Bam
scaffold782 (CCTT)4 16 96728 inter-genic Bam
scaffold782 (CTTTTT)4 24 110209 inter-genic Bam
scaffold782 (AG)18 36 119281 inter-genic Bam
scaffold782 (GAG)5 15 119481 inter-genic Bam
scaffold782 (TAGC)5 20 134796 inter-genic Bam
scaffold782 (GGC)5 15 139681 Bam041602.1-CDS Bam
scaffold782 (TCG)5 15 139873 inter-genic Bam
scaffold782 (TA)9 18 141253 inter-genic Bam
scaffold782 (G)26 26 156521 inter-genic Bam
scaffold782 (GCTA)4 16 169568 inter-genic Bam
scaffold782 (GCG)5 15 176182 Bam041603.1-UTR_5 Bam
scaffold782 (A)16 16 180823 Bam041603.1-UTR_3 Bam
scaffold782 (GA)8 16 181337 inter-genic Bam
scaffold782 (TA)12 24 188002 inter-genic Bam
scaffold782 (TGTATA)21 126 196530 inter-genic Bam
scaffold782 (CGTA)4 16 200760 inter-genic Bam
scaffold782 (AT)13 26 228356 inter-genic Bam
scaffold782 (CT)6 12 245443 inter-genic Bam
scaffold782 (TGA)5 15 245747 inter-genic Bam
scaffold782 (AT)10 20 298209 inter-genic Bam
scaffold782 (TA)11 22 298402 inter-genic Bam
scaffold782 (GC)6 12 308200 inter-genic Bam
scaffold782 (CT)15 30 308914 inter-genic Bam
scaffold782 (CA)6 12 327892 inter-genic Bam
scaffold782 (ATC)5 15 332340 Bam041611.1-CDS Bam
scaffold782 (CA)7 14 342763 inter-genic Bam
scaffold782 (A)16 16 348340 inter-genic Bam
scaffold782 (GGT)5 15 384862 Bam041614.4-intron Bam
scaffold782 (TTC)6 18 410782 inter-genic Bam
scaffold782 (TC)7 14 410974 inter-genic Bam
scaffold782 (AG)6 12 421889 inter-genic Bam
scaffold782 (CA)10 20 425850 inter-genic Bam
scaffold782 (G)20 20 432058 Bam041616.1-UTR_5 Bam
scaffold782 (T)15 15 436721 inter-genic Bam
scaffold782 (AGC)5 15 456770 Bam041617.1-UTR_3 Bam
scaffold782 (AG)6 12 466128 inter-genic Bam
scaffold782 (G)18 18 476984 inter-genic Bam
scaffold782 (AG)6 12 477553 inter-genic Bam
scaffold782 (TC)9 18 490285 inter-genic Bam
scaffold782 (T)13 13 495531 inter-genic Bam
scaffold782 (TA)11 22 495978 inter-genic Bam
scaffold782 (AG)8 16 497121 inter-genic Bam
scaffold782 (TA)10 20 504022 Bam041619.1-intron Bam
scaffold782 (TATACA)4 24 504253 Bam041619.1-intron Bam
scaffold782 (CT)7 14 523274 inter-genic Bam
scaffold782 (T)14 14 527561 inter-genic Bam
scaffold782 (CT)7 14 529192 inter-genic Bam
scaffold782 (AAAG)4 16 544107 inter-genic Bam
scaffold782 (AGC)5 15 556055 Bam041621.2-CDS Bam
scaffold782 (GAG)6 18 570927 inter-genic Bam
scaffold782 (CGG)5 15 572643 inter-genic Bam
scaffold782 (CT)7 14 578616 inter-genic Bam
scaffold782 (CCCCTC)5 30 587001 Bam041623.1-UTR_3 Bam
scaffold782 (AAAT)4 16 587473 inter-genic Bam
scaffold782 (TTGG)5 20 587736 inter-genic Bam
scaffold782 (A)13 13 599509 inter-genic Bam
scaffold782 (GA)7 14 611014 Bam041625.1-UTR_3 Bam
scaffold782 (CT)9 18 611747 Bam041625.1-UTR_5 Bam
scaffold782 (GGT)5 15 612192 inter-genic Bam
scaffold782 (CA)7 14 622652 inter-genic Bam
scaffold782 (AGAGG)4 20 632878 inter-genic Bam
scaffold782 (A)17 17 646132 inter-genic Bam
scaffold782 (TA)11 22 659057 inter-genic Bam
scaffold782 (GCG)5 15 691795 inter-genic Bam
scaffold782 (CT)14 28 707831 inter-genic Bam
scaffold782 (G)17 17 714094 inter-genic Bam
scaffold782 (G)12 12 715870 inter-genic Bam
scaffold782 (T)12 12 719537 inter-genic Bam
scaffold782 (TC)10 20 744534 inter-genic Bam
scaffold782 (AT)6 12 746526 inter-genic Bam
scaffold782 (TACA)18 72 755707 inter-genic Bam
scaffold782 (CGT)5 15 759316 Bam041630.1-CDS Bam
scaffold782 (TC)6 12 762235 inter-genic Bam
scaffold782 (AC)6 12 765938 inter-genic Bam
scaffold782 (TA)12 24 767291 inter-genic Bam
scaffold782 (TA)6 12 769398 inter-genic Bam
scaffold782 (CCT)5 15 795131 inter-genic Bam
scaffold782 (TG)8 16 796246 inter-genic Bam
scaffold782 (CT)15 30 801870 inter-genic Bam
scaffold782 (AG)20 40 803405 inter-genic Bam
scaffold782 (AG)20 40 804104 inter-genic Bam
scaffold782 (TA)7 14 816318 inter-genic Bam
scaffold782 (AT)8 16 817607 Bam041633.1-intron Bam
scaffold782 (CTT)6 18 819698 inter-genic Bam
scaffold782 (AT)10 20 820618 inter-genic Bam
scaffold782 (A)13 13 820960 inter-genic Bam
scaffold782 (AT)9 18 828558 inter-genic Bam
scaffold782 (CT)9 18 836357 inter-genic Bam
scaffold782 (TC)6 12 842388 inter-genic Bam
scaffold782 (TG)6 12 859721 inter-genic Bam
scaffold782 (AGGG)4 16 862476 Bam041635.1-UTR_5 Bam
scaffold782 (C)12 12 864119 Bam041635.1-intron Bam
scaffold782 (TC)6 12 885546 inter-genic Bam
scaffold782 (TA)8 16 890846 inter-genic Bam
scaffold782 (G)15 15 892757 inter-genic Bam
scaffold782 (TC)8 16 907510 inter-genic Bam
scaffold782 (CT)7 14 923769 inter-genic Bam
scaffold782 (A)12 12 928171 inter-genic Bam
scaffold782 (TA)9 18 932820 inter-genic Bam
scaffold782 (AT)18 36 942537 inter-genic Bam
scaffold782 (TA)15 30 942816 inter-genic Bam
scaffold965 (T)13 13 4951 inter-genic Bam
scaffold965 (AC)6 12 10727 inter-genic Bam
scaffold965 (A)13 13 15596 inter-genic Bam
scaffold965 (GCC)5 15 19343 inter-genic Bam
scaffold965 (TA)6 12 26001 inter-genic Bam
scaffold965 (AT)6 12 35924 inter-genic Bam
scaffold965 (TA)14 28 39026 inter-genic Bam
scaffold965 (AT)12 24 39457 inter-genic Bam
scaffold965 (AG)8 16 40572 inter-genic Bam
scaffold965 (TTCC)4 16 41728 inter-genic Bam
scaffold965 (AT)7 14 43540 Bam046685.1-intron Bam
scaffold965 (GGA)6 18 46550 Bam046685.1-CDS Bam
scaffold965 (TC)7 14 62056 inter-genic Bam
scaffold965 (CT)7 14 82281 inter-genic Bam
scaffold965 (AAT)5 15 87417 inter-genic Bam
scaffold965 (AAT)5 15 89523 inter-genic Bam
scaffold965 (AG)10 20 94314 inter-genic Bam
scaffold965 (AT)10 20 94552 inter-genic Bam
scaffold965 (TA)7 14 94967 inter-genic Bam
scaffold965 (CT)9 18 99323 inter-genic Bam
scaffold965 (CT)6 12 99560 inter-genic Bam
scaffold965 (GC)7 14 100681 inter-genic Bam
scaffold965 (AG)7 14 103536 inter-genic Bam
scaffold965 (TC)8 16 113699 inter-genic Bam
scaffold965 (AC)6 12 116318 inter-genic Bam
scaffold965 (GAA)6 18 127292 inter-genic Bam
scaffold965 (AT)12 24 131874 inter-genic Bam
scaffold965 (TA)6 12 142992 inter-genic Bam
scaffold965 (ACAA)4 16 153311 inter-genic Bam
scaffold965 (CAGTA)4 20 155668 inter-genic Bam
scaffold965 (TTC)9 27 175837 inter-genic Bam
scaffold965 (CT)8 16 183705 Bam046691.1-UTR_5 Bam
scaffold965 (CT)6 12 193350 inter-genic Bam
scaffold965 (AT)12 24 209048 Bam046692.2-intron Bam
scaffold965 (TA)13 26 212820 Bam046692.2-intron Bam
scaffold965 (AT)11 22 222656 Bam046692.2-intron Bam
scaffold965 (AT)16 32 223719 Bam046692.2-intron Bam
scaffold965 (CT)9 18 233911 inter-genic Bam
scaffold965 (AAT)10 30 270308 inter-genic Bam
scaffold965 (TA)15 30 272268 inter-genic Bam
scaffold965 (TTC)5 15 306378 inter-genic Bam
scaffold965 (CT)8 16 311502 inter-genic Bam
scaffold965 (TTC)5 15 311717 inter-genic Bam
scaffold965 (TTC)5 15 312240 Bam046694.1-UTR_5 Bam
scaffold965 (AG)6 12 340234 inter-genic Bam
scaffold965 (AAAAG)5 25 340533 inter-genic Bam
scaffold965 (GA)9 18 341839 inter-genic Bam
scaffold965 (AT)6 12 350681 inter-genic Bam
scaffold965 (GA)26 52 378916 Bam046698.1-intron Bam
scaffold965 (GA)6 12 418421 inter-genic Bam
scaffold965 (GA)20 40 422992 inter-genic Bam
scaffold965 (GA)6 12 441366 inter-genic Bam
scaffold965 (TC)9 18 491111 inter-genic Bam
scaffold965 (AC)7 14 495128 Bam046703.1-intron Bam
scaffold965 (AT)7 14 505306 inter-genic Bam
scaffold965 (T)15 15 511795 inter-genic Bam
scaffold965 (TC)8 16 525338 inter-genic Bam
scaffold965 (GTAC)4 16 526073 Bam046705.1-intron Bam
scaffold965 (TC)6 12 528147 Bam046705.1-intron Bam
scaffold965 (TC)8 16 528322 Bam046705.1-intron Bam
scaffold965 (TGC)5 15 537851 inter-genic Bam
scaffold965 (GCT)7 21 552702 inter-genic Bam
scaffold965 (GAA)7 21 553841 inter-genic Bam
scaffold965 (GAA)7 21 554540 inter-genic Bam
scaffold965 (AAAT)4 16 563735 inter-genic Bam
scaffold965 (AGGAG)6 30 569684 inter-genic Bam
scaffold965 (AGG)5 15 570010 inter-genic Bam
scaffold965 (AGA)5 15 574926 Bam046707.1-UTR_5 Bam
scaffold965 (AT)6 12 602967 inter-genic Bam
scaffold965 (C)21 21 606504 inter-genic Bam
scaffold986 (T)16 16 12693 Bam046840.1-UTR_3 Bam
scaffold986 (GAA)5 15 23969 inter-genic Bam
scaffold986 (TG)7 14 35298 inter-genic Bam
scaffold986 (C)22 22 51369 Bam046842.1-intron Bam
scaffold986 (C)25 25 51565 Bam046842.1-intron Bam
scaffold986 (TC)8 16 55466 Bam046842.1-intron Bam
scaffold986 (C)17 17 71985 Bam046842.1-intron Bam
scaffold986 (G)13 13 83739 Bam046842.1-intron Bam
scaffold986 (TA)6 12 93507 inter-genic Bam
scaffold986 (CGC)6 18 105670 inter-genic Bam
scaffold986 (TA)8 16 111365 inter-genic Bam
scaffold986 (TTTTGAT)3 21 115062 inter-genic Bam
scaffold986 (T)14 14 122471 inter-genic Bam
scaffold986 (AAT)5 15 152653 Bam046843.4-intron Bam
scaffold986 (AT)6 12 153770 Bam046843.4-intron Bam
scaffold986 (TA)6 12 163554 inter-genic Bam
scaffold986 (GGGCAT)4 24 168144 inter-genic Bam
scaffold986 (TA)11 22 168805 inter-genic Bam
scaffold986 (TA)9 18 189976 inter-genic Bam
scaffold986 (GAGGA)5 25 193439 inter-genic Bam
scaffold986 (AC)9 18 206318 inter-genic Bam
scaffold986 (TG)6 12 209492 inter-genic Bam
scaffold986 (AC)6 12 239910 inter-genic Bam
scaffold986 (GGA)5 15 245894 inter-genic Bam
scaffold986 (GAGGA)6 30 254343 inter-genic Bam
scaffold986 (AT)6 12 256244 inter-genic Bam
scaffold986 (G)21 21 280678 inter-genic Bam
scaffold986 (AT)10 20 292045 inter-genic Bam
scaffold986 (AT)10 20 292407 inter-genic Bam
scaffold986 (A)12 12 295859 Bam046845.1-intron Bam
scaffold986 (CT)7 14 296498 Bam046845.1-intron Bam
scaffold986 (CT)6 12 320063 Bam046845.1-intron Bam
scaffold986 (GCC)5 15 320495 Bam046845.1-intron Bam
scaffold986 (TA)6 12 325478 Bam046845.1-intron Bam
scaffold986 (CT)6 12 344273 Bam046845.1-intron Bam
scaffold986 (ATGC)4 16 349148 inter-genic Bam
scaffold986 (ATTT)4 16 365845 inter-genic Bam
scaffold986 (TC)8 16 365985 inter-genic Bam
scaffold986 (C)12 12 377935 inter-genic Bam
scaffold986 (TG)6 12 388109 inter-genic Bam
scaffold986 (TG)6 12 394805 inter-genic Bam
scaffold986 (CG)6 12 401017 inter-genic Bam
scaffold986 (TAAT)4 16 404096 inter-genic Bam
scaffold986 (CA)6 12 409637 inter-genic Bam
scaffold986 (C)14 14 449417 inter-genic Bam
scaffold986 (C)15 15 451189 inter-genic Bam
scaffold986 (GA)8 16 455262 inter-genic Bam
scaffold986 (TAGGGT)4 24 460396 inter-genic Bam
scaffold986 (GA)9 18 460535 inter-genic Bam
scaffold986 (GTG)8 24 468951 Bam046846.1-intron Bam
scaffold986 (AC)8 16 469080 Bam046846.1-intron Bam
scaffold986 (AC)9 18 470699 Bam046846.1-intron Bam
scaffold986 (TC)8 16 471801 Bam046846.1-intron Bam
scaffold986 (AATT)4 16 491681 inter-genic Bam
scaffold986 (AT)8 16 509374 inter-genic Bam
scaffold986 (CT)8 16 512236 Bam046847.1-intron Bam
scaffold986 (G)12 12 518169 inter-genic Bam
scaffold1031 (CATT)4 16 2753 inter-genic Bam
scaffold1031 (AC)8 16 25248 Bam002890.1-intron Bam
scaffold1031 (ATG)5 15 36185 inter-genic Bam
scaffold1031 (GCG)5 15 37759 Bam002892.2-CDS Bam
scaffold1031 (GA)7 14 44136 inter-genic Bam
scaffold1031 (TAC)9 27 48797 inter-genic Bam
scaffold1031 (GACC)4 16 59749 inter-genic Bam
scaffold1031 (ATGC)4 16 61674 inter-genic Bam
scaffold1031 (TA)6 12 67724 inter-genic Bam
scaffold1031 (TCTGC)4 20 68750 inter-genic Bam
scaffold1031 (AGG)6 18 75242 inter-genic Bam
scaffold1031 (AGT)6 18 75498 inter-genic Bam
scaffold1031 (TA)15 30 76269 inter-genic Bam
scaffold1031 (AG)32 64 84109 inter-genic Bam
scaffold1031 (CGC)5 15 87642 Bam002896.1-CDS Bam
scaffold1031 (TGG)6 18 87880 Bam002896.1-CDS Bam
scaffold1031 (T)12 12 103855 Bam002898.1-intron Bam
scaffold1031 (T)13 13 121036 inter-genic Bam
scaffold1031 (AAGC)4 16 129122 inter-genic Bam
scaffold1031 (AGA)24 72 133431 inter-genic Bam
scaffold1031 (AGC)5 15 133639 inter-genic Bam
scaffold1031 (TCCTCT)4 24 133844 inter-genic Bam
scaffold1031 (AGC)7 21 135500 Bam002901.1-CDS Bam
scaffold1031 (AT)14 28 150301 inter-genic Bam
scaffold1031 (AGCT)4 16 153938 inter-genic Bam
scaffold1031 (AG)7 14 163239 inter-genic Bam
scaffold1031 (GA)9 18 163432 inter-genic Bam
scaffold1031 (AT)6 12 178725 inter-genic Bam
scaffold1031 (TC)7 14 179993 Bam002906.1-UTR_5 Bam
scaffold1031 (AGA)5 15 182758 inter-genic Bam
scaffold1031 (TC)10 20 191910 Bam002909.1-intron Bam
scaffold1031 (GGC)6 18 192224 Bam002909.1-intron Bam
scaffold1031 (TC)10 20 200630 inter-genic Bam
scaffold1031 (GGC)6 18 200944 Bam002910.1-CDS Bam
scaffold1031 (AAG)22 66 201825 Bam002910.1-intron Bam
scaffold1031 (GAG)6 18 208219 inter-genic Bam
scaffold1031 (GAA)17 51 213090 inter-genic Bam
scaffold1031 (GCGT)4 16 213260 inter-genic Bam
scaffold1031 (TC)6 12 214713 inter-genic Bam
scaffold1031 (TG)9 18 224651 inter-genic Bam
scaffold1031 (AG)11 22 227186 inter-genic Bam
scaffold1031 (TA)9 18 231927 inter-genic Bam
scaffold1031 (TA)12 24 233797 inter-genic Bam
scaffold1031 (GT)7 14 234420 inter-genic Bam
scaffold1031 (TG)6 12 239434 Bam002916.1-intron Bam
scaffold1031 (TCT)5 15 240901 Bam002916.1-intron Bam
scaffold1031 (GAGAT)4 20 247541 Bam002919.1-intron Bam
scaffold1031 (GAG)6 18 254932 Bam002920.1-CDS Bam
scaffold1031 (TC)23 46 258881 inter-genic Bam
scaffold1031 (TC)16 32 261234 inter-genic Bam
scaffold1031 (TGC)5 15 264116 Bam002921.2-intron Bam
scaffold1031 (CT)26 52 265998 inter-genic Bam
scaffold1031 (TG)8 16 271110 Bam002923.1-intron Bam
scaffold1031 (GAA)10 30 274009 Bam002923.1-UTR_5 Bam
scaffold1031 (GCCCA)4 20 274145 Bam002923.1-UTR_5 Bam
scaffold1031 (TA)9 18 275109 inter-genic Bam
scaffold1031 (TGC)12 36 275558 inter-genic Bam
scaffold1031 (CT)6 12 288036 inter-genic Bam
scaffold1031 (CTAG)4 16 288797 Bam002926.1-intron Bam
scaffold1031 (AGC)5 15 289512 Bam002926.1-CDS Bam
scaffold1031 (GA)10 20 292253 inter-genic Bam
scaffold1031 (AG)9 18 295108 inter-genic Bam
scaffold1036 (AG)8 16 11663 inter-genic Bam
scaffold1036 (AGCG)6 24 13933 inter-genic Bam
scaffold1036 (ACGCAC)4 24 25658 inter-genic Bam
scaffold1036 (AAG)8 24 37816 inter-genic Bam
scaffold1036 (AC)11 22 48624 inter-genic Bam
scaffold1036 (T)12 12 48750 inter-genic Bam
scaffold1036 (TA)10 20 51957 inter-genic Bam
scaffold1036 (TA)10 20 53173 inter-genic Bam
scaffold1036 (TA)10 20 54282 inter-genic Bam
scaffold1036 (TACAG)4 20 56612 inter-genic Bam
scaffold1036 (TA)7 14 62240 inter-genic Bam
scaffold1036 (GC)6 12 66392 inter-genic Bam
scaffold1036 (AT)6 12 68820 inter-genic Bam
scaffold1036 (ATCTG)4 20 70643 inter-genic Bam
scaffold1036 (A)12 12 84956 inter-genic Bam
scaffold1036 (TA)7 14 85700 inter-genic Bam
scaffold1036 (TTA)5 15 97604 inter-genic Bam
scaffold1036 (TTTC)4 16 104503 inter-genic Bam
scaffold1036 (TA)6 12 113917 inter-genic Bam
scaffold1036 (T)12 12 115550 inter-genic Bam
scaffold1036 (GTAGCA)4 24 124695 inter-genic Bam
scaffold1036 (CTTC)4 16 127317 Bam002950.1-UTR_3 Bam
scaffold1036 (C)26 26 137230 inter-genic Bam
scaffold1036 (GAAT)4 16 145840 inter-genic Bam
scaffold1036 (A)16 16 160671 inter-genic Bam
scaffold1036 (GCG)5 15 161586 Bam002952.1-CDS Bam
scaffold1102 (CATG)4 16 25842 inter-genic Bam
scaffold1102 (GC)6 12 41677 inter-genic Bam
scaffold1102 (GAG)5 15 57076 Bam004242.1-CDS Bam
scaffold1102 (TC)6 12 58455 Bam004242.1-UTR_3 Bam
scaffold1102 (GTG)5 15 74939 inter-genic Bam
scaffold1102 (T)13 13 84285 Bam004244.1-intron Bam
scaffold1102 (AC)6 12 105292 Bam004247.2-intron Bam
scaffold1102 (GGC)5 15 109919 Bam004247.2-UTR_5 Bam
scaffold1102 (C)23 23 126303 Bam004248.1-intron Bam
scaffold1102 (TCCTC)4 20 132625 inter-genic Bam
scaffold1102 (A)12 12 132836 inter-genic Bam
scaffold1102 (GA)9 18 156824 inter-genic Bam
scaffold1102 (CT)8 16 157635 inter-genic Bam
scaffold1102 (AG)18 36 159727 inter-genic Bam
scaffold1102 (GA)7 14 159952 inter-genic Bam
scaffold1102 (GAT)6 18 160282 inter-genic Bam
scaffold1102 (AGAA)10 40 162066 inter-genic Bam
scaffold1102 (AG)7 14 162406 inter-genic Bam
scaffold1102 (CCGC)5 20 162999 inter-genic Bam
scaffold1102 (GT)7 14 165965 inter-genic Bam
scaffold1102 (CT)6 12 167240 inter-genic Bam
scaffold1102 (AT)8 16 168447 inter-genic Bam
scaffold1102 (AC)8 16 169105 inter-genic Bam
scaffold1102 (AT)8 16 170919 Bam004251.2-UTR_3 Bam
scaffold1102 (AC)8 16 171577 Bam004251.2-UTR_3 Bam
scaffold1102 (AAG)5 15 173622 Bam004251.2-intron Bam
scaffold1102 (TTG)5 15 178756 inter-genic Bam
scaffold1102 (AGC)7 21 194227 inter-genic Bam
scaffold1102 (GGAGAG)4 24 215099 inter-genic Bam
scaffold1102 (GCC)5 15 215418 Bam004254.1-intron Bam
scaffold1102 (T)12 12 221100 inter-genic Bam
scaffold1102 (AT)13 26 225245 inter-genic Bam
scaffold1102 (AT)6 12 229445 inter-genic Bam
scaffold1110 (TC)6 12 6181 inter-genic Bam
scaffold1110 (AATT)4 16 32248 inter-genic Bam
scaffold1110 (G)17 17 45893 inter-genic Bam
scaffold1110 (TA)11 22 54068 inter-genic Bam
scaffold1110 (G)14 14 55214 inter-genic Bam
scaffold1110 (CTG)5 15 141290 Bam004277.1-CDS Bam
scaffold1110 (T)15 15 141554 Bam004277.1-intron Bam
scaffold1110 (CGG)5 15 155535 inter-genic Bam
scaffold1110 (GCGGTA)4 24 167732 inter-genic Bam
scaffold1110 (T)12 12 181677 Bam004282.1-intron Bam
scaffold1110 (GTTTT)4 20 193392 inter-genic Bam
scaffold1110 (ATAC)5 20 198059 inter-genic Bam
scaffold1110 (GTTGT)4 20 209819 inter-genic Bam
scaffold1110 (TA)6 12 214669 inter-genic Bam
scaffold1110 (GA)10 20 217677 Bam004284.1-intron Bam
scaffold1110 (AT)6 12 218031 Bam004284.1-intron Bam
scaffold1110 (AC)6 12 235473 inter-genic Bam
scaffold1110 (CATA)4 16 252758 Bam004286.1-UTR_3 Bam
scaffold1110 (TTTCT)4 20 259056 inter-genic Bam
scaffold1110 (TG)6 12 261746 inter-genic Bam
scaffold1110 (TA)6 12 264001 inter-genic Bam
scaffold1110 (TA)17 34 264213 inter-genic Bam
scaffold1110 (TA)7 14 264602 inter-genic Bam
scaffold1110 (AT)13 26 273614 inter-genic Bam
scaffold1110 (TA)34 68 274214 inter-genic Bam
scaffold1110 (GGAG)4 16 281428 inter-genic Bam
scaffold1110 (CA)9 18 284925 Bam004287.1-UTR_5 Bam
scaffold1110 (CCG)6 18 286045 Bam004287.1-UTR_3 Bam
scaffold1110 (A)17 17 311107 inter-genic Bam
scaffold1110 (A)12 12 318328 inter-genic Bam
scaffold1110 (A)12 12 322268 inter-genic Bam
scaffold1110 (A)12 12 326931 inter-genic Bam
scaffold1110 (A)12 12 330871 inter-genic Bam
scaffold1110 (TA)12 24 358700 inter-genic Bam
scaffold1110 (T)17 17 359793 inter-genic Bam
scaffold1110 (AG)6 12 361985 inter-genic Bam
scaffold1110 (CCTCT)4 20 386242 inter-genic Bam
scaffold1110 (TCCTC)4 20 398758 inter-genic Bam
scaffold1110 (T)12 12 400362 inter-genic Bam
scaffold1110 (TTG)5 15 401235 inter-genic Bam
scaffold1110 (TTG)6 18 407094 inter-genic Bam
scaffold1110 (GCC)5 15 408822 inter-genic Bam
scaffold1110 (TTG)6 18 419544 inter-genic Bam
scaffold1110 (CT)7 14 421688 Bam004291.1-intron Bam
scaffold1110 (A)12 12 425735 inter-genic Bam
scaffold1110 (TA)7 14 438543 inter-genic Bam
scaffold1110 (TA)6 12 438935 inter-genic Bam
scaffold1117 (AT)6 12 2375 Bam004335.2-UTR_5 Bam
scaffold1117 (A)15 15 3600 inter-genic Bam
scaffold1117 (CT)6 12 25340 inter-genic Bam
scaffold1117 (AG)6 12 38382 inter-genic Bam
scaffold1117 (AT)13 26 46401 inter-genic Bam
scaffold1117 (TC)7 14 51687 inter-genic Bam
scaffold1117 (TTG)5 15 55307 inter-genic Bam
scaffold1117 (TCT)6 18 79943 inter-genic Bam
scaffold1117 (A)14 14 88121 inter-genic Bam
scaffold1117 (GGC)5 15 109541 inter-genic Bam
scaffold1117 (TGG)6 18 110216 inter-genic Bam
scaffold1117 (TCCGAA)4 24 110335 inter-genic Bam
scaffold1117 (TA)6 12 120013 inter-genic Bam
scaffold1117 (TA)13 26 165746 inter-genic Bam
scaffold1117 (TC)7 14 200987 inter-genic Bam
scaffold1117 (CATG)5 20 207801 Bam004338.1-intron Bam
scaffold1117 (G)15 15 223497 Bam004339.1-intron Bam
scaffold1117 (CCGA)4 16 236100 inter-genic Bam
scaffold1117 (AG)8 16 254106 inter-genic Bam
scaffold1117 (CCG)9 27 254290 Bam004340.1-UTR_5 Bam
scaffold1117 (GGCCATG)3 21 258160 Bam004340.1-intron Bam
scaffold1117 (G)17 17 260850 Bam004340.1-intron Bam
scaffold1117 (G)15 15 261027 Bam004340.1-intron Bam
scaffold1117 (G)24 24 263304 Bam004340.1-intron Bam
scaffold1117 (TA)6 12 331247 inter-genic Bam
scaffold1117 (TA)6 12 345735 inter-genic Bam
scaffold1117 (TC)8 16 368581 inter-genic Bam
scaffold1117 (CTT)5 15 375135 inter-genic Bam
scaffold1117 (ACA)5 15 450440 inter-genic Bam
scaffold1117 (TA)12 24 464881 inter-genic Bam
scaffold1117 (AT)8 16 468436 inter-genic Bam
scaffold1117 (AT)6 12 526797 inter-genic Bam
scaffold1117 (ATGG)5 20 531042 inter-genic Bam
scaffold1117 (TAA)5 15 571499 inter-genic Bam
scaffold1117 (AAT)5 15 644680 inter-genic Bam
scaffold1477 (GGA)5 15 22842 inter-genic Bam
scaffold1477 (GA)8 16 36588 inter-genic Bam
scaffold1534 (TA)9 18 12431 inter-genic Bam
scaffold1534 (GA)9 18 14476 inter-genic Bam
scaffold1534 (AG)7 14 14790 inter-genic Bam
scaffold1534 (AT)15 30 23158 inter-genic Bam
scaffold1534 (CA)6 12 29619 inter-genic Bam
scaffold1534 (C)13 13 96491 inter-genic Bam
scaffold1534 (TTA)5 15 106842 inter-genic Bam
scaffold1534 (CCAT)4 16 164192 inter-genic Bam
scaffold1534 (GGC)5 15 176516 inter-genic Bam
scaffold1534 (TGTGATA)3 21 186097 Bam009653.1-UTR_3 Bam
scaffold1712 (TC)8 16 15535 inter-genic Bam
scaffold1898 (TC)17 34 1238 inter-genic Bam
scaffold1898 (TA)8 16 3671 inter-genic Bam
scaffold1898 (GAG)5 15 9707 Bam014208.1-CDS Bam
scaffold1898 (AGC)5 15 11198 Bam014208.1-CDS Bam
scaffold1898 (AAG)5 15 16680 Bam014209.1-intron Bam
scaffold1898 (TTCC)4 16 24862 inter-genic Bam
scaffold1898 (TAAA)4 16 35626 inter-genic Bam
scaffold1898 (TTTG)5 20 40958 Bam014212.1-intron Bam
scaffold1898 (TA)14 28 49117 inter-genic Bam
scaffold1898 (CT)6 12 65959 inter-genic Bam
scaffold1898 (GAGG)4 16 66451 inter-genic Bam
scaffold1898 (GA)6 12 71936 inter-genic Bam
scaffold1898 (CTC)5 15 89074 Bam014216.1-CDS Bam
scaffold1898 (ACA)5 15 91217 Bam014216.1-intron Bam
scaffold1898 (ATA)5 15 96732 inter-genic Bam
scaffold1898 (TCC)6 18 97450 Bam014217.1-UTR_5 Bam
scaffold1898 (GT)9 18 97926 inter-genic Bam
scaffold1898 (ATGC)4 16 100511 inter-genic Bam
scaffold1898 (TCGA)4 16 101212 inter-genic Bam
scaffold1898 (AG)6 12 109947 inter-genic Bam
scaffold1898 (CGG)5 15 114171 Bam014222.1-CDS Bam
scaffold1898 (AAG)6 18 120270 inter-genic Bam
scaffold1898 (AT)18 36 121532 inter-genic Bam
scaffold1898 (AG)8 16 122393 inter-genic Bam
scaffold1898 (AC)7 14 122960 Bam014224.3-intron Bam
scaffold1898 (GCC)5 15 125485 Bam014224.3-CDS Bam
scaffold1898 (GCC)5 15 128976 inter-genic Bam
scaffold1898 (AT)6 12 158106 inter-genic Bam
scaffold1898 (AT)6 12 158346 inter-genic Bam
scaffold1898 (TGAAC)5 25 159014 inter-genic Bam
scaffold1898 (ATC)5 15 159222 inter-genic Bam
scaffold1898 (GA)6 12 191118 Bam014228.3-intron Bam
scaffold1898 (T)15 15 191560 Bam014228.3-intron Bam
scaffold1898 (ATG)5 15 194981 Bam014228.3-intron Bam
scaffold1898 (ACGT)4 16 203558 Bam014228.3-intron Bam
scaffold1898 (ACGT)4 16 204720 Bam014228.3-intron Bam
scaffold1898 (CCGTG)4 20 209363 Bam014228.3-intron Bam
scaffold1898 (AT)16 32 224517 inter-genic Bam
scaffold1898 (TA)7 14 235311 inter-genic Bam
scaffold1898 (TA)11 22 238200 inter-genic Bam
scaffold1898 (TA)6 12 238865 inter-genic Bam
scaffold1898 (TAA)6 18 279578 inter-genic Bam
scaffold1898 (AG)24 48 302496 inter-genic Bam
scaffold1898 (CAC)6 18 302669 Bam014240.1-CDS Bam
scaffold1898 (TC)11 22 304643 inter-genic Bam
scaffold1898 (GA)13 26 304913 inter-genic Bam
scaffold1898 (AT)6 12 305859 inter-genic Bam
scaffold1898 (TA)6 12 315421 Bam014241.1-UTR_5 Bam
scaffold1933 (TC)8 16 807 inter-genic Bam
scaffold1964 (TA)18 36 5891 inter-genic Bam
scaffold1964 (A)13 13 9924 Bam014635.1-intron Bam
scaffold1964 (GA)6 12 24318 Bam014636.1-intron Bam
scaffold1964 (TA)10 20 36766 Bam014636.1-intron Bam
scaffold1964 (T)12 12 42816 inter-genic Bam
scaffold1964 (CCA)7 21 74175 inter-genic Bam
scaffold1964 (TTCGA)4 20 82459 inter-genic Bam
scaffold1964 (A)12 12 86287 Bam014638.1-UTR_5 Bam
scaffold1964 (ATTT)4 16 97333 Bam014639.1-UTR_3 Bam
scaffold1964 (TA)7 14 99749 inter-genic Bam
scaffold1964 (GA)6 12 107865 inter-genic Bam
scaffold1964 (AC)7 14 110829 inter-genic Bam
scaffold1964 (G)12 12 121057 Bam014644.1-intron Bam
scaffold1964 (G)12 12 122228 Bam014644.1-intron Bam
scaffold1964 (CCT)5 15 124928 Bam014644.1-CDS Bam
scaffold1964 (CT)8 16 125077 Bam014644.1-UTR_5 Bam
scaffold1964 (TG)9 18 137592 inter-genic Bam
scaffold1964 (GCCG)4 16 140437 inter-genic Bam
scaffold1964 (CG)6 12 143924 Bam014646.1-UTR_5 Bam
scaffold1964 (TAC)5 15 150637 inter-genic Bam
scaffold1964 (G)19 19 157404 inter-genic Bam
scaffold1964 (AG)6 12 168863 inter-genic Bam
scaffold1964 (CT)8 16 185434 inter-genic Bam
scaffold1964 (T)12 12 192603 Bam014649.1-intron Bam
scaffold1964 (G)19 19 194872 Bam014649.1-intron Bam
scaffold1964 (T)13 13 200926 inter-genic Bam
scaffold1964 (GA)15 30 201512 Bam014650.1-UTR_5 Bam
scaffold2011 (T)13 13 23235 inter-genic Bam
scaffold2011 (AC)7 14 70146 inter-genic Bam
scaffold2011 (TC)6 12 79428 inter-genic Bam
scaffold2011 (AT)8 16 82058 inter-genic Bam
scaffold2011 (AT)10 20 87621 inter-genic Bam
scaffold2011 (TA)13 26 89065 inter-genic Bam
scaffold2027 (AG)9 18 2134 Bam015690.1-UTR_5 Bam
scaffold2027 (TATT)6 24 2755 inter-genic Bam
scaffold2027 (CT)19 38 8026 Bam015692.1-intron Bam
scaffold2027 (CT)7 14 8482 Bam015692.1-intron Bam
scaffold2027 (TCT)6 18 31946 Bam015693.2-CDS Bam
scaffold2027 (CT)8 16 33211 inter-genic Bam
scaffold2027 (CGG)6 18 39088 inter-genic Bam
scaffold2027 (GAT)5 15 70993 Bam015696.1-intron Bam
scaffold2027 (CT)7 14 76243 Bam015696.1-intron Bam
scaffold2027 (GGCG)4 16 81051 Bam015696.1-intron Bam
scaffold2027 (A)14 14 83705 inter-genic Bam
scaffold2027 (GA)14 28 92592 Bam015698.1-intron Bam
scaffold2027 (TTCC)4 16 93123 inter-genic Bam
scaffold2056 (TTCT)4 16 283 inter-genic Bam
scaffold2058 (AAG)7 21 21532 Bam016275.2-intron Bam
scaffold2058 (TC)28 56 27274 inter-genic Bam
scaffold2058 (GT)6 12 33854 inter-genic Bam
scaffold2058 (A)12 12 40943 Bam016276.2-intron Bam
scaffold2058 (A)13 13 42417 Bam016276.2-intron Bam
scaffold2058 (AG)21 42 45974 Bam016277.1-intron Bam
scaffold2058 (GA)20 40 48706 Bam016277.1-UTR_5 Bam
scaffold2058 (G)19 19 53067 inter-genic Bam
scaffold2058 (CTGCT)5 25 64431 inter-genic Bam
scaffold2058 (GCGT)4 16 64670 inter-genic Bam
scaffold2058 (GAG)6 18 65189 inter-genic Bam
scaffold2058 (GA)26 52 73727 inter-genic Bam
scaffold2058 (TA)8 16 77972 inter-genic Bam
scaffold2058 (GA)24 48 80447 inter-genic Bam
scaffold2058 (TA)8 16 84688 inter-genic Bam
scaffold2058 (AG)6 12 89433 Bam016280.1-intron Bam
scaffold2058 (A)14 14 91232 inter-genic Bam
scaffold2058 (AACA)4 16 99650 inter-genic Bam
scaffold2058 (G)23 23 109232 inter-genic Bam
scaffold2058 (T)12 12 117193 inter-genic Bam
scaffold2058 (CTCAT)4 20 129335 Bam016284.1-intron Bam
scaffold2058 (AT)8 16 153093 inter-genic Bam
scaffold2058 (T)14 14 162987 inter-genic Bam
scaffold2058 (A)12 12 171213 Bam016287.1-intron Bam
scaffold2106 (CTG)5 15 14175 Bam017339.1-CDS Bam
scaffold2106 (GA)18 36 17402 inter-genic Bam
scaffold2106 (GA)22 44 17872 inter-genic Bam
scaffold2106 (GA)22 44 21528 inter-genic Bam
scaffold2106 (GCC)5 15 24835 inter-genic Bam
scaffold2106 (AT)9 18 39680 inter-genic Bam
scaffold2106 (AG)6 12 45260 inter-genic Bam
scaffold2106 (AG)6 12 50948 inter-genic Bam
scaffold2106 (AG)6 12 55112 inter-genic Bam
scaffold2106 (AG)6 12 56468 inter-genic Bam
scaffold2106 (CT)6 12 62279 inter-genic Bam
scaffold2106 (CT)6 12 62615 inter-genic Bam
scaffold2106 (T)15 15 69123 inter-genic Bam
scaffold2106 (TTAT)4 16 85466 inter-genic Bam
scaffold2106 (TTAT)4 16 86635 inter-genic Bam
scaffold2106 (TTAT)4 16 90459 inter-genic Bam
scaffold2106 (G)24 24 95464 inter-genic Bam
scaffold2106 (C)23 23 99660 inter-genic Bam
scaffold2106 (G)27 27 100102 inter-genic Bam
scaffold2106 (G)20 20 100944 inter-genic Bam
scaffold2106 (T)13 13 102704 Bam017345.1-intron Bam
scaffold2106 (CT)10 20 117062 inter-genic Bam
scaffold2106 (GA)11 22 117621 inter-genic Bam
scaffold2106 (GC)6 12 124233 inter-genic Bam
scaffold2106 (CT)8 16 124363 inter-genic Bam
scaffold2106 (CT)6 12 125348 inter-genic Bam
scaffold2106 (GA)6 12 130334 inter-genic Bam
scaffold2106 (G)15 15 140927 inter-genic Bam
scaffold2106 (AT)13 26 148250 inter-genic Bam
scaffold2106 (CGC)5 15 155721 Bam017347.3-CDS Bam
scaffold2106 (AGCT)4 16 167101 Bam017348.2-UTR_3 Bam
scaffold2106 (GA)9 18 168678 inter-genic Bam
scaffold2106 (C)12 12 181769 inter-genic Bam
scaffold2106 (CT)8 16 186039 inter-genic Bam
scaffold2106 (G)22 22 207188 inter-genic Bam
scaffold2106 (C)19 19 222508 Bam017354.1-intron Bam
scaffold2106 (C)20 20 224185 Bam017354.1-intron Bam
scaffold2106 (GGA)8 24 229823 inter-genic Bam
scaffold2106 (G)12 12 230679 inter-genic Bam
scaffold2106 (CTTT)4 16 231625 inter-genic Bam
scaffold2106 (ATCT)5 20 233195 inter-genic Bam
scaffold2106 (AT)18 36 233501 inter-genic Bam
scaffold2106 (TA)11 22 243260 inter-genic Bam
scaffold2106 (TA)11 22 243444 inter-genic Bam
scaffold2106 (CT)7 14 250348 Bam017355.1-intron Bam
scaffold2106 (CCG)5 15 251133 Bam017355.1-intron Bam
scaffold2106 (AG)14 28 262052 Bam017357.1-intron Bam
scaffold2106 (AT)9 18 264985 Bam017357.1-intron Bam
scaffold2106 (GGGCC)4 20 268262 inter-genic Bam
scaffold2106 (GA)8 16 273976 inter-genic Bam
scaffold2106 (GA)9 18 274213 inter-genic Bam
scaffold2106 (GA)9 18 285524 inter-genic Bam
scaffold2106 (AG)6 12 287802 inter-genic Bam
scaffold2106 (CG)8 16 298805 Bam017361.2-intron Bam
scaffold2106 (AT)6 12 303361 inter-genic Bam
scaffold2106 (AG)9 18 305870 Bam017362.3-intron Bam
scaffold2106 (CG)6 12 317458 inter-genic Bam
scaffold2106 (A)12 12 324555 inter-genic Bam
scaffold2245 (TATG)14 56 15164 Bam018327.1-intron Bam
scaffold2245 (TTGT)4 16 21986 Bam018327.1-intron Bam
scaffold2245 (G)22 22 23599 Bam018327.1-intron Bam
scaffold2245 (CA)7 14 45594 inter-genic Bam
scaffold2245 (GC)7 14 51128 inter-genic Bam
scaffold2245 (GTG)6 18 57834 inter-genic Bam
scaffold2245 (CA)7 14 95703 Bam018331.1-intron Bam
scaffold2245 (TATG)4 16 101922 inter-genic Bam
scaffold2245 (GC)6 12 134181 inter-genic Bam
scaffold2420 (ATCG)4 16 253 inter-genic Bam
scaffold2420 (CAAC)4 16 1954 Bam019686.1-intron Bam
scaffold2420 (TA)15 30 6811 inter-genic Bam
scaffold2420 (TCT)31 93 22785 inter-genic Bam
scaffold2420 (TC)6 12 24486 inter-genic Bam
scaffold2420 (CTC)5 15 32713 inter-genic Bam
scaffold2420 (TTAAAAT)3 21 40964 Bam019689.1-intron Bam
scaffold2420 (TTCA)4 16 43482 inter-genic Bam
scaffold2420 (CTG)5 15 43762 inter-genic Bam
scaffold2420 (GA)8 16 51382 inter-genic Bam
scaffold2420 (CA)7 14 52008 inter-genic Bam
scaffold2420 (AT)9 18 52505 inter-genic Bam
scaffold2420 (GA)7 14 52976 inter-genic Bam
scaffold2420 (TC)8 16 54580 inter-genic Bam
scaffold2420 (TATG)4 16 54878 inter-genic Bam
scaffold2420 (CCAAT)4 20 69078 Bam019690.1-intron Bam
scaffold2420 (G)17 17 74563 inter-genic Bam
scaffold2420 (TA)8 16 75521 Bam019691.1-intron Bam
scaffold2420 (AC)6 12 76333 inter-genic Bam
scaffold2420 (TAGC)5 20 79790 Bam019692.1-UTR_5 Bam
scaffold2420 (A)15 15 85981 inter-genic Bam
scaffold2420 (GA)7 14 88536 inter-genic Bam
scaffold2420 (A)12 12 89749 inter-genic Bam
scaffold2420 (GA)7 14 92628 Bam019693.3-intron Bam
scaffold2420 (TAAA)5 20 98428 Bam019693.3-intron Bam
scaffold2420 (CCGT)4 16 99469 Bam019693.3-intron Bam
scaffold2420 (T)26 26 113774 inter-genic Bam
scaffold2420 (GCAT)5 20 124403 inter-genic Bam
scaffold2420 (TA)6 12 126881 inter-genic Bam
scaffold2420 (GT)6 12 127238 inter-genic Bam
scaffold2420 (AGGG)4 16 129004 Bam019697.1-UTR_5 Bam
scaffold2420 (TG)6 12 135102 inter-genic Bam
scaffold2420 (GGGA)4 16 137643 inter-genic Bam
scaffold2420 (AT)18 36 149511 inter-genic Bam
scaffold2420 (T)13 13 150502 inter-genic Bam
scaffold2420 (CT)9 18 155615 inter-genic Bam
scaffold2420 (CATA)4 16 156705 Bam019700.1-UTR_3 Bam
scaffold2420 (CT)9 18 157449 Bam019700.1-intron Bam
scaffold2420 (T)12 12 163793 inter-genic Bam
scaffold2420 (G)17 17 164257 inter-genic Bam
scaffold2420 (CGG)5 15 169664 inter-genic Bam
scaffold2420 (T)12 12 176717 inter-genic Bam
scaffold2420 (CG)6 12 177171 inter-genic Bam
scaffold2420 (T)13 13 179674 inter-genic Bam
scaffold2420 (A)13 13 180643 inter-genic Bam
scaffold2420 (TC)8 16 183401 inter-genic Bam
scaffold2420 (GCT)5 15 183604 inter-genic Bam
scaffold2420 (CGA)5 15 187732 inter-genic Bam
scaffold2420 (AT)19 38 187992 inter-genic Bam
scaffold2420 (AT)7 14 188617 inter-genic Bam
scaffold2420 (C)17 17 189277 inter-genic Bam
scaffold2420 (C)14 14 189517 inter-genic Bam
scaffold2420 (T)14 14 190514 inter-genic Bam
scaffold2420 (CT)14 28 195337 inter-genic Bam
scaffold2420 (AG)9 18 198042 inter-genic Bam
scaffold2420 (TCTCT)7 35 198890 inter-genic Bam
scaffold2420 (C)14 14 203935 inter-genic Bam
scaffold2420 (C)17 17 204110 inter-genic Bam
scaffold2420 (AAG)7 21 208364 inter-genic Bam
scaffold2420 (T)14 14 214095 Bam019704.1-intron Bam
scaffold2420 (CTG)7 21 214971 Bam019704.1-CDS Bam
scaffold2420 (A)14 14 217122 inter-genic Bam
scaffold2420 (CGC)10 30 227222 inter-genic Bam
scaffold2420 (A)12 12 232126 Bam019708.1-intron Bam
scaffold2420 (T)12 12 234317 inter-genic Bam
scaffold2420 (CCG)5 15 241736 Bam019710.1-intron Bam
scaffold2420 (AG)8 16 252321 inter-genic Bam
scaffold2420 (CTGC)5 20 252501 inter-genic Bam
scaffold2420 (TA)7 14 252815 inter-genic Bam
scaffold2420 (GAGAGGA)3 21 253087 inter-genic Bam
scaffold2420 (TC)6 12 253578 inter-genic Bam
scaffold2420 (AT)6 12 256125 inter-genic Bam
scaffold2420 (TA)19 38 257373 inter-genic Bam
scaffold2420 (TA)15 30 257537 inter-genic Bam
scaffold2420 (CT)9 18 263518 inter-genic Bam
scaffold2420 (TA)10 20 267050 inter-genic Bam
scaffold2420 (T)14 14 276558 inter-genic Bam
scaffold2420 (CGAT)4 16 287206 inter-genic Bam
scaffold2420 (AT)12 24 293538 inter-genic Bam
scaffold2420 (TA)11 22 294204 inter-genic Bam
scaffold2420 (CGC)5 15 294868 Bam019718.3-CDS Bam
scaffold2420 (TAAT)4 16 295443 Bam019718.3-intron Bam
scaffold2420 (TC)8 16 301593 Bam019718.3-intron Bam
scaffold2420 (CT)26 52 309240 Bam019718.3-intron Bam
scaffold2420 (AGC)5 15 311626 inter-genic Bam
scaffold2420 (T)13 13 321152 Bam019720.1-intron Bam
scaffold2420 (ATGGCGC)3 21 322024 Bam019720.1-intron Bam
scaffold2420 (TA)6 12 325377 Bam019720.1-intron Bam
scaffold2420 (GTGGA)5 25 327594 inter-genic Bam
scaffold2420 (TA)7 14 328024 inter-genic Bam
scaffold2420 (C)16 16 329468 inter-genic Bam
scaffold2420 (CT)13 26 329666 inter-genic Bam
scaffold2420 (CAT)8 24 332970 inter-genic Bam
scaffold2420 (TAT)6 18 338580 inter-genic Bam
scaffold2420 (TC)7 14 343513 inter-genic Bam
scaffold2420 (GGGGA)4 20 354796 inter-genic Bam
scaffold2420 (GACA)4 16 359417 inter-genic Bam
scaffold2420 (CT)8 16 373451 inter-genic Bam
scaffold2420 (AG)7 14 375525 inter-genic Bam
scaffold2420 (GCT)10 30 379923 Bam019725.2-UTR_5 Bam
scaffold2420 (TTC)7 21 387959 inter-genic Bam
scaffold2420 (CT)19 38 393757 Bam019727.1-intron Bam
scaffold2420 (AT)6 12 398694 Bam019727.1-intron Bam
scaffold2420 (AGAA)6 24 399680 Bam019727.1-intron Bam
scaffold2420 (A)12 12 403499 inter-genic Bam
scaffold2420 (CTT)5 15 435597 Bam019731.1-CDS Bam
scaffold2420 (CTTT)4 16 447266 Bam019732.2-intron Bam
scaffold2420 (TC)7 14 447886 Bam019732.2-UTR_5 Bam
scaffold2420 (CTC)5 15 461354 inter-genic Bam
scaffold2420 (TG)8 16 461724 inter-genic Bam
scaffold2420 (AG)34 68 470778 inter-genic Bam
scaffold2420 (GGA)6 18 471174 inter-genic Bam
scaffold2420 (CCA)5 15 474042 Bam019738.2-CDS Bam
scaffold2420 (G)17 17 487259 Bam019738.2-intron Bam
scaffold2420 (TTG)5 15 488810 Bam019738.2-intron Bam
scaffold2420 (AT)8 16 490391 inter-genic Bam
scaffold2420 (C)17 17 494827 Bam019739.1-intron Bam
scaffold2420 (GA)6 12 498189 Bam019739.1-intron Bam
scaffold2420 (TC)8 16 498348 Bam019739.1-UTR_5 Bam
scaffold2420 (GAG)5 15 504304 Bam019740.1-CDS Bam
scaffold2420 (CCT)5 15 508405 inter-genic Bam
scaffold2420 (CTG)7 21 513532 Bam019742.1-CDS Bam
scaffold2420 (AGG)7 21 513801 Bam019742.1-CDS Bam
scaffold2420 (ACTCC)4 20 514604 Bam019743.1-UTR_3 Bam
scaffold2420 (GGC)5 15 516564 Bam019743.1-CDS Bam
scaffold2420 (C)19 19 520247 Bam019744.1-intron Bam
scaffold2420 (CGA)5 15 525353 inter-genic Bam
scaffold2420 (GA)6 12 548259 Bam019745.1-CDS Bam
scaffold2420 (TGC)7 21 548513 Bam019745.1-intron Bam
scaffold2582 (AT)7 14 2117 inter-genic Bam
scaffold2582 (AAAAAAT)3 21 8113 inter-genic Bam
scaffold2582 (CTAG)4 16 16699 inter-genic Bam
scaffold2593 (AT)7 14 19535 inter-genic Bam
scaffold2645 (ACAT)5 20 2695 inter-genic Bam
scaffold2645 (CG)6 12 2850 inter-genic Bam
scaffold2645 (GATA)4 16 3025 inter-genic Bam
scaffold2645 (CAG)5 15 6731 inter-genic Bam
scaffold2645 (CA)8 16 8736 inter-genic Bam
scaffold2645 (GC)6 12 18118 inter-genic Bam
scaffold2645 (A)13 13 25606 inter-genic Bam
scaffold2645 (CCG)5 15 30178 inter-genic Bam
scaffold2645 (CGC)5 15 31982 inter-genic Bam
scaffold2645 (GA)16 32 32755 inter-genic Bam
scaffold2645 (TA)6 12 35574 inter-genic Bam
scaffold2645 (T)13 13 36522 inter-genic Bam
scaffold2645 (GA)9 18 49545 inter-genic Bam
scaffold2645 (CATC)4 16 51197 Bam021299.1-intron Bam
scaffold2645 (AAG)6 18 51415 Bam021299.1-intron Bam
scaffold2645 (CT)10 20 51556 Bam021299.1-intron Bam
scaffold2645 (TTAA)5 20 65379 Bam021299.1-intron Bam
scaffold2645 (GAG)7 21 66090 Bam021299.1-intron Bam
scaffold2645 (G)17 17 73726 inter-genic Bam
scaffold2668 (C)12 12 7297 inter-genic Bam
scaffold2668 (GACGG)4 20 8456 inter-genic Bam
scaffold2668 (GCT)5 15 13192 Bam021337.1-intron Bam
scaffold2668 (AGCTTTC)3 21 26392 inter-genic Bam
scaffold2668 (CGC)5 15 60080 Bam021341.1-CDS Bam
scaffold2668 (AT)6 12 76548 inter-genic Bam
scaffold2668 (TA)8 16 77037 inter-genic Bam
scaffold2668 (TC)22 44 94403 inter-genic Bam
scaffold2668 (A)14 14 99002 inter-genic Bam
scaffold3094 (TA)7 14 1743 inter-genic Bam
scaffold3094 (T)15 15 4419 inter-genic Bam
scaffold3094 (TA)8 16 8723 inter-genic Bam
scaffold3094 (TC)9 18 36183 inter-genic Bam
scaffold3094 (GCGA)4 16 45634 inter-genic Bam
scaffold3094 (GGC)6 18 51065 inter-genic Bam
scaffold3094 (GCA)5 15 61275 Bam024698.1-UTR_3 Bam
scaffold3094 (CA)6 12 65167 Bam024698.1-UTR_5 Bam
scaffold3094 (GA)10 20 65294 inter-genic Bam
scaffold3094 (CG)6 12 67120 inter-genic Bam
scaffold3094 (AT)17 34 70190 inter-genic Bam
scaffold3094 (GCA)5 15 75896 inter-genic Bam
scaffold3094 (AC)6 12 77955 inter-genic Bam
scaffold3094 (GCA)5 15 83378 inter-genic Bam
scaffold3094 (TC)22 44 87120 inter-genic Bam
scaffold3094 (TGTA)4 16 112846 inter-genic Bam
scaffold3094 (A)12 12 128001 inter-genic Bam
scaffold3094 (TA)9 18 129197 inter-genic Bam
scaffold3120 (AG)8 16 2220 Bam025539.1-intron Bam
scaffold3120 (AG)8 16 2862 Bam025539.1-intron Bam
scaffold3120 (CA)7 14 6350 Bam025539.1-intron Bam
scaffold3120 (AGG)5 15 10263 inter-genic Bam
scaffold3120 (AT)6 12 19184 inter-genic Bam
scaffold3120 (TATT)4 16 23291 inter-genic Bam
scaffold3120 (CT)6 12 33858 inter-genic Bam
scaffold3120 (C)19 19 40125 inter-genic Bam
scaffold3120 (A)12 12 51953 inter-genic Bam
scaffold3120 (CCGT)4 16 53795 inter-genic Bam
scaffold3120 (GCT)5 15 59602 Bam025540.3-intron Bam
scaffold3120 (AG)6 12 65454 Bam025540.3-intron Bam
scaffold3120 (AG)6 12 72265 Bam025540.3-UTR_5 Bam
scaffold3120 (TTCT)4 16 92083 inter-genic Bam
scaffold3120 (AAC)5 15 93819 inter-genic Bam
scaffold3120 (AG)7 14 114774 inter-genic Bam
scaffold3120 (TGCC)4 16 124936 inter-genic Bam
scaffold3120 (TTGGA)4 20 146410 inter-genic Bam
scaffold3120 (GA)6 12 152973 Bam025545.1-intron Bam
scaffold3120 (AAAT)4 16 154523 inter-genic Bam
scaffold3120 (GATC)4 16 156290 inter-genic Bam
scaffold3120 (AG)9 18 169261 inter-genic Bam
scaffold3120 (CTGCA)4 20 178286 inter-genic Bam
scaffold3120 (GA)22 44 185149 Bam025548.2-intron Bam
scaffold3120 (GA)8 16 186888 Bam025548.2-intron Bam
scaffold3427 (GCAT)4 16 600 inter-genic Bam
scaffold3427 (A)19 19 1815 inter-genic Bam
scaffold3427 (AC)6 12 8461 Bam026955.1-intron Bam
scaffold3427 (AG)6 12 16315 inter-genic Bam
scaffold3427 (AG)6 12 19997 inter-genic Bam
scaffold3427 (CATG)4 16 25686 inter-genic Bam
scaffold3427 (AT)6 12 38415 inter-genic Bam
scaffold3448 (AT)6 12 2914 inter-genic Bam
scaffold3448 (AT)6 12 4910 inter-genic Bam
scaffold3448 (AG)9 18 9903 inter-genic Bam
scaffold3448 (TA)11 22 48726 inter-genic Bam
scaffold3448 (TA)16 32 50208 inter-genic Bam
scaffold3448 (TA)13 26 51492 inter-genic Bam
scaffold3448 (AG)8 16 55068 inter-genic Bam
scaffold3448 (CT)7 14 59448 Bam027005.1-intron Bam
scaffold3448 (GAG)5 15 61449 Bam027005.1-intron Bam
scaffold3448 (AT)6 12 62466 Bam027005.1-intron Bam
scaffold3448 (A)13 13 65623 inter-genic Bam
scaffold3448 (TG)8 16 68286 Bam027006.1-intron Bam
scaffold3448 (T)15 15 79744 inter-genic Bam
scaffold3448 (TA)6 12 80185 inter-genic Bam
scaffold3448 (ATAC)13 52 86190 inter-genic Bam
scaffold3448 (GGA)6 18 87892 inter-genic Bam
scaffold3448 (A)12 12 91199 inter-genic Bam
scaffold3448 (GA)8 16 104005 inter-genic Bam
scaffold3448 (GA)7 14 105149 inter-genic Bam
scaffold3448 (CT)7 14 115509 inter-genic Bam
scaffold3448 (AG)14 28 119947 inter-genic Bam
scaffold3448 (GCC)5 15 146444 Bam027012.1-CDS Bam
scaffold3448 (GCC)5 15 149739 Bam027012.1-CDS Bam
scaffold3448 (A)23 23 152059 inter-genic Bam
scaffold3448 (A)19 19 153141 inter-genic Bam
scaffold3448 (AGAA)4 16 161091 inter-genic Bam
scaffold3448 (CT)8 16 163560 inter-genic Bam
scaffold3636 (G)12 12 13015 Bam028219.1-intron Bam
scaffold3636 (CA)6 12 13929 Bam028219.1-intron Bam
scaffold3636 (T)12 12 14675 Bam028219.1-intron Bam
scaffold3636 (AG)13 26 22529 inter-genic Bam
scaffold3636 (TA)9 18 23248 inter-genic Bam
scaffold3636 (CT)6 12 23649 inter-genic Bam
scaffold3636 (AG)8 16 25855 inter-genic Bam
scaffold3636 (TA)9 18 26552 inter-genic Bam
scaffold3636 (TA)6 12 26961 inter-genic Bam
scaffold3636 (GA)6 12 54509 inter-genic Bam
scaffold3636 (TTTG)4 16 59442 inter-genic Bam
scaffold3636 (TTTG)5 20 59774 inter-genic Bam
scaffold3636 (TC)8 16 61648 inter-genic Bam
scaffold3636 (A)12 12 62475 inter-genic Bam
scaffold3636 (GA)7 14 62857 inter-genic Bam
scaffold3636 (CTC)5 15 71162 inter-genic Bam
scaffold3636 (CTC)5 15 71706 inter-genic Bam
scaffold3636 (TGTA)17 68 75812 Bam028222.1-intron Bam
scaffold3636 (TG)8 16 76013 Bam028222.1-intron Bam
scaffold3636 (TCC)6 18 126430 inter-genic Bam
scaffold3636 (TC)12 24 127579 inter-genic Bam
scaffold3636 (TGA)5 15 137571 inter-genic Bam
scaffold3636 (GC)6 12 138416 inter-genic Bam
scaffold3636 (TA)9 18 140487 inter-genic Bam
scaffold3636 (AG)7 14 141064 inter-genic Bam
scaffold3636 (TTC)29 87 146176 inter-genic Bam
scaffold3889 (TC)17 34 4470 inter-genic Bam
scaffold3889 (TGCA)4 16 23699 inter-genic Bam
scaffold3889 (AT)9 18 34369 inter-genic Bam
scaffold3889 (AG)7 14 35998 Bam029581.1-CDS Bam
scaffold3889 (T)12 12 48656 inter-genic Bam
scaffold3889 (TCTTT)4 20 49774 inter-genic Bam
scaffold3889 (CT)7 14 49908 inter-genic Bam
scaffold3921 (CT)7 14 619 inter-genic Bam
scaffold3921 (A)12 12 2714 inter-genic Bam
scaffold3921 (T)14 14 2975 inter-genic Bam
scaffold3921 (AT)8 16 7587 inter-genic Bam
scaffold3921 (TA)18 36 24572 inter-genic Bam
scaffold3921 (GCA)5 15 27908 Bam029907.1-CDS Bam
scaffold3921 (CT)8 16 28892 Bam029907.1-UTR_3 Bam
scaffold3921 (T)12 12 30585 inter-genic Bam
scaffold3921 (A)14 14 31181 inter-genic Bam
scaffold3921 (TGT)5 15 43129 inter-genic Bam
scaffold3921 (AT)14 28 44327 inter-genic Bam
scaffold3921 (GC)8 16 49310 inter-genic Bam
scaffold5133 (GA)8 16 433 inter-genic Bam
scaffold5141 (AGA)5 15 10672 inter-genic Bam
scaffold5141 (CA)9 18 15638 inter-genic Bam
scaffold5141 (AGGA)4 16 26088 inter-genic Bam
scaffold5217 (CA)11 22 9838 inter-genic Bam
scaffold5217 (TC)9 18 25480 inter-genic Bam
scaffold5217 (CTC)7 21 31787 Bam036951.1-CDS Bam
scaffold5217 (CTC)7 21 35676 Bam036952.1-CDS Bam
scaffold5217 (GGAC)5 20 39121 inter-genic Bam
scaffold5217 (TCC)5 15 44531 Bam036953.1-intron Bam
scaffold5217 (CATG)5 20 63313 Bam036954.1-intron Bam
scaffold5487 (TCCCGT)4 24 62 inter-genic Bam
scaffold8932 (AGG)5 15 19374 inter-genic Bam
scaffold13284 (TG)7 14 1340 inter-genic Bam
scaffold14452 (T)15 15 1176 inter-genic Bam
scaffold20 (CT)6 12 41491 inter-genic Bam
scaffold20 (AAG)5 15 45527 inter-genic Bam
scaffold20 (TA)8 16 73113 inter-genic Bam
scaffold20 (CT)7 14 74577 inter-genic Bam
scaffold20 (AG)7 14 175923 inter-genic Bam
scaffold20 (AG)6 12 176579 inter-genic Bam
scaffold20 (AT)12 24 203260 inter-genic Bam
scaffold20 (CATG)4 16 209856 inter-genic Bam
scaffold20 (A)12 12 219012 inter-genic Bam
scaffold58 (CT)9 18 62893 inter-genic Bam
scaffold58 (A)13 13 89486 inter-genic Bam
scaffold58 (ACA)5 15 94220 inter-genic Bam
scaffold58 (ACA)5 15 98249 inter-genic Bam
scaffold58 (T)12 12 99342 inter-genic Bam
scaffold58 (ACA)5 15 108696 inter-genic Bam
scaffold58 (TTG)5 15 136828 inter-genic Bam
scaffold58 (TA)14 28 140435 inter-genic Bam
scaffold58 (TG)6 12 144673 inter-genic Bam
scaffold58 (T)14 14 145361 inter-genic Bam
scaffold58 (TG)6 12 149917 inter-genic Bam
scaffold58 (AT)7 14 161327 inter-genic Bam
scaffold58 (AGG)5 15 168520 Bam038346.1-CDS Bam
scaffold58 (AATACG)4 24 169798 inter-genic Bam
scaffold58 (TC)8 16 196609 inter-genic Bam
scaffold58 (TA)7 14 202800 inter-genic Bam
scaffold58 (TATATGTATG)3 30 203034 inter-genic Bam
scaffold58 (TATC)4 16 208541 inter-genic Bam
scaffold58 (CTTT)4 16 215720 inter-genic Bam
scaffold58 (TTG)5 15 220815 inter-genic Bam
scaffold58 (TA)10 20 224146 inter-genic Bam
scaffold58 (CCTT)4 16 231694 inter-genic Bam
scaffold58 (AGG)5 15 248270 Bam038348.1-CDS Bam
scaffold58 (AG)6 12 275651 inter-genic Bam
scaffold58 (GA)7 14 276861 inter-genic Bam
scaffold58 (TC)6 12 311987 inter-genic Bam
scaffold58 (TC)6 12 325409 inter-genic Bam
scaffold58 (G)16 16 332151 inter-genic Bam
scaffold58 (A)12 12 333760 inter-genic Bam
scaffold58 (GA)7 14 350667 inter-genic Bam
scaffold58 (GA)6 12 353851 inter-genic Bam
scaffold58 (CCCT)4 16 354121 inter-genic Bam
scaffold58 (T)12 12 427458 inter-genic Bam
scaffold58 (AGA)5 15 449358 inter-genic Bam
scaffold58 (CCGCCGC)3 21 453457 inter-genic Bam
scaffold58 (C)14 14 486067 Bam038357.1-intron Bam
scaffold58 (C)16 16 486799 Bam038357.1-intron Bam
scaffold58 (TC)8 16 495572 Bam038357.1-intron Bam
scaffold58 (GCC)6 18 499680 Bam038357.1-CDS Bam
scaffold58 (CT)14 28 521080 inter-genic Bam
scaffold58 (TTC)6 18 532334 inter-genic Bam
scaffold58 (T)13 13 545304 inter-genic Bam
scaffold58 (TAGCT)4 20 551409 inter-genic Bam
scaffold58 (CA)6 12 556279 inter-genic Bam
scaffold58 (CA)6 12 558342 inter-genic Bam
scaffold58 (GA)9 18 574426 inter-genic Bam
scaffold58 (GA)6 12 581369 inter-genic Bam
scaffold58 (G)13 13 585853 inter-genic Bam
scaffold58 (CGT)5 15 615088 inter-genic Bam
scaffold58 (TGT)5 15 617932 inter-genic Bam
scaffold58 (AAAT)5 20 633484 inter-genic Bam
scaffold58 (AAAT)5 20 645290 inter-genic Bam
scaffold58 (GA)8 16 672296 Bam038364.1-UTR_5 Bam
scaffold58 (AT)13 26 682932 Bam038364.1-intron Bam
scaffold58 (T)23 23 694555 Bam038365.2-intron Bam
scaffold58 (TCT)5 15 704580 inter-genic Bam
scaffold58 (AAG)5 15 706846 inter-genic Bam
scaffold58 (TC)7 14 727000 Bam038367.1-intron Bam
scaffold58 (TA)13 26 740176 inter-genic Bam
scaffold58 (TA)12 24 740457 inter-genic Bam
scaffold58 (T)14 14 746424 inter-genic Bam
scaffold58 (AC)6 12 750802 inter-genic Bam
scaffold58 (TA)18 36 765469 inter-genic Bam
scaffold58 (G)24 24 837744 inter-genic Bam
scaffold58 (G)12 12 840215 inter-genic Bam
scaffold58 (CTTGG)4 20 852979 inter-genic Bam
scaffold58 (AG)8 16 874483 inter-genic Bam
scaffold58 (TTCG)4 16 881441 inter-genic Bam
scaffold58 (AAG)8 24 918188 inter-genic Bam
scaffold58 (AAG)8 24 918398 inter-genic Bam
scaffold58 (TA)27 54 971413 inter-genic Bam
scaffold58 (AT)16 32 971631 inter-genic Bam
scaffold58 (A)13 13 996796 inter-genic Bam
scaffold58 (AG)8 16 1003644 inter-genic Bam
scaffold58 (A)17 17 1015494 inter-genic Bam
scaffold58 (ACA)5 15 1015712 inter-genic Bam
scaffold58 (GGA)5 15 1093051 inter-genic Bam
scaffold58 (A)18 18 1104278 Bam038376.1-intron Bam
scaffold58 (C)16 16 1115314 inter-genic Bam
scaffold58 (CA)6 12 1121712 inter-genic Bam
scaffold58 (CA)6 12 1123112 inter-genic Bam
scaffold58 (AT)9 18 1137848 inter-genic Bam
scaffold58 (AC)7 14 1138070 inter-genic Bam
scaffold58 (AT)19 38 1147981 inter-genic Bam
scaffold58 (TA)12 24 1149570 inter-genic Bam
scaffold58 (A)15 15 1160561 inter-genic Bam
scaffold58 (CA)7 14 1161238 Bam038377.1-UTR_5 Bam
scaffold58 (ATCT)6 24 1258732 inter-genic Bam
scaffold58 (AT)21 42 1303817 inter-genic Bam
scaffold58 (TGCCG)4 20 1345240 inter-genic Bam
scaffold58 (A)13 13 1346925 inter-genic Bam
scaffold58 (ATG)5 15 1349557 inter-genic Bam
scaffold58 (GGCGA)4 20 1359374 inter-genic Bam
scaffold58 (CA)6 12 1390965 inter-genic Bam
scaffold58 (GA)6 12 1392674 inter-genic Bam
scaffold58 (GA)6 12 1400086 inter-genic Bam
scaffold58 (A)14 14 1408529 inter-genic Bam
scaffold58 (T)15 15 1409538 inter-genic Bam
scaffold58 (GCTA)4 16 1415188 inter-genic Bam
scaffold58 (TA)7 14 1418916 inter-genic Bam
scaffold58 (TG)8 16 1454915 inter-genic Bam
scaffold58 (GC)6 12 1466946 inter-genic Bam
scaffold58 (GT)7 14 1472484 inter-genic Bam
scaffold58 (G)16 16 1482227 inter-genic Bam
scaffold58 (GC)6 12 1543456 Bam038382.1-UTR_3 Bam
scaffold58 (TTTC)4 16 1549532 inter-genic Bam
scaffold58 (AG)7 14 1550152 inter-genic Bam
scaffold58 (TA)6 12 1563632 inter-genic Bam
scaffold58 (TCT)5 15 1569262 inter-genic Bam
scaffold58 (TA)6 12 1573307 inter-genic Bam
scaffold58 (TTTG)4 16 1582612 inter-genic Bam
scaffold58 (AT)6 12 1587747 Bam038384.2-intron Bam
scaffold58 (CT)6 12 1611269 inter-genic Bam
scaffold58 (CT)6 12 1629665 inter-genic Bam
scaffold113 (G)20 20 9716 Bam004507.1-intron Bam
scaffold113 (TC)10 20 20161 Bam004508.1-intron Bam
scaffold113 (ATAA)5 20 29302 inter-genic Bam
scaffold113 (GCC)5 15 31159 inter-genic Bam
scaffold113 (CCT)6 18 31583 inter-genic Bam
scaffold113 (A)14 14 33611 inter-genic Bam
scaffold113 (CA)9 18 40576 Bam004509.1-intron Bam
scaffold113 (GA)7 14 41155 Bam004509.1-intron Bam
scaffold113 (GA)6 12 45488 Bam004509.1-intron Bam
scaffold113 (CCT)7 21 47221 Bam004509.1-intron Bam
scaffold113 (CCA)6 18 55688 inter-genic Bam
scaffold113 (CAC)5 15 62326 inter-genic Bam
scaffold113 (C)14 14 70342 Bam004513.1-UTR_5 Bam
scaffold113 (T)15 15 84117 Bam004513.1-UTR_3 Bam
scaffold113 (AT)8 16 96523 inter-genic Bam
scaffold113 (TA)6 12 114167 Bam004516.2-intron Bam
scaffold113 (T)14 14 114999 Bam004516.2-intron Bam
scaffold113 (GCA)5 15 122124 Bam004517.1-CDS Bam
scaffold113 (TC)8 16 122656 Bam004517.1-intron Bam
scaffold113 (GCA)5 15 130524 inter-genic Bam
scaffold113 (CTT)6 18 136271 inter-genic Bam
scaffold113 (A)17 17 144044 inter-genic Bam
scaffold113 (A)19 19 150824 inter-genic Bam
scaffold113 (T)13 13 163103 Bam004520.1-intron Bam
scaffold113 (GA)11 22 173206 inter-genic Bam
scaffold113 (CTG)5 15 174146 Bam004521.1-CDS Bam
scaffold113 (CT)8 16 180961 inter-genic Bam
scaffold113 (CGCCG)4 20 200099 inter-genic Bam
scaffold113 (CCG)5 15 206665 Bam004525.2-CDS Bam
scaffold113 (GCGA)4 16 210639 inter-genic Bam
scaffold113 (GC)6 12 211457 inter-genic Bam
scaffold113 (AGCT)4 16 211880 inter-genic Bam
scaffold113 (CGGT)7 28 212027 inter-genic Bam
scaffold113 (TA)7 14 215046 inter-genic Bam
scaffold113 (CGC)5 15 216793 Bam004526.1-CDS Bam
scaffold113 (AG)8 16 223272 inter-genic Bam
scaffold113 (TG)7 14 227051 inter-genic Bam
scaffold113 (GCT)5 15 227482 Bam004527.1-CDS Bam
scaffold113 (AT)13 26 232646 inter-genic Bam
scaffold113 (AAATAT)4 24 243332 inter-genic Bam
scaffold113 (AGC)6 18 243748 Bam004529.1-UTR_5 Bam
scaffold113 (CAGCT)6 30 258811 inter-genic Bam
scaffold113 (TC)7 14 264989 inter-genic Bam
scaffold113 (GGC)5 15 265170 Bam004533.2-CDS Bam
scaffold113 (GA)7 14 276811 inter-genic Bam
scaffold113 (AT)9 18 289722 inter-genic Bam
scaffold113 (TA)8 16 290559 inter-genic Bam
scaffold113 (GTATCC)4 24 302392 inter-genic Bam
scaffold113 (A)16 16 308654 inter-genic Bam
scaffold113 (TCGA)4 16 309693 inter-genic Bam
scaffold113 (TC)24 48 314389 inter-genic Bam
scaffold113 (CT)7 14 316397 inter-genic Bam
scaffold113 (AT)8 16 323130 inter-genic Bam
scaffold113 (TA)7 14 323809 inter-genic Bam
scaffold113 (AAGG)6 24 332458 inter-genic Bam
scaffold113 (CA)6 12 332653 inter-genic Bam
scaffold113 (AT)12 24 348653 inter-genic Bam
scaffold113 (AT)10 20 348783 inter-genic Bam
scaffold113 (TA)10 20 353581 inter-genic Bam
scaffold113 (AT)14 28 354544 inter-genic Bam
scaffold113 (AG)7 14 360696 inter-genic Bam
scaffold113 (CCT)5 15 364655 Bam004540.1-UTR_5 Bam
scaffold113 (CT)13 26 382130 inter-genic Bam
scaffold113 (T)14 14 386727 inter-genic Bam
scaffold113 (A)14 14 394202 Bam004543.1-intron Bam
scaffold113 (CTC)6 18 396880 Bam004544.1-UTR_5 Bam
scaffold113 (CGC)5 15 397022 Bam004544.1-CDS Bam
scaffold113 (C)26 26 403049 Bam004545.1-intron Bam
scaffold113 (C)20 20 403476 Bam004545.1-intron Bam
scaffold113 (TGCT)4 16 413230 inter-genic Bam
scaffold113 (A)16 16 414082 inter-genic Bam
scaffold113 (AT)6 12 415939 inter-genic Bam
scaffold113 (GA)6 12 416611 Bam004547.1-UTR_5 Bam
scaffold113 (CGCCT)4 20 426899 inter-genic Bam
scaffold113 (AG)6 12 429389 inter-genic Bam
scaffold113 (CT)8 16 438415 Bam004549.1-UTR_3 Bam
scaffold113 (T)15 15 442511 inter-genic Bam
scaffold113 (T)13 13 449372 inter-genic Bam
scaffold113 (AT)16 32 457139 inter-genic Bam
scaffold113 (AT)11 22 460629 inter-genic Bam
scaffold113 (AAGCA)4 20 461307 Bam004551.1-UTR_5 Bam
scaffold113 (TG)8 16 468778 inter-genic Bam
scaffold113 (AT)14 28 489903 inter-genic Bam
scaffold113 (AG)14 28 503311 inter-genic Bam
scaffold113 (AG)10 20 506498 inter-genic Bam
scaffold113 (TTG)6 18 509252 inter-genic Bam
scaffold113 (TA)10 20 515775 inter-genic Bam
scaffold113 (TA)12 24 519414 inter-genic Bam
scaffold113 (ATAG)4 16 519979 inter-genic Bam
scaffold113 (A)12 12 520618 inter-genic Bam
scaffold113 (GA)19 38 531440 Bam004560.2-intron Bam
scaffold113 (TGC)5 15 535527 Bam004560.2-CDS Bam
scaffold113 (GTG)6 18 536629 Bam004560.2-CDS Bam
scaffold113 (T)12 12 544389 Bam004560.2-intron Bam
scaffold113 (GAA)5 15 546062 Bam004560.2-CDS Bam
scaffold113 (AAC)10 30 552807 Bam004561.3-intron Bam
scaffold113 (AT)15 30 556165 Bam004561.3-intron Bam
scaffold113 (G)34 34 562253 Bam004561.3-intron Bam
scaffold113 (GA)6 12 562501 Bam004561.3-UTR_5 Bam
scaffold113 (TG)12 24 590026 Bam004564.3-intron Bam
scaffold113 (CT)8 16 592808 inter-genic Bam
scaffold113 (TA)10 20 603232 Bam004565.1-intron Bam
scaffold113 (GTG)5 15 606251 Bam004565.1-CDS Bam
scaffold113 (GCG)7 21 606437 Bam004565.1-CDS Bam
scaffold113 (TACAAAA)3 21 606853 inter-genic Bam
scaffold113 (ACG)5 15 607311 inter-genic Bam
scaffold113 (TA)11 22 610216 inter-genic Bam
scaffold113 (C)19 19 618733 Bam004566.1-UTR_5 Bam
scaffold113 (T)15 15 624272 Bam004566.1-UTR_3 Bam
scaffold113 (ATG)5 15 628023 Bam004566.1-UTR_3 Bam
scaffold113 (T)13 13 642343 inter-genic Bam
scaffold113 (CCG)5 15 650250 Bam004569.1-CDS Bam
scaffold113 (G)15 15 652501 Bam004569.1-intron Bam
scaffold113 (G)19 19 652658 Bam004569.1-intron Bam
scaffold113 (T)12 12 657954 Bam004570.1-intron Bam
scaffold113 (GCG)7 21 665755 Bam004571.1-CDS Bam
scaffold113 (AGAA)4 16 673434 inter-genic Bam
scaffold113 (GC)6 12 677305 Bam004573.1-CDS Bam
scaffold113 (T)16 16 692147 Bam004575.1-intron Bam
scaffold113 (AG)9 18 692532 Bam004575.1-intron Bam
scaffold113 (T)13 13 704465 inter-genic Bam
scaffold113 (TGC)5 15 707966 Bam004578.1-CDS Bam
scaffold113 (T)16 16 710200 inter-genic Bam
scaffold113 (CCCT)4 16 712545 inter-genic Bam
scaffold113 (TA)19 38 728704 Bam004580.1-intron Bam
scaffold113 (TA)11 22 730548 Bam004580.1-intron Bam
scaffold113 (AT)16 32 730715 Bam004580.1-intron Bam
scaffold113 (TC)7 14 731798 inter-genic Bam
scaffold113 (CTT)30 90 740315 inter-genic Bam
scaffold113 (A)27 27 741092 inter-genic Bam
scaffold113 (CTT)30 90 749132 inter-genic Bam
scaffold113 (A)29 29 749909 inter-genic Bam
scaffold113 (A)13 13 786795 Bam004585.1-intron Bam
scaffold113 (T)14 14 794339 inter-genic Bam
scaffold113 (GTG)5 15 796905 Bam004586.1-CDS Bam
scaffold113 (T)14 14 805445 Bam004588.1-intron Bam
scaffold113 (G)12 12 833423 Bam004589.1-intron Bam
scaffold113 (AGCG)4 16 848066 Bam004590.1-intron Bam
scaffold113 (GAC)6 18 855157 Bam004591.2-CDS Bam
scaffold113 (A)15 15 864053 inter-genic Bam
scaffold113 (TA)9 18 868064 inter-genic Bam
scaffold113 (AC)9 18 871657 inter-genic Bam
scaffold113 (AT)8 16 881197 Bam004592.1-intron Bam
scaffold113 (TA)11 22 881652 Bam004592.1-intron Bam
scaffold113 (TA)9 18 883053 Bam004592.1-intron Bam
scaffold113 (TA)12 24 883446 Bam004592.1-intron Bam
scaffold113 (TA)18 36 883849 Bam004592.1-intron Bam
scaffold113 (T)14 14 890293 inter-genic Bam
scaffold113 (CT)6 12 900854 Bam004594.1-UTR_5 Bam
scaffold113 (GA)15 30 902787 inter-genic Bam
scaffold113 (CT)6 12 928939 inter-genic Bam
scaffold113 (C)17 17 933837 inter-genic Bam
scaffold113 (AT)15 30 940302 Bam004599.5-intron Bam
scaffold113 (T)14 14 949987 inter-genic Bam
scaffold113 (AT)11 22 950867 inter-genic Bam
scaffold113 (AG)9 18 955723 inter-genic Bam
scaffold113 (AT)8 16 956866 inter-genic Bam
scaffold113 (TA)19 38 957281 inter-genic Bam
scaffold113 (CGG)7 21 963269 inter-genic Bam
scaffold113 (GT)6 12 963686 inter-genic Bam
scaffold113 (A)16 16 968812 inter-genic Bam
scaffold113 (TAA)9 27 978791 inter-genic Bam
scaffold113 (A)12 12 991336 Bam004603.1-intron Bam
scaffold113 (A)15 15 998217 Bam004604.1-UTR_5 Bam
scaffold113 (CCT)5 15 998479 Bam004604.1-UTR_5 Bam
scaffold113 (C)13 13 1010710 Bam004605.1-intron Bam
scaffold113 (C)16 16 1011560 Bam004605.1-intron Bam
scaffold113 (ATAC)12 48 1021126 inter-genic Bam
scaffold113 (CAC)8 24 1034921 inter-genic Bam
scaffold113 (GAC)6 18 1048040 inter-genic Bam
scaffold113 (T)12 12 1049991 inter-genic Bam
scaffold113 (T)14 14 1054978 inter-genic Bam
scaffold113 (TAC)6 18 1068271 Bam004614.1-intron Bam
scaffold113 (TC)6 12 1071392 Bam004614.1-intron Bam
scaffold113 (AG)8 16 1072923 Bam004614.1-intron Bam
scaffold113 (GGA)6 18 1073079 Bam004614.1-CDS Bam
scaffold113 (T)12 12 1073787 inter-genic Bam
scaffold113 (TC)8 16 1074312 inter-genic Bam
scaffold113 (TA)6 12 1075963 inter-genic Bam
scaffold113 (GCT)5 15 1088082 Bam004618.2-CDS Bam
scaffold113 (GA)7 14 1092333 inter-genic Bam
scaffold113 (ATAAAAA)3 21 1096302 inter-genic Bam
scaffold113 (T)12 12 1101116 inter-genic Bam
scaffold113 (AT)13 26 1105235 inter-genic Bam
scaffold113 (AG)7 14 1107898 inter-genic Bam
scaffold113 (ATT)5 15 1115172 Bam004623.1-intron Bam
scaffold113 (C)12 12 1117659 Bam004623.1-intron Bam
scaffold113 (AAC)6 18 1142871 inter-genic Bam
scaffold113 (GAG)5 15 1154065 Bam004626.1-CDS Bam
scaffold113 (TTC)6 18 1159108 inter-genic Bam
scaffold113 (T)14 14 1165965 inter-genic Bam
scaffold113 (AG)22 44 1166224 inter-genic Bam
scaffold113 (T)13 13 1178818 inter-genic Bam
scaffold113 (GTTG)4 16 1183602 inter-genic Bam
scaffold113 (CAG)5 15 1184547 Bam004628.1-CDS Bam
scaffold113 (AGC)6 18 1195123 Bam004630.1-UTR_3 Bam
scaffold113 (TC)21 42 1211344 Bam004631.2-intron Bam
scaffold113 (GA)8 16 1225715 Bam004633.1-intron Bam
scaffold113 (TG)12 24 1226281 Bam004633.1-intron Bam
scaffold113 (CG)6 12 1233735 Bam004634.1-UTR_3 Bam
scaffold113 (TCA)7 21 1235339 inter-genic Bam
scaffold113 (AG)6 12 1242235 Bam004635.1-intron Bam
scaffold113 (TG)7 14 1242571 Bam004635.1-intron Bam
scaffold113 (CA)7 14 1242784 Bam004635.1-intron Bam
scaffold113 (AT)13 26 1246471 inter-genic Bam
scaffold113 (AG)7 14 1256547 inter-genic Bam
scaffold113 (TA)7 14 1259145 inter-genic Bam
scaffold113 (GAG)5 15 1261170 Bam004636.1-CDS Bam
scaffold113 (GTAC)4 16 1261515 Bam004636.1-intron Bam
scaffold113 (CT)15 30 1280097 Bam004638.3-UTR_5 Bam
scaffold113 (GCT)7 21 1281617 inter-genic Bam
scaffold113 (T)12 12 1284925 inter-genic Bam
scaffold113 (TCCGCC)4 24 1305307 Bam004639.1-intron Bam
scaffold113 (TTAT)4 16 1309374 Bam004639.1-intron Bam
scaffold113 (CA)8 16 1310612 Bam004639.1-intron Bam
scaffold113 (TA)6 12 1318539 inter-genic Bam
scaffold113 (C)25 25 1325493 inter-genic Bam
scaffold113 (TTC)5 15 1326874 inter-genic Bam
scaffold113 (TAA)5 15 1331815 inter-genic Bam
scaffold113 (A)13 13 1338388 inter-genic Bam
scaffold113 (CTT)6 18 1339093 inter-genic Bam
scaffold113 (T)13 13 1350711 inter-genic Bam
scaffold113 (GCTA)4 16 1373514 inter-genic Bam
scaffold113 (CT)6 12 1392885 inter-genic Bam
scaffold113 (TC)8 16 1393161 inter-genic Bam
scaffold113 (T)12 12 1394706 inter-genic Bam
scaffold113 (AG)6 12 1399812 Bam004652.1-intron Bam
scaffold113 (CT)26 52 1401032 Bam004652.1-UTR_5 Bam
scaffold113 (AG)7 14 1401999 inter-genic Bam
scaffold113 (GCTC)4 16 1404886 inter-genic Bam
scaffold113 (CCCA)4 16 1411682 inter-genic Bam
scaffold113 (TGCC)5 20 1412201 inter-genic Bam
scaffold113 (CTT)6 18 1428032 inter-genic Bam
scaffold113 (AAAT)4 16 1430277 inter-genic Bam
scaffold113 (TC)22 44 1430722 inter-genic Bam
scaffold113 (TGC)6 18 1435496 Bam004654.1-CDS Bam
scaffold113 (CCT)6 18 1436197 Bam004654.1-CDS Bam
scaffold113 (AC)6 12 1439416 inter-genic Bam
scaffold113 (TG)9 18 1442159 inter-genic Bam
scaffold113 (TA)14 28 1442468 inter-genic Bam
scaffold113 (TA)20 40 1442616 inter-genic Bam
scaffold113 (GTAC)5 20 1445586 inter-genic Bam
scaffold113 (CTAG)4 16 1447240 inter-genic Bam
scaffold113 (A)12 12 1452952 inter-genic Bam
scaffold113 (AGC)6 18 1453157 inter-genic Bam
scaffold113 (TA)6 12 1456187 inter-genic Bam
scaffold113 (TA)10 20 1457004 inter-genic Bam
scaffold113 (TC)7 14 1457309 inter-genic Bam
scaffold113 (CT)6 12 1465704 inter-genic Bam
scaffold113 (GA)6 12 1469801 Bam004659.1-UTR_5 Bam
scaffold113 (GCC)8 24 1470250 Bam004659.1-CDS Bam
scaffold113 (GCTC)4 16 1480860 inter-genic Bam
scaffold113 (AT)7 14 1481024 inter-genic Bam
scaffold113 (TATG)8 32 1481905 inter-genic Bam
scaffold113 (GGC)5 15 1487468 Bam004662.1-CDS Bam
scaffold113 (T)15 15 1493090 inter-genic Bam
scaffold113 (GGA)6 18 1509246 Bam004665.1-CDS Bam
scaffold113 (TG)6 12 1517565 inter-genic Bam
scaffold113 (CG)7 14 1543537 inter-genic Bam
scaffold113 (CCT)5 15 1543915 inter-genic Bam
scaffold113 (CG)7 14 1553465 inter-genic Bam
scaffold113 (CCT)5 15 1553843 inter-genic Bam
scaffold113 (G)29 29 1572715 Bam004671.2-intron Bam
scaffold113 (CT)6 12 1584833 Bam004672.1-intron Bam
scaffold113 (G)12 12 1588249 Bam004672.1-intron Bam
scaffold113 (GA)6 12 1594114 inter-genic Bam
scaffold113 (AT)9 18 1606004 inter-genic Bam
scaffold113 (GA)8 16 1617112 Bam004675.2-intron Bam
scaffold113 (T)12 12 1617348 Bam004675.2-intron Bam
scaffold113 (AG)7 14 1629291 inter-genic Bam
scaffold113 (C)16 16 1636210 Bam004677.1-intron Bam
scaffold113 (GGC)5 15 1636623 Bam004677.1-UTR_5 Bam
scaffold113 (CTC)6 18 1664606 Bam004681.1-intron Bam
scaffold113 (CT)7 14 1666923 Bam004681.1-intron Bam
scaffold113 (CTC)6 18 1679773 Bam004681.1-CDS Bam
scaffold113 (CGC)6 18 1682463 inter-genic Bam
scaffold113 (TAA)5 15 1695769 Bam004682.1-intron Bam
scaffold113 (AC)6 12 1697130 Bam004682.1-intron Bam
scaffold113 (TG)6 12 1697470 Bam004682.1-intron Bam
scaffold113 (A)12 12 1699510 Bam004682.1-intron Bam
scaffold113 (GC)9 18 1706171 inter-genic Bam
scaffold113 (T)12 12 1706513 inter-genic Bam
scaffold113 (TA)10 20 1707324 inter-genic Bam
scaffold113 (AC)8 16 1711455 inter-genic Bam
scaffold113 (ATGT)5 20 1730589 inter-genic Bam
scaffold113 (A)13 13 1733406 inter-genic Bam
scaffold113 (AT)6 12 1734141 inter-genic Bam
scaffold113 (AG)20 40 1734666 inter-genic Bam
scaffold113 (T)13 13 1735755 inter-genic Bam
scaffold113 (TCTT)5 20 1735967 inter-genic Bam
scaffold113 (GT)9 18 1736141 inter-genic Bam
scaffold113 (A)12 12 1739315 inter-genic Bam
scaffold113 (AT)13 26 1751035 inter-genic Bam
scaffold113 (T)17 17 1751397 inter-genic Bam
scaffold113 (GCT)5 15 1752585 inter-genic Bam
scaffold113 (A)16 16 1761695 Bam004689.1-UTR_5 Bam
scaffold113 (AATC)4 16 1761889 Bam004689.1-UTR_5 Bam
scaffold113 (T)16 16 1784234 inter-genic Bam
scaffold113 (C)14 14 1786781 inter-genic Bam
scaffold113 (C)20 20 1786929 inter-genic Bam
scaffold113 (TC)6 12 1789823 inter-genic Bam
scaffold113 (TA)15 30 1801075 inter-genic Bam
scaffold113 (A)15 15 1805758 inter-genic Bam
scaffold113 (AAACGA)4 24 1808072 inter-genic Bam
scaffold113 (AG)7 14 1808723 inter-genic Bam
scaffold113 (T)17 17 1817196 inter-genic Bam
scaffold113 (AG)10 20 1818034 inter-genic Bam
scaffold113 (AG)10 20 1818686 inter-genic Bam
scaffold113 (CTC)5 15 1819222 Bam004693.1-UTR_5 Bam
scaffold113 (CGG)5 15 1819517 Bam004693.1-CDS Bam
scaffold113 (AAAG)4 16 1819741 Bam004693.1-intron Bam
scaffold113 (GGA)5 15 1819968 Bam004693.1-CDS Bam
scaffold113 (TGC)8 24 1820916 Bam004693.1-UTR_3 Bam
scaffold113 (CTA)6 18 1821078 Bam004693.1-UTR_3 Bam
scaffold113 (TGCAT)4 20 1821300 inter-genic Bam
scaffold113 (TC)14 28 1821617 inter-genic Bam
scaffold113 (A)15 15 1822202 inter-genic Bam
scaffold113 (A)14 14 1822731 inter-genic Bam
scaffold113 (CTAG)4 16 1825795 inter-genic Bam
scaffold113 (TGCA)4 16 1826088 inter-genic Bam
scaffold113 (GATG)4 16 1828115 inter-genic Bam
scaffold113 (AG)8 16 1829152 inter-genic Bam
scaffold113 (AG)6 12 1830659 inter-genic Bam
scaffold113 (AT)24 48 1834037 inter-genic Bam
scaffold113 (AT)16 32 1834190 inter-genic Bam
scaffold113 (AGGC)4 16 1839478 inter-genic Bam
scaffold113 (GA)9 18 1856814 Bam004695.1-UTR_5 Bam
scaffold113 (A)14 14 1858041 inter-genic Bam
scaffold113 (GA)20 40 1895099 inter-genic Bam
scaffold113 (GTTT)4 16 1895625 Bam004700.1-intron Bam
scaffold113 (T)17 17 1901610 Bam004700.1-intron Bam
scaffold113 (CT)7 14 1936987 Bam004704.3-CDS Bam
scaffold113 (CT)9 18 1937598 inter-genic Bam
scaffold113 (GAT)6 18 1951310 Bam004706.2-UTR_3 Bam
scaffold113 (AGGC)4 16 1971942 inter-genic Bam
scaffold113 (A)14 14 1973699 inter-genic Bam
scaffold113 (CT)6 12 2000806 Bam004711.1-intron Bam
scaffold113 (A)12 12 2013770 inter-genic Bam
scaffold113 (TTTA)4 16 2014261 inter-genic Bam
scaffold113 (T)12 12 2026368 Bam004713.1-UTR_3 Bam
scaffold113 (T)13 13 2033079 inter-genic Bam
scaffold113 (GAG)5 15 2035753 Bam004715.1-CDS Bam
scaffold113 (GCCTG)4 20 2048598 inter-genic Bam
scaffold113 (TGG)5 15 2054383 Bam004717.1-CDS Bam
scaffold113 (CTG)8 24 2056117 Bam004717.1-CDS Bam
scaffold113 (CCTCCTC)3 21 2057348 inter-genic Bam
scaffold113 (TCC)5 15 2073577 Bam004720.1-CDS Bam
scaffold113 (GA)9 18 2097020 Bam004724.1-intron Bam
scaffold113 (A)14 14 2102073 Bam004725.1-intron Bam
scaffold113 (GA)9 18 2102345 Bam004725.1-intron Bam
scaffold113 (GCGT)4 16 2102559 Bam004725.1-intron Bam
scaffold113 (GA)9 18 2103608 inter-genic Bam
scaffold113 (GAAAA)5 25 2106174 inter-genic Bam
scaffold113 (AG)6 12 2108153 inter-genic Bam
scaffold113 (CTAG)4 16 2110814 inter-genic Bam
scaffold113 (AAGA)4 16 2114516 Bam004726.1-intron Bam
scaffold113 (A)12 12 2115092 Bam004726.1-intron Bam
scaffold113 (A)16 16 2116090 Bam004726.1-intron Bam
scaffold113 (A)12 12 2120355 Bam004726.1-intron Bam
scaffold113 (TATG)15 60 2134528 inter-genic Bam
scaffold113 (GATC)4 16 2135005 inter-genic Bam
scaffold113 (TA)8 16 2135396 Bam004728.2-intron Bam
scaffold113 (AGC)5 15 2136207 inter-genic Bam
scaffold113 (CT)11 22 2146935 inter-genic Bam
scaffold113 (GT)6 12 2149688 inter-genic Bam
scaffold113 (TTTA)4 16 2151848 inter-genic Bam
scaffold113 (A)13 13 2162490 inter-genic Bam
scaffold113 (TTCTT)5 25 2188241 inter-genic Bam
scaffold113 (CT)7 14 2193594 inter-genic Bam
scaffold113 (A)16 16 2194440 inter-genic Bam
scaffold113 (TC)17 34 2216717 Bam004737.1-intron Bam
scaffold113 (T)13 13 2220859 Bam004737.1-UTR_3 Bam
scaffold113 (TA)16 32 2221519 inter-genic Bam
scaffold113 (TA)6 12 2221920 inter-genic Bam
scaffold113 (CCT)5 15 2223185 inter-genic Bam
scaffold113 (TC)6 12 2224984 inter-genic Bam
scaffold113 (TA)11 22 2229651 inter-genic Bam
scaffold113 (AT)10 20 2230118 inter-genic Bam
scaffold113 (CT)11 22 2232669 Bam004738.1-UTR_5 Bam
scaffold113 (AT)6 12 2233492 inter-genic Bam
scaffold113 (AGCT)4 16 2240123 Bam004739.1-intron Bam
scaffold113 (AG)8 16 2241573 inter-genic Bam
scaffold113 (CT)9 18 2242390 inter-genic Bam
scaffold113 (CT)8 16 2243667 inter-genic Bam
scaffold113 (CT)8 16 2252667 inter-genic Bam
scaffold113 (G)16 16 2256134 Bam004741.3-intron Bam
scaffold113 (G)20 20 2256268 Bam004741.3-intron Bam
scaffold113 (C)23 23 2259911 Bam004741.3-intron Bam
scaffold113 (GCG)5 15 2263737 Bam004742.1-CDS Bam
scaffold113 (CG)6 12 2263995 inter-genic Bam
scaffold113 (CGT)5 15 2264110 inter-genic Bam
scaffold113 (TC)8 16 2269977 inter-genic Bam
scaffold113 (A)14 14 2278545 inter-genic Bam
scaffold113 (AGAA)11 44 2296374 inter-genic Bam
scaffold113 (TC)6 12 2299553 inter-genic Bam
scaffold113 (CT)9 18 2299840 Bam004746.1-intron Bam
scaffold113 (AAGA)4 16 2313844 inter-genic Bam
scaffold113 (T)18 18 2314710 inter-genic Bam
scaffold113 (TTGC)4 16 2318744 inter-genic Bam
scaffold113 (TTAA)4 16 2320566 inter-genic Bam
scaffold113 (CAG)5 15 2334942 Bam004751.1-UTR_5 Bam
scaffold113 (C)22 22 2344425 Bam004751.1-intron Bam
scaffold113 (CGT)5 15 2351524 Bam004753.1-UTR_5 Bam
scaffold113 (TTC)5 15 2351691 Bam004753.1-UTR_5 Bam
scaffold113 (G)23 23 2356143 Bam004753.1-intron Bam
scaffold113 (AG)7 14 2366302 inter-genic Bam
scaffold113 (TTCT)6 24 2374543 inter-genic Bam
scaffold113 (A)14 14 2389604 Bam004757.2-intron Bam
scaffold113 (TA)11 22 2395586 Bam004757.2-intron Bam
scaffold113 (CTC)7 21 2400133 Bam004757.2-CDS Bam
scaffold113 (GCG)5 15 2400258 Bam004757.2-CDS Bam
scaffold113 (AC)7 14 2401109 inter-genic Bam
scaffold113 (AT)7 14 2407657 Bam004758.1-intron Bam
scaffold113 (CG)7 14 2415051 Bam004759.1-intron Bam
scaffold113 (TTTCT)4 20 2425283 inter-genic Bam
scaffold113 (GCAT)6 24 2433737 inter-genic Bam
scaffold113 (TA)7 14 2434484 inter-genic Bam
scaffold113 (AG)14 28 2436901 inter-genic Bam
scaffold113 (GCTA)4 16 2443720 inter-genic Bam
scaffold113 (AAAG)4 16 2449619 inter-genic Bam
scaffold113 (CGC)5 15 2455963 Bam004766.1-CDS Bam
scaffold113 (AG)8 16 2458110 Bam004766.1-UTR_5 Bam
scaffold113 (CTGC)4 16 2458460 inter-genic Bam
scaffold113 (AG)23 46 2458802 inter-genic Bam
scaffold113 (AT)6 12 2464241 inter-genic Bam
scaffold113 (GCA)5 15 2467951 Bam004768.1-CDS Bam
scaffold113 (CT)8 16 2468091 Bam004768.1-intron Bam
scaffold113 (TCA)6 18 2475215 Bam004769.1-CDS Bam
scaffold113 (GCG)5 15 2475678 Bam004769.1-UTR_5 Bam
scaffold113 (AAC)7 21 2477144 inter-genic Bam
scaffold113 (A)13 13 2489219 Bam004771.1-intron Bam
scaffold113 (T)13 13 2508424 inter-genic Bam
scaffold113 (CTCTTGC)4 28 2518029 inter-genic Bam
scaffold113 (AT)6 12 2518678 inter-genic Bam
scaffold113 (GA)8 16 2546168 Bam004777.1-intron Bam
scaffold113 (A)13 13 2551044 inter-genic Bam
scaffold113 (GATA)4 16 2563912 Bam004779.1-UTR_3 Bam
scaffold113 (AT)14 28 2566970 inter-genic Bam
scaffold113 (C)21 21 2577528 inter-genic Bam
scaffold113 (CGC)5 15 2579265 inter-genic Bam
scaffold113 (TTTATTT)3 21 2579718 inter-genic Bam
scaffold113 (TC)10 20 2581328 inter-genic Bam
scaffold113 (AT)7 14 2585080 inter-genic Bam
scaffold113 (AT)7 14 2586737 inter-genic Bam
scaffold113 (T)16 16 2587850 inter-genic Bam
scaffold113 (GA)6 12 2589164 inter-genic Bam
scaffold113 (CAG)6 18 2589730 Bam004781.1-CDS Bam
scaffold113 (G)17 17 2592702 inter-genic Bam
scaffold113 (A)13 13 2593541 inter-genic Bam
scaffold113 (GA)11 22 2600240 Bam004782.1-intron Bam
scaffold113 (CT)11 22 2606745 inter-genic Bam
scaffold113 (AG)7 14 2617821 inter-genic Bam
scaffold113 (CT)6 12 2618071 inter-genic Bam
scaffold113 (A)12 12 2622731 inter-genic Bam
scaffold113 (A)15 15 2625081 inter-genic Bam
scaffold113 (TCCCAT)5 30 2631408 Bam004783.1-UTR_5 Bam
scaffold113 (CAG)6 18 2635449 inter-genic Bam
scaffold113 (AT)6 12 2639472 inter-genic Bam
scaffold113 (TC)11 22 2641830 inter-genic Bam
scaffold113 (T)12 12 2646272 inter-genic Bam
scaffold113 (GCGG)5 20 2646502 inter-genic Bam
scaffold113 (TATT)4 16 2649762 inter-genic Bam
scaffold113 (GCCTA)4 20 2653574 inter-genic Bam
scaffold113 (TGGA)5 20 2654013 inter-genic Bam
scaffold113 (CAG)5 15 2705955 Bam004787.1-CDS Bam
scaffold113 (GGT)5 15 2729558 Bam004790.1-UTR_5 Bam
scaffold113 (AT)6 12 2732358 inter-genic Bam
scaffold113 (AGAT)4 16 2741095 inter-genic Bam
scaffold113 (ATT)5 15 2747580 Bam004795.1-UTR_5 Bam
scaffold113 (CT)7 14 2748623 Bam004795.1-UTR_5 Bam
scaffold113 (AGC)5 15 2758913 inter-genic Bam
scaffold113 (G)12 12 2759314 inter-genic Bam
scaffold113 (TA)6 12 2772768 inter-genic Bam
scaffold113 (AG)6 12 2772929 inter-genic Bam
scaffold113 (TG)8 16 2777368 Bam004799.1-intron Bam
scaffold113 (TA)18 36 2778266 Bam004799.1-intron Bam
scaffold113 (GCG)5 15 2781094 Bam004799.1-CDS Bam
scaffold113 (G)17 17 2802323 Bam004801.1-intron Bam
scaffold113 (TG)6 12 2809851 Bam004802.1-intron Bam
scaffold113 (CCT)5 15 2818994 Bam004803.1-CDS Bam
scaffold113 (TC)7 14 2825409 inter-genic Bam
scaffold113 (GAG)5 15 2826084 inter-genic Bam
scaffold113 (CT)10 20 2826544 Bam004804.2-intron Bam
scaffold113 (T)12 12 2832116 inter-genic Bam
scaffold113 (TA)6 12 2837043 inter-genic Bam
scaffold113 (TA)34 68 2837500 inter-genic Bam
scaffold113 (AT)9 18 2837800 inter-genic Bam
scaffold113 (CCG)6 18 2844965 Bam004805.2-intron Bam
scaffold113 (CA)6 12 2850010 Bam004806.2-intron Bam
scaffold113 (ATA)20 60 2856030 Bam004806.2-intron Bam
scaffold113 (G)12 12 2860223 Bam004806.2-intron Bam
scaffold113 (TA)22 44 2876391 inter-genic Bam
scaffold113 (TA)22 44 2878081 inter-genic Bam
scaffold113 (TA)21 42 2879607 inter-genic Bam
scaffold113 (TC)6 12 2891524 inter-genic Bam
scaffold113 (TA)9 18 2907195 inter-genic Bam
scaffold113 (ATTT)5 20 2907856 Bam004810.1-intron Bam
scaffold113 (TC)13 26 2908516 Bam004810.1-intron Bam
scaffold113 (CAT)5 15 2909093 inter-genic Bam
scaffold113 (TA)6 12 2909520 inter-genic Bam
scaffold113 (A)15 15 2911460 inter-genic Bam
scaffold113 (AG)6 12 2930398 inter-genic Bam
scaffold113 (TA)8 16 2931480 inter-genic Bam
scaffold113 (AT)6 12 2931691 inter-genic Bam
scaffold113 (GAG)6 18 2936473 Bam004811.1-CDS Bam
scaffold113 (AGG)5 15 2939518 Bam004812.1-CDS Bam
scaffold113 (A)14 14 2943565 inter-genic Bam
scaffold113 (C)34 34 2943822 Bam004813.1-intron Bam
scaffold113 (C)21 21 2945153 Bam004813.1-intron Bam
scaffold113 (T)13 13 2945831 Bam004813.1-intron Bam
scaffold113 (TG)8 16 2951660 Bam004813.1-intron Bam
scaffold113 (TCC)5 15 2969589 Bam004814.1-CDS Bam
scaffold113 (TA)6 12 2970142 inter-genic Bam
scaffold113 (GCG)10 30 2978156 Bam004815.1-intron Bam
scaffold113 (AT)6 12 2996049 inter-genic Bam
scaffold113 (T)21 21 2996419 inter-genic Bam
scaffold113 (AT)7 14 3000928 inter-genic Bam
scaffold113 (T)14 14 3003364 Bam004818.1-intron Bam
scaffold113 (AG)12 24 3009416 inter-genic Bam
scaffold113 (CT)7 14 3010224 inter-genic Bam
scaffold113 (TC)8 16 3012312 inter-genic Bam
scaffold113 (AGG)6 18 3016932 Bam004819.1-CDS Bam
scaffold113 (AGG)6 18 3019330 inter-genic Bam
scaffold113 (GGCA)4 16 3024346 inter-genic Bam
scaffold113 (AGA)7 21 3024468 inter-genic Bam
scaffold113 (TA)6 12 3026025 inter-genic Bam
scaffold113 (AG)8 16 3034347 Bam004821.3-intron Bam
scaffold113 (TAT)5 15 3034580 Bam004821.3-intron Bam
scaffold113 (T)14 14 3034940 Bam004821.3-intron Bam
scaffold113 (TA)13 26 3047998 inter-genic Bam
scaffold113 (TA)8 16 3048141 inter-genic Bam
scaffold113 (AT)22 44 3050152 inter-genic Bam
scaffold113 (CTC)7 21 3053475 Bam004822.1-intron Bam
scaffold113 (GCTC)4 16 3061082 inter-genic Bam
scaffold113 (AG)28 56 3062884 inter-genic Bam
scaffold113 (AC)6 12 3067073 Bam004823.1-UTR_5 Bam
scaffold113 (TA)17 34 3068158 Bam004823.1-UTR_5 Bam
scaffold113 (TA)6 12 3068620 Bam004823.1-UTR_5 Bam
scaffold113 (AGG)6 18 3069664 Bam004823.1-UTR_5 Bam
scaffold113 (T)13 13 3069829 inter-genic Bam
scaffold113 (GATA)6 24 3069969 inter-genic Bam
scaffold113 (TG)6 12 3070997 inter-genic Bam
scaffold113 (TC)12 24 3071556 inter-genic Bam
scaffold113 (CTAG)4 16 3072222 Bam004824.1-intron Bam
scaffold113 (TA)6 12 3073271 inter-genic Bam
scaffold113 (GATC)5 20 3073531 inter-genic Bam
scaffold113 (TC)29 58 3075007 inter-genic Bam
scaffold113 (TA)6 12 3075609 inter-genic Bam
scaffold113 (GATC)5 20 3075869 inter-genic Bam
scaffold113 (CT)19 38 3077340 inter-genic Bam
scaffold113 (T)13 13 3078287 inter-genic Bam
scaffold113 (TC)7 14 3078961 inter-genic Bam
scaffold113 (AT)7 14 3088402 inter-genic Bam
scaffold113 (CTTTT)4 20 3090731 inter-genic Bam
scaffold113 (CTTTT)4 20 3093613 inter-genic Bam
scaffold113 (TGTA)4 16 3097007 inter-genic Bam
scaffold113 (GCA)8 24 3098986 Bam004826.1-CDS Bam
scaffold113 (AC)6 12 3099325 Bam004826.1-intron Bam
scaffold113 (AT)16 32 3099880 Bam004826.1-intron Bam
scaffold113 (TA)10 20 3100249 Bam004826.1-intron Bam
scaffold113 (AT)23 46 3100829 Bam004826.1-intron Bam
scaffold113 (ATGC)4 16 3105867 Bam004827.1-UTR_3 Bam
scaffold113 (C)15 15 3110194 Bam004828.2-intron Bam
scaffold113 (T)12 12 3111110 Bam004828.2-intron Bam
scaffold113 (T)13 13 3114786 Bam004828.2-intron Bam
scaffold113 (ATAC)7 28 3115332 Bam004828.2-intron Bam
scaffold113 (AATT)4 16 3121153 Bam004828.2-intron Bam
scaffold113 (GGAA)5 20 3134342 inter-genic Bam
scaffold113 (TA)6 12 3137972 inter-genic Bam
scaffold113 (AT)6 12 3139027 inter-genic Bam
scaffold113 (AT)6 12 3139423 inter-genic Bam
scaffold113 (CT)9 18 3139976 inter-genic Bam
scaffold113 (GA)7 14 3142273 inter-genic Bam
scaffold113 (CT)11 22 3142445 inter-genic Bam
scaffold113 (CA)9 18 3143011 inter-genic Bam
scaffold113 (CT)14 28 3145452 Bam004830.2-intron Bam
scaffold113 (CATA)5 20 3145685 Bam004830.2-intron Bam
scaffold113 (CAG)5 15 3146137 Bam004830.2-CDS Bam
scaffold113 (AT)11 22 3146411 Bam004830.2-intron Bam
scaffold113 (TA)17 34 3146774 Bam004830.2-intron Bam
scaffold113 (AT)6 12 3147674 Bam004830.2-intron Bam
scaffold113 (AT)9 18 3148416 Bam004830.2-intron Bam
scaffold113 (GA)10 20 3148759 Bam004830.2-intron Bam
scaffold113 (GA)8 16 3149589 Bam004830.2-intron Bam
scaffold113 (T)17 17 3163115 Bam004831.1-intron Bam
scaffold113 (CT)7 14 3167750 inter-genic Bam
scaffold113 (CGA)5 15 3168676 Bam004832.1-CDS Bam
scaffold113 (GA)10 20 3177874 inter-genic Bam
scaffold113 (TC)8 16 3183410 Bam004834.1-intron Bam
scaffold113 (ACG)6 18 3185079 Bam004835.1-UTR_3 Bam
scaffold113 (TA)15 30 3186215 Bam004835.1-intron Bam
scaffold113 (TGG)7 21 3190615 inter-genic Bam
scaffold113 (C)27 27 3199483 Bam004837.1-intron Bam
scaffold113 (TAGGG)5 25 3201507 Bam004837.1-intron Bam
scaffold113 (CTT)5 15 3202944 Bam004838.1-CDS Bam
scaffold113 (C)30 30 3206038 inter-genic Bam
scaffold113 (C)20 20 3206199 inter-genic Bam
scaffold113 (CT)6 12 3207709 inter-genic Bam
scaffold113 (GCT)5 15 3210160 Bam004839.1-CDS Bam
scaffold113 (CT)11 22 3217829 inter-genic Bam
scaffold113 (TAG)8 24 3231825 Bam004842.1-UTR_3 Bam
scaffold113 (CTG)5 15 3231999 Bam004842.1-CDS Bam
scaffold113 (CTT)6 18 3233087 Bam004842.1-UTR_5 Bam
scaffold113 (TCG)7 21 3238060 inter-genic Bam
scaffold113 (CTG)7 21 3244911 Bam004844.2-CDS Bam
scaffold113 (TGC)6 18 3245470 Bam004844.2-CDS Bam
scaffold113 (AT)8 16 3245799 Bam004844.2-intron Bam
scaffold113 (TCT)6 18 3246541 Bam004844.2-CDS Bam
scaffold113 (CTAT)7 28 3247384 inter-genic Bam
scaffold113 (A)13 13 3248811 inter-genic Bam
scaffold119 (A)14 14 24695 inter-genic Bam
scaffold119 (A)12 12 33454 inter-genic Bam
scaffold119 (AAAG)5 20 34876 inter-genic Bam
scaffold119 (AAG)5 15 54895 inter-genic Bam
scaffold119 (AT)6 12 66129 inter-genic Bam
scaffold119 (AT)7 14 77294 inter-genic Bam
scaffold119 (ATAC)4 16 82689 inter-genic Bam
scaffold119 (CATA)4 16 86328 inter-genic Bam
scaffold119 (GA)10 20 139772 inter-genic Bam
scaffold119 (C)12 12 155794 inter-genic Bam
scaffold119 (TA)16 32 160778 inter-genic Bam
scaffold119 (TA)10 20 160956 inter-genic Bam
scaffold119 (AACTGAA)3 21 175356 inter-genic Bam
scaffold119 (C)17 17 182742 inter-genic Bam
scaffold119 (T)14 14 203411 inter-genic Bam
scaffold119 (T)12 12 204851 inter-genic Bam
scaffold119 (TA)7 14 208638 inter-genic Bam
scaffold119 (TAGTAA)4 24 219947 Bam005213.1-intron Bam
scaffold119 (AG)8 16 222728 inter-genic Bam
scaffold119 (A)16 16 223132 inter-genic Bam
scaffold119 (AT)18 36 235945 inter-genic Bam
scaffold119 (AT)15 30 237115 inter-genic Bam
scaffold119 (T)12 12 261638 Bam005214.1-intron Bam
scaffold119 (GAGAG)4 20 268003 inter-genic Bam
scaffold119 (GC)6 12 281650 inter-genic Bam
scaffold119 (AG)6 12 299570 inter-genic Bam
scaffold119 (ATGG)4 16 305522 Bam005215.1-intron Bam
scaffold119 (TA)8 16 315804 inter-genic Bam
scaffold119 (CCCT)4 16 316333 inter-genic Bam
scaffold119 (ATATGT)18 108 322296 inter-genic Bam
scaffold119 (GA)8 16 329553 inter-genic Bam
scaffold119 (AT)16 32 340082 Bam005216.1-intron Bam
scaffold119 (CG)6 12 345209 inter-genic Bam
scaffold119 (GGC)5 15 347277 inter-genic Bam
scaffold119 (CT)6 12 365541 inter-genic Bam
scaffold119 (CT)6 12 382197 inter-genic Bam
scaffold119 (TC)10 20 385516 Bam005219.1-UTR_5 Bam
scaffold119 (GT)7 14 435983 Bam005221.1-intron Bam
scaffold119 (AG)12 24 462203 inter-genic Bam
scaffold119 (GAAA)4 16 502116 inter-genic Bam
scaffold119 (C)15 15 531103 Bam005224.1-intron Bam
scaffold119 (TTA)13 39 540811 inter-genic Bam
scaffold119 (G)12 12 541558 inter-genic Bam
scaffold119 (AG)6 12 541885 inter-genic Bam
scaffold119 (TA)22 44 553298 inter-genic Bam
scaffold119 (TA)16 32 553467 inter-genic Bam
scaffold119 (TA)13 26 555335 inter-genic Bam
scaffold119 (AT)12 24 555734 inter-genic Bam
scaffold119 (AT)7 14 578509 inter-genic Bam
scaffold119 (GGC)6 18 596956 Bam005226.2-UTR_5 Bam
scaffold119 (G)12 12 597371 inter-genic Bam
scaffold119 (AT)9 18 603217 inter-genic Bam
scaffold119 (C)18 18 615688 Bam005227.1-intron Bam
scaffold119 (C)13 13 616187 Bam005227.1-intron Bam
scaffold119 (TA)13 26 616719 Bam005227.1-intron Bam
scaffold119 (AG)12 24 616912 Bam005227.1-intron Bam
scaffold119 (TG)13 26 617334 Bam005227.1-intron Bam
scaffold119 (AT)8 16 641416 inter-genic Bam
scaffold119 (AC)7 14 654298 inter-genic Bam
scaffold119 (C)26 26 663644 inter-genic Bam
scaffold119 (AT)9 18 679183 inter-genic Bam
scaffold154 (AT)8 16 19402 inter-genic Bam
scaffold154 (TA)11 22 37961 inter-genic Bam
scaffold154 (CA)6 12 74426 inter-genic Bam
scaffold154 (AT)6 12 90613 inter-genic Bam
scaffold154 (G)12 12 125772 inter-genic Bam
scaffold154 (AGAAGGAAGG)3 30 132329 inter-genic Bam
scaffold154 (CT)8 16 150833 inter-genic Bam
scaffold154 (GT)8 16 169444 inter-genic Bam
scaffold154 (TA)35 70 173907 inter-genic Bam
scaffold154 (AT)8 16 183434 inter-genic Bam
scaffold154 (AT)11 22 211937 inter-genic Bam
scaffold154 (CGGCA)4 20 223840 inter-genic Bam
scaffold154 (TC)14 28 247316 inter-genic Bam
scaffold154 (T)12 12 248131 inter-genic Bam
scaffold154 (AG)17 34 273042 inter-genic Bam
scaffold154 (CT)6 12 275289 inter-genic Bam
scaffold154 (T)13 13 283411 inter-genic Bam
scaffold154 (A)14 14 326076 Bam009660.1-intron Bam
scaffold154 (AT)14 28 327929 inter-genic Bam
scaffold154 (T)14 14 347652 inter-genic Bam
scaffold154 (TA)20 40 347832 inter-genic Bam
scaffold154 (T)17 17 348087 inter-genic Bam
scaffold154 (AT)16 32 348269 inter-genic Bam
scaffold154 (TA)11 22 350130 inter-genic Bam
scaffold154 (AT)18 36 357910 inter-genic Bam
scaffold154 (AT)18 36 358320 inter-genic Bam
scaffold154 (TA)8 16 375088 inter-genic Bam
scaffold154 (T)15 15 386659 inter-genic Bam
scaffold154 (T)15 15 396357 inter-genic Bam
scaffold154 (TC)23 46 401343 inter-genic Bam
scaffold154 (AC)6 12 407367 inter-genic Bam
scaffold154 (CCG)5 15 426483 inter-genic Bam
scaffold154 (A)12 12 472775 inter-genic Bam
scaffold154 (A)12 12 473050 inter-genic Bam
scaffold154 (AAT)5 15 510566 inter-genic Bam
scaffold154 (CTCCTT)5 30 558736 inter-genic Bam
scaffold154 (CTCCTT)4 24 566568 inter-genic Bam
scaffold154 (CT)6 12 572804 inter-genic Bam
scaffold154 (T)12 12 574733 inter-genic Bam
scaffold191 (CTTCTC)4 24 18679 inter-genic Bam
scaffold191 (TG)6 12 27113 inter-genic Bam
scaffold191 (TTC)5 15 40105 inter-genic Bam
scaffold191 (CTTT)4 16 44290 inter-genic Bam
scaffold191 (TTG)5 15 50088 inter-genic Bam
scaffold191 (CA)9 18 69480 inter-genic Bam
scaffold191 (AAAGA)4 20 99576 inter-genic Bam
scaffold191 (AG)7 14 102372 inter-genic Bam
scaffold191 (AG)8 16 121085 inter-genic Bam
scaffold191 (GATA)7 28 128146 inter-genic Bam
scaffold191 (TA)8 16 128894 Bam014286.2-intron Bam
scaffold191 (CCG)5 15 129599 Bam014286.2-CDS Bam
scaffold191 (AT)17 34 130772 inter-genic Bam
scaffold191 (T)13 13 147066 inter-genic Bam
scaffold191 (AAG)8 24 204409 inter-genic Bam
scaffold191 (GGA)5 15 226244 Bam014288.1-CDS Bam
scaffold191 (ATA)5 15 288411 inter-genic Bam
scaffold191 (GGC)5 15 295578 inter-genic Bam
scaffold191 (CCG)5 15 311490 inter-genic Bam
scaffold191 (CT)6 12 345393 inter-genic Bam
scaffold191 (TG)8 16 365468 inter-genic Bam
scaffold191 (CCT)5 15 374473 inter-genic Bam
scaffold191 (CCT)5 15 374711 inter-genic Bam
scaffold191 (TTA)5 15 404460 Bam014291.1-intron Bam
scaffold191 (G)14 14 416932 Bam014291.1-intron Bam
scaffold191 (TG)6 12 418827 inter-genic Bam
scaffold191 (ATAC)5 20 421838 inter-genic Bam
scaffold191 (AT)6 12 433445 inter-genic Bam
scaffold191 (AGCG)4 16 483703 Bam014293.1-intron Bam
scaffold191 (CGGCC)4 20 503445 inter-genic Bam
scaffold191 (TCCC)4 16 522447 inter-genic Bam
scaffold191 (AT)9 18 528511 inter-genic Bam
scaffold191 (G)13 13 536482 inter-genic Bam
scaffold191 (CTT)5 15 538865 inter-genic Bam
scaffold191 (AG)8 16 539644 inter-genic Bam
scaffold191 (C)21 21 542856 inter-genic Bam
scaffold191 (C)17 17 544201 inter-genic Bam
scaffold191 (AT)6 12 546232 Bam014296.2-intron Bam
scaffold191 (GAG)8 24 556163 inter-genic Bam
scaffold191 (CAG)6 18 561115 Bam014298.1-CDS Bam
scaffold191 (ATC)5 15 572291 Bam014299.1-intron Bam
scaffold191 (CGC)5 15 584840 inter-genic Bam
scaffold191 (G)23 23 599744 Bam014300.1-intron Bam
scaffold191 (G)19 19 601535 inter-genic Bam
scaffold191 (ACC)5 15 634000 Bam014302.1-UTR_5 Bam
scaffold191 (TA)11 22 664612 inter-genic Bam
scaffold191 (TC)6 12 702811 inter-genic Bam
scaffold191 (CTAG)4 16 710072 inter-genic Bam
scaffold191 (TC)6 12 711142 inter-genic Bam
scaffold191 (A)12 12 711744 inter-genic Bam
scaffold191 (AG)9 18 727807 inter-genic Bam
scaffold191 (AG)15 30 731246 Bam014307.1-UTR_5 Bam
scaffold191 (AGG)7 21 731589 Bam014307.1-UTR_5 Bam
scaffold191 (CT)8 16 732001 Bam014307.1-intron Bam
scaffold191 (CTG)8 24 733870 Bam014307.1-CDS Bam
scaffold191 (TCTTT)4 20 742774 Bam014307.1-intron Bam
scaffold191 (TC)8 16 752652 inter-genic Bam
scaffold191 (CTG)5 15 756949 Bam014308.1-CDS Bam
scaffold191 (ATCG)4 16 757127 Bam014308.1-intron Bam
scaffold191 (C)17 17 789352 inter-genic Bam
scaffold191 (TA)11 22 800455 inter-genic Bam
scaffold191 (TTA)5 15 801898 inter-genic Bam
scaffold191 (GAA)6 18 805447 inter-genic Bam
scaffold191 (GGGCCT)4 24 819299 inter-genic Bam
scaffold191 (GA)6 12 832937 Bam014313.1-intron Bam
scaffold191 (CCA)5 15 842118 Bam014313.1-intron Bam
scaffold191 (ACA)5 15 865040 Bam014314.1-intron Bam
scaffold191 (AT)6 12 879402 inter-genic Bam
scaffold191 (TA)8 16 879518 inter-genic Bam
scaffold191 (CT)6 12 881338 inter-genic Bam
scaffold191 (AAAT)5 20 899504 inter-genic Bam
scaffold191 (CA)7 14 926351 inter-genic Bam
scaffold191 (CA)6 12 926540 inter-genic Bam
scaffold191 (GCG)6 18 928467 inter-genic Bam
scaffold191 (GCG)6 18 928690 inter-genic Bam
scaffold191 (AG)6 12 936484 inter-genic Bam
scaffold191 (TA)13 26 942112 inter-genic Bam
scaffold191 (TA)13 26 942327 inter-genic Bam
scaffold191 (C)12 12 944081 inter-genic Bam
scaffold191 (CGG)5 15 963568 Bam014316.1-CDS Bam
scaffold191 (GCA)6 18 973646 Bam014316.1-CDS Bam
scaffold191 (TA)18 36 974621 Bam014316.1-intron Bam
scaffold191 (T)14 14 976835 inter-genic Bam
scaffold191 (C)12 12 977121 inter-genic Bam
scaffold191 (TC)6 12 992895 inter-genic Bam
scaffold191 (CA)6 12 1008286 inter-genic Bam
scaffold191 (TA)7 14 1065049 inter-genic Bam
scaffold191 (AT)15 30 1065916 inter-genic Bam
scaffold191 (TA)9 18 1085827 inter-genic Bam
scaffold191 (CTTT)4 16 1086813 inter-genic Bam
scaffold191 (T)13 13 1088960 inter-genic Bam
scaffold191 (TG)6 12 1136153 inter-genic Bam
scaffold191 (TC)8 16 1159004 inter-genic Bam
scaffold191 (CT)20 40 1164532 inter-genic Bam
scaffold191 (TA)6 12 1171341 inter-genic Bam
scaffold191 (CT)7 14 1195507 Bam014322.2-UTR_3 Bam
scaffold191 (GA)11 22 1197260 Bam014322.2-intron Bam
scaffold191 (TC)7 14 1200854 Bam014322.2-intron Bam
scaffold191 (ATT)6 18 1203985 inter-genic Bam
scaffold191 (CT)8 16 1224071 inter-genic Bam
scaffold191 (GA)7 14 1247068 inter-genic Bam
scaffold191 (AT)6 12 1252798 inter-genic Bam
scaffold191 (CG)6 12 1263765 inter-genic Bam
scaffold191 (CT)7 14 1327850 inter-genic Bam
scaffold191 (AT)8 16 1331499 inter-genic Bam
scaffold191 (TA)9 18 1345626 inter-genic Bam
scaffold191 (CTC)5 15 1355418 Bam014328.1-CDS Bam
scaffold191 (GT)6 12 1356615 Bam014328.1-UTR_3 Bam
scaffold191 (AT)7 14 1358726 inter-genic Bam
scaffold191 (TA)6 12 1389071 inter-genic Bam
scaffold191 (GA)6 12 1392329 inter-genic Bam
scaffold191 (T)12 12 1397469 inter-genic Bam
scaffold191 (C)24 24 1447044 Bam014330.1-intron Bam
scaffold191 (C)28 28 1448949 Bam014330.1-intron Bam
scaffold191 (C)96 96 1449092 Bam014330.1-intron Bam
scaffold191 (CT)7 14 1453276 inter-genic Bam
scaffold191 (GGC)5 15 1453428 inter-genic Bam
scaffold191 (AAAG)7 28 1475156 inter-genic Bam
scaffold191 (CT)7 14 1479051 Bam014331.1-UTR_5 Bam
scaffold191 (GA)9 18 1501622 Bam014332.1-UTR_5 Bam
scaffold191 (AT)16 32 1513980 inter-genic Bam
scaffold191 (CAG)5 15 1530179 inter-genic Bam
scaffold191 (TA)21 42 1536387 inter-genic Bam
scaffold191 (AG)8 16 1542470 inter-genic Bam
scaffold191 (AAC)6 18 1595811 Bam014335.1-intron Bam
scaffold191 (C)32 32 1632416 inter-genic Bam
scaffold191 (GTAT)20 80 1638348 inter-genic Bam
scaffold191 (T)14 14 1649598 Bam014338.1-intron Bam
scaffold191 (G)12 12 1677191 inter-genic Bam
scaffold191 (TA)18 36 1682383 inter-genic Bam
scaffold191 (G)23 23 1689161 inter-genic Bam
scaffold191 (AT)16 32 1692241 inter-genic Bam
scaffold191 (AT)10 20 1699923 inter-genic Bam
scaffold224 (C)14 14 19477 inter-genic Bam
scaffold224 (A)41 41 20353 inter-genic Bam
scaffold224 (CT)6 12 56047 inter-genic Bam
scaffold224 (TA)14 28 57638 inter-genic Bam
scaffold224 (GA)7 14 61296 inter-genic Bam
scaffold224 (AAAG)4 16 62201 inter-genic Bam
scaffold224 (GCTC)4 16 80373 inter-genic Bam
scaffold224 (T)13 13 81556 inter-genic Bam
scaffold224 (CT)7 14 94190 inter-genic Bam
scaffold224 (GA)6 12 100141 Bam018286.1-intron Bam
scaffold224 (ACTA)4 16 100378 Bam018286.1-intron Bam
scaffold224 (GGC)5 15 104988 Bam018286.1-CDS Bam
scaffold224 (CT)8 16 106473 Bam018286.1-UTR_5 Bam
scaffold224 (AG)6 12 112280 Bam018286.1-UTR_5 Bam
scaffold224 (G)16 16 131262 inter-genic Bam
scaffold224 (ACTGCTA)3 21 136309 inter-genic Bam
scaffold224 (GT)6 12 137525 inter-genic Bam
scaffold224 (TCG)6 18 137964 inter-genic Bam
scaffold224 (TATTCG)4 24 144109 inter-genic Bam
scaffold224 (GA)8 16 145572 inter-genic Bam
scaffold224 (GAGG)4 16 148462 inter-genic Bam
scaffold224 (AT)6 12 151861 inter-genic Bam
scaffold224 (A)24 24 165124 inter-genic Bam
scaffold224 (A)24 24 165380 inter-genic Bam
scaffold224 (TGCG)5 20 203245 inter-genic Bam
scaffold224 (TCCA)4 16 216352 inter-genic Bam
scaffold224 (TGGCA)5 25 217392 inter-genic Bam
scaffold224 (AG)7 14 228647 inter-genic Bam
scaffold224 (TCG)5 15 232558 inter-genic Bam
scaffold224 (CT)7 14 241104 inter-genic Bam
scaffold224 (G)15 15 243576 inter-genic Bam
scaffold224 (AAGCTCG)3 21 264561 inter-genic Bam
scaffold224 (TA)23 46 271842 inter-genic Bam
scaffold224 (GGC)5 15 284493 Bam018289.1-CDS Bam
scaffold224 (CTCCTT)4 24 328176 inter-genic Bam
scaffold224 (AAG)6 18 423969 inter-genic Bam
scaffold224 (AT)15 30 441616 inter-genic Bam
scaffold224 (TC)7 14 456092 inter-genic Bam
scaffold224 (ACC)5 15 486552 inter-genic Bam
scaffold224 (TG)10 20 495028 inter-genic Bam
scaffold224 (AAT)5 15 504743 inter-genic Bam
scaffold224 (CTAG)4 16 523821 inter-genic Bam
scaffold224 (CGG)5 15 538496 inter-genic Bam
scaffold224 (AAC)6 18 556788 inter-genic Bam
scaffold224 (CTT)5 15 558405 inter-genic Bam
scaffold224 (AAC)5 15 594021 inter-genic Bam
scaffold224 (AAC)5 15 599786 inter-genic Bam
scaffold224 (CTT)5 15 601398 inter-genic Bam
scaffold224 (GA)6 12 607847 inter-genic Bam
scaffold224 (AT)10 20 617401 inter-genic Bam
scaffold224 (GA)6 12 647727 inter-genic Bam
scaffold224 (TA)14 28 653250 inter-genic Bam
scaffold224 (TA)15 30 655051 inter-genic Bam
scaffold224 (ATTT)4 16 708567 Bam018294.1-intron Bam
scaffold224 (AT)6 12 798142 inter-genic Bam
scaffold224 (T)12 12 806147 inter-genic Bam
scaffold224 (GA)8 16 813198 Bam018299.1-UTR_5 Bam
scaffold224 (TC)8 16 813482 Bam018299.1-UTR_5 Bam
scaffold224 (TCCG)4 16 813650 Bam018299.1-UTR_5 Bam
scaffold224 (A)16 16 815023 Bam018299.1-UTR_5 Bam
scaffold224 (G)35 35 842244 inter-genic Bam
scaffold224 (GGAT)4 16 848651 inter-genic Bam
scaffold224 (TA)11 22 859164 inter-genic Bam
scaffold224 (TATTCG)4 24 871111 inter-genic Bam
scaffold224 (AT)16 32 890582 inter-genic Bam
scaffold224 (AGC)5 15 934675 inter-genic Bam
scaffold224 (GA)6 12 951309 inter-genic Bam
scaffold224 (TA)6 12 968312 inter-genic Bam
scaffold224 (CCA)5 15 990520 Bam018305.1-CDS Bam
scaffold224 (GCT)5 15 999600 Bam018305.1-intron Bam
scaffold224 (CT)6 12 1001733 Bam018305.1-intron Bam
scaffold224 (TTTC)4 16 1007368 Bam018306.1-intron Bam
scaffold224 (TG)6 12 1008303 Bam018306.1-UTR_5 Bam
scaffold224 (GGC)5 15 1050180 Bam018307.2-intron Bam
scaffold224 (GGC)5 15 1055641 Bam018307.2-intron Bam
scaffold224 (CCT)5 15 1060917 Bam018307.2-UTR_5 Bam
scaffold224 (CTCTTCT)3 21 1063166 inter-genic Bam
scaffold224 (CAC)5 15 1063663 inter-genic Bam
scaffold224 (GA)6 12 1078296 inter-genic Bam
scaffold224 (GTAC)5 20 1092922 Bam018308.1-intron Bam
scaffold224 (GAA)6 18 1095758 inter-genic Bam
scaffold224 (C)21 21 1096586 inter-genic Bam
scaffold224 (TTTTG)4 20 1096758 inter-genic Bam
scaffold224 (CT)6 12 1103955 inter-genic Bam
scaffold224 (TATG)23 92 1123762 inter-genic Bam
scaffold224 (G)20 20 1156983 Bam018311.1-intron Bam
scaffold224 (AG)7 14 1160929 Bam018311.1-intron Bam
scaffold224 (A)12 12 1190099 inter-genic Bam
scaffold224 (AAT)5 15 1234802 inter-genic Bam
scaffold224 (TC)8 16 1235582 inter-genic Bam
scaffold224 (AAT)5 15 1245310 inter-genic Bam
scaffold224 (TC)8 16 1246090 inter-genic Bam
scaffold224 (CAA)5 15 1263065 inter-genic Bam
scaffold224 (AAAT)4 16 1284251 inter-genic Bam
scaffold224 (AC)6 12 1296672 inter-genic Bam
scaffold224 (TTC)5 15 1298987 inter-genic Bam
scaffold224 (AAC)5 15 1310102 inter-genic Bam
scaffold224 (AT)13 26 1312673 inter-genic Bam
scaffold224 (G)13 13 1319511 inter-genic Bam
scaffold224 (C)18 18 1338610 Bam018313.1-intron Bam
scaffold224 (GCC)5 15 1342995 Bam018313.1-intron Bam
scaffold224 (T)12 12 1346197 Bam018313.1-intron Bam
scaffold224 (TA)7 14 1366724 inter-genic Bam
scaffold224 (AT)11 22 1366923 inter-genic Bam
scaffold224 (CA)10 20 1387835 inter-genic Bam
scaffold224 (TAT)5 15 1402604 inter-genic Bam
scaffold224 (CT)6 12 1403489 inter-genic Bam
scaffold224 (A)17 17 1414387 Bam018315.1-UTR_3 Bam
scaffold224 (TG)6 12 1416361 inter-genic Bam
scaffold224 (AG)7 14 1424038 inter-genic Bam
scaffold224 (AG)6 12 1424190 inter-genic Bam
scaffold224 (TG)6 12 1434471 inter-genic Bam
scaffold224 (TTCT)4 16 1456255 inter-genic Bam
scaffold224 (GA)12 24 1457834 inter-genic Bam
scaffold224 (CT)6 12 1480274 inter-genic Bam
scaffold224 (CT)6 12 1487351 inter-genic Bam
scaffold224 (CGGCG)5 25 1511223 inter-genic Bam
scaffold224 (CACGCA)5 30 1555986 inter-genic Bam
scaffold224 (CTT)5 15 1558081 inter-genic Bam
scaffold224 (T)19 19 1564845 inter-genic Bam
scaffold224 (CTT)5 15 1578134 inter-genic Bam
scaffold224 (TTG)6 18 1583977 inter-genic Bam
scaffold224 (AT)6 12 1587674 inter-genic Bam
scaffold224 (AG)6 12 1587974 inter-genic Bam
scaffold286 (GC)7 14 44750 inter-genic Bam
scaffold286 (CG)6 12 44992 inter-genic Bam
scaffold286 (TCT)9 27 77461 inter-genic Bam
scaffold286 (TA)10 20 98120 inter-genic Bam
scaffold286 (TCC)5 15 115044 inter-genic Bam
scaffold286 (GGC)5 15 145504 inter-genic Bam
scaffold286 (AG)10 20 145935 inter-genic Bam
scaffold286 (GGC)5 15 147899 inter-genic Bam
scaffold286 (AG)9 18 148331 inter-genic Bam
scaffold286 (G)16 16 178177 inter-genic Bam
scaffold286 (TAT)6 18 179534 inter-genic Bam
scaffold286 (TAAT)4 16 189713 inter-genic Bam
scaffold286 (AAATCAAA)3 24 193924 inter-genic Bam
scaffold286 (GT)6 12 210836 inter-genic Bam
scaffold286 (G)13 13 264413 inter-genic Bam
scaffold286 (GT)6 12 269638 inter-genic Bam
scaffold286 (A)13 13 297304 inter-genic Bam
scaffold286 (ATG)6 18 321447 Bam022826.1-intron Bam
scaffold286 (CG)6 12 343924 inter-genic Bam
scaffold344 (AT)6 12 88553 inter-genic Bam
scaffold344 (T)28 28 151696 inter-genic Bam
scaffold344 (AATT)4 16 158457 inter-genic Bam
scaffold344 (AAAAT)4 20 158820 inter-genic Bam
scaffold344 (GT)9 18 183743 inter-genic Bam
scaffold344 (GAA)5 15 209892 inter-genic Bam
scaffold344 (CA)7 14 233596 inter-genic Bam
scaffold344 (AG)6 12 248378 inter-genic Bam
scaffold344 (TG)6 12 261767 inter-genic Bam
scaffold344 (CA)12 24 306860 inter-genic Bam
scaffold344 (CA)6 12 312817 inter-genic Bam
scaffold344 (CT)7 14 345495 inter-genic Bam
scaffold344 (TAGC)4 16 355963 inter-genic Bam
scaffold344 (TC)15 30 369818 Bam026987.1-intron Bam
scaffold344 (AT)7 14 370643 Bam026987.1-intron Bam
scaffold395 (TC)6 12 20903 inter-genic Bam
scaffold395 (TC)11 22 35006 inter-genic Bam
scaffold395 (TTA)5 15 35330 inter-genic Bam
scaffold395 (TC)10 20 45705 inter-genic Bam
scaffold395 (TTA)6 18 46027 inter-genic Bam
scaffold395 (CTC)5 15 53170 Bam029924.1-intron Bam
scaffold395 (CGC)5 15 57514 Bam029924.1-CDS Bam
scaffold395 (AT)6 12 75239 inter-genic Bam
scaffold395 (C)12 12 88074 inter-genic Bam
scaffold395 (CGACTT)4 24 95076 inter-genic Bam
scaffold395 (CTGTAAA)3 21 102555 inter-genic Bam
scaffold395 (GA)6 12 103034 inter-genic Bam
scaffold395 (TA)468 936 115549 inter-genic Bam
scaffold395 (TC)6 12 124742 inter-genic Bam
scaffold395 (GA)6 12 130587 inter-genic Bam
scaffold395 (TTTACAG)3 21 132180 inter-genic Bam
scaffold395 (TTTACAG)3 21 136958 inter-genic Bam
scaffold395 (TC)9 18 161464 Bam029929.1-intron Bam
scaffold395 (CGC)5 15 224766 Bam029931.1-CDS Bam
scaffold395 (GGC)6 18 235596 Bam029933.1-CDS Bam
scaffold395 (G)22 22 236237 Bam029933.1-intron Bam
scaffold395 (G)17 17 236440 Bam029933.1-intron Bam
scaffold395 (GTGC)4 16 239355 inter-genic Bam
scaffold395 (G)13 13 240056 inter-genic Bam
scaffold395 (GTGC)4 16 241151 inter-genic Bam
scaffold395 (G)22 22 244825 inter-genic Bam
scaffold395 (G)17 17 245395 inter-genic Bam
scaffold395 (AAAGAAAA)3 24 250003 inter-genic Bam
scaffold395 (GCC)5 15 264015 Bam029934.2-intron Bam
scaffold395 (A)16 16 274964 Bam029934.2-intron Bam
scaffold395 (A)16 16 324366 inter-genic Bam
scaffold395 (CGA)5 15 324580 Bam029936.1-CDS Bam
scaffold395 (CT)8 16 372294 inter-genic Bam
scaffold395 (G)16 16 372879 inter-genic Bam
scaffold395 (G)44 44 373206 inter-genic Bam
scaffold395 (CTG)5 15 408218 Bam029940.1-CDS Bam
scaffold395 (T)28 28 408874 Bam029940.1-UTR_5 Bam
scaffold395 (A)14 14 435881 inter-genic Bam
scaffold395 (AAAG)4 16 438101 inter-genic Bam
scaffold395 (TA)7 14 451030 inter-genic Bam
scaffold395 (TA)13 26 451230 inter-genic Bam
scaffold395 (CGG)5 15 452517 Bam029942.1-CDS Bam
scaffold395 (A)13 13 471370 inter-genic Bam
scaffold395 (CCA)6 18 472137 Bam029943.1-CDS Bam
scaffold395 (G)14 14 479437 inter-genic Bam
scaffold395 (AG)8 16 480486 inter-genic Bam
scaffold395 (AG)9 18 500348 inter-genic Bam
scaffold395 (AGA)5 15 505235 inter-genic Bam
scaffold395 (GGA)5 15 519493 Bam029944.1-CDS Bam
scaffold395 (AT)13 26 529000 inter-genic Bam
scaffold395 (GGAG)4 16 546054 Bam029945.1-intron Bam
scaffold395 (CTTCTCCTTC)3 30 554351 inter-genic Bam
scaffold395 (TA)9 18 579853 inter-genic Bam
scaffold395 (TG)6 12 582593 inter-genic Bam
scaffold395 (AT)9 18 589547 Bam029947.1-intron Bam
scaffold395 (AT)17 34 589784 Bam029947.1-intron Bam
scaffold395 (CCAA)4 16 602196 inter-genic Bam
scaffold395 (AAATTTC)3 21 640654 inter-genic Bam
scaffold395 (CTTT)6 24 662676 inter-genic Bam
scaffold395 (AT)7 14 665252 inter-genic Bam
scaffold395 (AG)6 12 665391 inter-genic Bam
scaffold395 (TTG)7 21 688176 Bam029950.1-intron Bam
scaffold395 (TC)6 12 692940 inter-genic Bam
scaffold395 (T)12 12 697552 inter-genic Bam
scaffold395 (A)12 12 706844 inter-genic Bam
scaffold395 (C)24 24 707067 inter-genic Bam
scaffold395 (A)12 12 714033 Bam029951.1-intron Bam
scaffold395 (CT)8 16 717680 inter-genic Bam
scaffold395 (GA)6 12 720886 inter-genic Bam
scaffold395 (AT)6 12 721315 inter-genic Bam
scaffold395 (TA)17 34 727301 inter-genic Bam
scaffold395 (GGCCAAC)3 21 731671 inter-genic Bam
scaffold395 (TC)6 12 735549 inter-genic Bam
scaffold395 (GCAT)4 16 736477 inter-genic Bam
scaffold395 (CTA)6 18 741807 inter-genic Bam
scaffold395 (CT)6 12 747875 inter-genic Bam
scaffold395 (TGATT)4 20 753753 inter-genic Bam
scaffold395 (GAA)5 15 755647 inter-genic Bam
scaffold395 (AAG)5 15 761373 inter-genic Bam
scaffold395 (TG)7 14 778618 inter-genic Bam
scaffold395 (G)14 14 798730 inter-genic Bam
scaffold395 (G)15 15 798858 inter-genic Bam
scaffold395 (GCT)5 15 816643 Bam029953.1-CDS Bam
scaffold395 (AAT)5 15 819036 inter-genic Bam
scaffold395 (G)13 13 835103 inter-genic Bam
scaffold395 (ATT)5 15 853564 inter-genic Bam
scaffold395 (TTC)5 15 858320 inter-genic Bam
scaffold395 (AG)6 12 866646 inter-genic Bam
scaffold395 (TC)7 14 876697 inter-genic Bam
scaffold395 (GAG)5 15 882237 inter-genic Bam
scaffold395 (C)19 19 892642 inter-genic Bam
scaffold395 (GA)6 12 952571 inter-genic Bam
scaffold395 (CATG)4 16 956493 inter-genic Bam
scaffold395 (TA)16 32 959586 inter-genic Bam
scaffold395 (ATTT)4 16 969644 inter-genic Bam
scaffold395 (TC)6 12 983567 Bam029954.1-intron Bam
scaffold395 (CT)9 18 988343 Bam029954.1-intron Bam
scaffold395 (CT)22 44 988473 Bam029954.1-intron Bam
scaffold395 (CTCATG)4 24 1028239 inter-genic Bam
scaffold395 (TATG)21 84 1047947 inter-genic Bam
scaffold395 (TA)8 16 1051236 inter-genic Bam
scaffold395 (AAT)10 30 1088094 inter-genic Bam
scaffold395 (AAAT)5 20 1094850 inter-genic Bam
scaffold395 (C)12 12 1138071 inter-genic Bam
scaffold395 (AAC)8 24 1146466 inter-genic Bam
scaffold395 (TA)7 14 1165665 inter-genic Bam
scaffold395 (C)14 14 1166161 inter-genic Bam
scaffold395 (C)21 21 1219207 Bam029959.1-intron Bam
scaffold395 (TG)6 12 1225075 Bam029959.1-intron Bam
scaffold395 (GATT)4 16 1228700 inter-genic Bam
scaffold395 (AT)11 22 1236411 inter-genic Bam
scaffold395 (AT)6 12 1247762 inter-genic Bam
scaffold395 (GCC)5 15 1264385 inter-genic Bam
scaffold395 (CT)6 12 1272879 Bam029961.1-intron Bam
scaffold395 (AT)7 14 1278415 Bam029961.1-intron Bam
scaffold395 (AT)6 12 1282028 Bam029961.1-intron Bam
scaffold395 (AT)7 14 1284122 Bam029961.1-intron Bam
scaffold395 (T)14 14 1294949 Bam029961.1-intron Bam
scaffold395 (GGC)5 15 1299213 Bam029961.1-intron Bam
scaffold395 (AT)7 14 1299649 Bam029961.1-intron Bam
scaffold395 (C)12 12 1302829 inter-genic Bam
scaffold395 (A)15 15 1309788 inter-genic Bam
scaffold395 (ATT)6 18 1317688 inter-genic Bam
scaffold395 (CT)6 12 1319070 inter-genic Bam
scaffold395 (CAG)8 24 1328842 inter-genic Bam
scaffold395 (CGG)5 15 1357457 inter-genic Bam
scaffold395 (AT)7 14 1357829 inter-genic Bam
scaffold395 (GA)21 42 1361211 inter-genic Bam
scaffold395 (TCT)5 15 1380294 inter-genic Bam
scaffold395 (AT)11 22 1391760 inter-genic Bam
scaffold395 (TTCTCCAGA)3 27 1405924 inter-genic Bam
scaffold395 (GA)10 20 1409899 inter-genic Bam
scaffold395 (CA)7 14 1464563 inter-genic Bam
scaffold395 (CT)6 12 1470366 inter-genic Bam
scaffold395 (GCCGCCGA)3 24 1496549 inter-genic Bam
scaffold395 (AGG)6 18 1498141 inter-genic Bam
scaffold395 (CT)6 12 1500948 inter-genic Bam
scaffold395 (CT)8 16 1510703 inter-genic Bam
scaffold395 (AT)10 20 1519190 inter-genic Bam
scaffold395 (T)12 12 1520828 inter-genic Bam
scaffold395 (AT)15 30 1532818 inter-genic Bam
scaffold395 (CT)10 20 1547068 inter-genic Bam
scaffold395 (AT)19 38 1554825 inter-genic Bam
scaffold395 (CCG)5 15 1565331 inter-genic Bam
scaffold395 (CTC)5 15 1566026 Bam029967.1-CDS Bam
scaffold395 (AATTTTA)3 21 1570429 inter-genic Bam
scaffold395 (CCT)5 15 1571110 inter-genic Bam
scaffold395 (AGA)5 15 1576576 inter-genic Bam
scaffold395 (TA)7 14 1589334 inter-genic Bam
scaffold395 (GAGCAATGG)3 27 1630535 Bam029969.2-intron Bam
scaffold395 (AG)7 14 1631776 inter-genic Bam
scaffold395 (T)12 12 1634518 inter-genic Bam
scaffold395 (T)12 12 1635632 inter-genic Bam
scaffold395 (AT)17 34 1648391 inter-genic Bam
scaffold395 (CT)6 12 1648598 inter-genic Bam
scaffold395 (CT)7 14 1648839 inter-genic Bam
scaffold395 (AT)13 26 1650947 inter-genic Bam
scaffold395 (GA)8 16 1660420 inter-genic Bam
scaffold395 (CT)6 12 1694653 inter-genic Bam
scaffold523 (CT)7 14 3418 inter-genic Bam
scaffold523 (GA)6 12 4213 inter-genic Bam
scaffold523 (CA)8 16 4403 inter-genic Bam
scaffold523 (TA)8 16 8481 inter-genic Bam
scaffold523 (AC)7 14 65827 Bam036973.1-UTR_5 Bam
scaffold523 (GC)6 12 71421 inter-genic Bam
scaffold523 (AC)6 12 72837 inter-genic Bam
scaffold523 (CCT)5 15 77079 inter-genic Bam
scaffold523 (TA)9 18 114014 inter-genic Bam
scaffold523 (TCC)5 15 114340 inter-genic Bam
scaffold523 (TA)14 28 117685 inter-genic Bam
scaffold523 (TC)6 12 118112 inter-genic Bam
scaffold523 (TA)6 12 123281 inter-genic Bam
scaffold523 (AATT)4 16 129337 inter-genic Bam
scaffold523 (AAATA)4 20 144630 inter-genic Bam
scaffold523 (CT)10 20 173520 inter-genic Bam
scaffold523 (GT)6 12 177382 inter-genic Bam
scaffold523 (GTTTCTA)3 21 180546 inter-genic Bam
scaffold523 (AG)10 20 198089 inter-genic Bam
scaffold523 (AT)7 14 205779 Bam036979.1-intron Bam
scaffold523 (CT)6 12 231449 Bam036979.1-UTR_3 Bam
scaffold523 (CT)6 12 252232 inter-genic Bam
scaffold523 (TC)24 48 253891 inter-genic Bam
scaffold523 (TC)9 18 254932 inter-genic Bam
scaffold523 (AG)6 12 272311 Bam036980.1-UTR_5 Bam
scaffold523 (T)15 15 276509 Bam036980.1-intron Bam
scaffold523 (CT)9 18 280249 Bam036980.1-UTR_3 Bam
scaffold523 (CT)6 12 295339 inter-genic Bam
scaffold523 (TC)7 14 296965 inter-genic Bam
scaffold523 (TC)8 16 340644 inter-genic Bam
scaffold523 (C)14 14 343929 inter-genic Bam
scaffold523 (GA)6 12 346888 inter-genic Bam
scaffold523 (TC)6 12 362575 inter-genic Bam
scaffold523 (AG)7 14 364015 inter-genic Bam
scaffold523 (CT)8 16 385485 inter-genic Bam
scaffold523 (TC)7 14 387066 inter-genic Bam
scaffold523 (CT)6 12 395884 inter-genic Bam
scaffold523 (TA)7 14 405322 inter-genic Bam
scaffold523 (GA)6 12 422179 inter-genic Bam
scaffold533 (CT)15 30 5921 inter-genic Bam
scaffold533 (CCT)6 18 39365 inter-genic Bam
scaffold533 (GCAT)4 16 48762 inter-genic Bam
scaffold533 (AT)10 20 59719 inter-genic Bam
scaffold533 (TA)17 34 76089 inter-genic Bam
scaffold533 (AT)17 34 77106 inter-genic Bam
scaffold533 (ACAT)4 16 78171 inter-genic Bam
scaffold533 (AG)11 22 88186 inter-genic Bam
scaffold533 (CACG)4 16 88395 inter-genic Bam
scaffold533 (CATG)5 20 88558 inter-genic Bam
scaffold533 (CT)15 30 90494 inter-genic Bam
scaffold533 (AT)9 18 91776 inter-genic Bam
scaffold533 (GCTTTTG)3 21 105577 inter-genic Bam
scaffold533 (C)15 15 129049 inter-genic Bam
scaffold533 (TA)9 18 131569 inter-genic Bam
scaffold533 (TA)7 14 131740 inter-genic Bam
scaffold533 (ATT)5 15 139216 inter-genic Bam
scaffold533 (TC)28 56 188907 inter-genic Bam
scaffold533 (GTTC)4 16 201236 inter-genic Bam
scaffold533 (TA)6 12 205637 Bam037587.1-CDS Bam
scaffold533 (GTCCGC)4 24 209194 inter-genic Bam
scaffold533 (GTCCGC)4 24 209356 inter-genic Bam
scaffold533 (CCTC)5 20 214103 Bam037589.1-intron Bam
scaffold533 (TG)6 12 230238 inter-genic Bam
scaffold533 (GGC)6 18 231520 inter-genic Bam
scaffold533 (T)12 12 233610 inter-genic Bam
scaffold533 (C)17 17 234413 Bam037591.1-intron Bam
scaffold533 (C)16 16 235000 Bam037591.1-intron Bam
scaffold533 (AG)6 12 248079 Bam037592.1-UTR_3 Bam
scaffold533 (CT)7 14 249357 Bam037592.1-intron Bam
scaffold533 (A)12 12 257312 Bam037593.1-intron Bam
scaffold533 (CTT)6 18 265132 inter-genic Bam
scaffold533 (A)17 17 269339 inter-genic Bam
scaffold533 (GCA)5 15 282603 inter-genic Bam
scaffold533 (CG)7 14 283055 inter-genic Bam
scaffold533 (TG)7 14 297098 inter-genic Bam
scaffold533 (AT)7 14 304914 Bam037597.1-intron Bam
scaffold533 (GA)21 42 311730 inter-genic Bam
scaffold679 (T)12 12 546 inter-genic Bam
scaffold679 (GA)6 12 772 inter-genic Bam
scaffold679 (AT)22 44 4782 inter-genic Bam
scaffold679 (AT)6 12 5200 inter-genic Bam
scaffold679 (CG)7 14 31125 inter-genic Bam
scaffold679 (GCC)5 15 35924 Bam039686.1-CDS Bam
scaffold679 (CT)13 26 36124 Bam039686.1-intron Bam
scaffold679 (A)13 13 38570 inter-genic Bam
scaffold679 (TG)7 14 44216 inter-genic Bam
scaffold679 (A)12 12 48548 inter-genic Bam
scaffold679 (TG)7 14 50080 inter-genic Bam
scaffold679 (TG)7 14 55526 inter-genic Bam
scaffold679 (AAAG)4 16 59530 inter-genic Bam
scaffold679 (AT)16 32 87314 inter-genic Bam
scaffold679 (A)12 12 112671 inter-genic Bam
scaffold679 (A)12 12 123855 inter-genic Bam
scaffold679 (GCCGTGC)3 21 127865 inter-genic Bam
scaffold679 (GCAT)4 16 172953 Bam039693.1-intron Bam
scaffold679 (AATA)5 20 175582 inter-genic Bam
scaffold679 (GT)6 12 191030 inter-genic Bam
scaffold679 (CTG)5 15 194499 inter-genic Bam
scaffold679 (C)21 21 194742 inter-genic Bam
scaffold679 (T)13 13 235178 inter-genic Bam
scaffold679 (T)13 13 237845 inter-genic Bam
scaffold679 (T)12 12 249722 inter-genic Bam
scaffold679 (GTCAG)4 20 251238 Bam039701.1-UTR_5 Bam
scaffold679 (TTGT)4 16 264067 inter-genic Bam
scaffold679 (TTGT)4 16 264784 inter-genic Bam
scaffold679 (TTGT)5 20 265037 inter-genic Bam
scaffold679 (CCG)7 21 272419 Bam039702.1-CDS Bam
scaffold679 (CG)6 12 279696 inter-genic Bam
scaffold679 (CT)6 12 286035 inter-genic Bam
scaffold679 (GTA)5 15 297665 inter-genic Bam
scaffold679 (C)13 13 305027 inter-genic Bam
scaffold679 (TG)6 12 330279 inter-genic Bam
scaffold679 (AT)6 12 340825 inter-genic Bam
scaffold679 (AT)9 18 379031 inter-genic Bam
scaffold679 (CT)8 16 384289 inter-genic Bam
scaffold679 (A)19 19 389483 Bam039714.1-UTR_5 Bam
scaffold679 (AAG)10 30 408457 inter-genic Bam
scaffold686 (GA)11 22 1924 Bam039763.1-UTR_3 Bam
scaffold686 (CCT)5 15 11830 inter-genic Bam
scaffold686 (TG)6 12 27024 inter-genic Bam
scaffold686 (TA)6 12 33870 inter-genic Bam
scaffold686 (TAT)12 36 36024 inter-genic Bam
scaffold686 (TA)6 12 38918 inter-genic Bam
scaffold686 (TAT)12 36 41072 inter-genic Bam
scaffold686 (TA)6 12 51666 Bam039764.1-intron Bam
scaffold686 (AT)6 12 51893 Bam039764.1-intron Bam
scaffold686 (AC)7 14 54714 Bam039764.1-UTR_5 Bam
scaffold686 (TA)9 18 64755 Bam039764.1-UTR_5 Bam
scaffold686 (AT)6 12 65159 Bam039764.1-UTR_5 Bam
scaffold686 (A)12 12 84669 inter-genic Bam
scaffold686 (ACAT)5 20 101117 inter-genic Bam
scaffold686 (AC)7 14 103847 inter-genic Bam
scaffold686 (AC)7 14 135283 inter-genic Bam
scaffold686 (CTCTC)6 30 147488 inter-genic Bam
scaffold686 (AT)23 46 157789 inter-genic Bam
scaffold686 (C)19 19 168781 inter-genic Bam
scaffold686 (AT)6 12 183750 inter-genic Bam
scaffold686 (AGC)5 15 230964 inter-genic Bam
scaffold686 (GA)8 16 274382 inter-genic Bam
scaffold686 (CA)6 12 303613 inter-genic Bam
scaffold686 (GC)6 12 303909 inter-genic Bam
scaffold686 (AC)6 12 304513 inter-genic Bam
scaffold686 (AT)6 12 310767 inter-genic Bam
scaffold686 (CGAATA)4 24 317741 inter-genic Bam
scaffold813 (AG)8 16 2545 Bam042431.1-intron Bam
scaffold813 (AT)6 12 31682 inter-genic Bam
scaffold813 (AG)7 14 54469 inter-genic Bam
scaffold813 (A)12 12 66913 inter-genic Bam
scaffold813 (TC)8 16 77394 inter-genic Bam
scaffold813 (TC)8 16 95583 inter-genic Bam
scaffold813 (A)12 12 113755 inter-genic Bam
scaffold813 (CA)6 12 114876 inter-genic Bam
scaffold813 (AG)22 44 118050 inter-genic Bam
scaffold815 (GA)6 12 1041 inter-genic Bam
scaffold815 (AG)16 32 5962 Bam042438.1-intron Bam
scaffold815 (CT)16 32 14155 inter-genic Bam
scaffold815 (CT)6 12 17557 inter-genic Bam
scaffold815 (C)15 15 29343 inter-genic Bam
scaffold815 (CTA)6 18 33563 inter-genic Bam
scaffold815 (T)13 13 35060 inter-genic Bam
scaffold815 (TAAA)4 16 47184 inter-genic Bam
scaffold815 (AT)10 20 88956 inter-genic Bam
scaffold815 (T)15 15 95308 inter-genic Bam
scaffold815 (CGGC)5 20 96058 inter-genic Bam
scaffold815 (GCCC)4 16 97262 inter-genic Bam
scaffold815 (AG)7 14 97926 inter-genic Bam
scaffold815 (CT)6 12 99689 inter-genic Bam
scaffold815 (T)14 14 100193 inter-genic Bam
scaffold815 (GA)7 14 105320 inter-genic Bam
scaffold815 (GGA)5 15 110715 Bam042444.2-intron Bam
scaffold815 (T)14 14 118194 inter-genic Bam
scaffold815 (T)15 15 120115 inter-genic Bam
scaffold815 (TGC)6 18 120415 Bam042445.1-CDS Bam
scaffold815 (T)21 21 120574 Bam042445.1-intron Bam
scaffold815 (CT)10 20 149963 inter-genic Bam
scaffold815 (GA)6 12 151277 inter-genic Bam
scaffold815 (GA)6 12 153991 inter-genic Bam
scaffold815 (TC)6 12 154206 inter-genic Bam
scaffold815 (AAG)5 15 155636 inter-genic Bam
scaffold815 (TC)8 16 163626 inter-genic Bam
scaffold815 (T)12 12 174668 inter-genic Bam
scaffold815 (T)12 12 176391 inter-genic Bam
scaffold815 (G)17 17 178145 inter-genic Bam
scaffold815 (TTAGC)4 20 180406 inter-genic Bam
scaffold815 (AG)6 12 181895 inter-genic Bam
scaffold819 (AACC)5 20 15186 Bam042637.1-UTR_5 Bam
scaffold819 (G)12 12 24448 inter-genic Bam
scaffold819 (AGCG)4 16 29068 inter-genic Bam
scaffold819 (T)12 12 31614 inter-genic Bam
scaffold819 (GTC)5 15 47955 inter-genic Bam
scaffold819 (CGG)6 18 52722 inter-genic Bam
scaffold819 (GCCT)6 24 101837 Bam042642.3-intron Bam
scaffold819 (GCCT)4 16 102431 Bam042642.3-intron Bam
scaffold819 (GCA)5 15 111561 inter-genic Bam
scaffold819 (CTTGGA)4 24 114485 inter-genic Bam
scaffold819 (TC)7 14 148334 inter-genic Bam
scaffold819 (CAGC)5 20 148457 inter-genic Bam
scaffold819 (GC)7 14 150411 inter-genic Bam
scaffold819 (TCGA)4 16 150642 inter-genic Bam
scaffold819 (TC)7 14 150990 inter-genic Bam
scaffold819 (CAGC)5 20 151113 inter-genic Bam
scaffold819 (GC)7 14 153067 inter-genic Bam
scaffold819 (TCGA)4 16 153298 inter-genic Bam
scaffold819 (GT)6 12 154875 inter-genic Bam
scaffold819 (TC)6 12 157559 inter-genic Bam
scaffold819 (CG)6 12 158451 inter-genic Bam
scaffold819 (GC)10 20 158723 inter-genic Bam
scaffold819 (GGACC)4 20 158931 inter-genic Bam
scaffold819 (CGG)5 15 159399 inter-genic Bam
scaffold819 (TC)6 12 159600 inter-genic Bam
scaffold819 (CG)6 12 160492 Bam042645.3-intron Bam
scaffold819 (GC)11 22 160764 Bam042645.3-intron Bam
scaffold819 (GGACC)4 20 160974 Bam042645.3-intron Bam
scaffold819 (CGG)5 15 161442 Bam042645.3-CDS Bam
scaffold819 (CT)6 12 162020 inter-genic Bam
scaffold819 (AT)19 38 163637 inter-genic Bam
scaffold819 (TA)9 18 172312 inter-genic Bam
scaffold819 (CG)8 16 177704 Bam042646.1-UTR_5 Bam
scaffold819 (CT)6 12 189761 inter-genic Bam
scaffold839 (AC)6 12 7211 inter-genic Bam
scaffold839 (CTC)8 24 20873 inter-genic Bam
scaffold839 (CT)8 16 31047 Bam042788.1-UTR_3 Bam
scaffold839 (CA)6 12 57205 inter-genic Bam
scaffold839 (GA)6 12 64026 Bam042789.1-UTR_5 Bam
scaffold839 (GCA)5 15 73671 inter-genic Bam
scaffold839 (TA)7 14 83943 inter-genic Bam
scaffold839 (T)12 12 84246 inter-genic Bam
scaffold839 (TA)7 14 88569 inter-genic Bam
scaffold839 (T)12 12 88872 inter-genic Bam
scaffold839 (GCCT)4 16 96132 inter-genic Bam
scaffold839 (AC)6 12 107016 inter-genic Bam
scaffold839 (CA)6 12 115405 Bam042793.1-intron Bam
scaffold839 (AG)27 54 121725 Bam042793.1-intron Bam
scaffold839 (T)13 13 123340 Bam042793.1-intron Bam
scaffold839 (A)12 12 126261 inter-genic Bam
scaffold839 (AT)10 20 129430 inter-genic Bam
scaffold839 (TA)16 32 130501 inter-genic Bam
scaffold839 (A)18 18 131241 inter-genic Bam
scaffold839 (AAT)5 15 143422 inter-genic Bam
scaffold839 (CTCTC)4 20 152695 inter-genic Bam
scaffold839 (AT)13 26 177479 inter-genic Bam
scaffold839 (AG)9 18 188203 inter-genic Bam
scaffold839 (AT)15 30 190142 inter-genic Bam
scaffold839 (AT)9 18 190348 inter-genic Bam
scaffold839 (AT)16 32 194653 inter-genic Bam
scaffold839 (T)12 12 198176 inter-genic Bam
scaffold839 (T)12 12 211482 inter-genic Bam
scaffold839 (CGC)5 15 221553 Bam042801.1-intron Bam
scaffold839 (T)15 15 224292 Bam042801.1-intron Bam
scaffold839 (CGC)5 15 229725 Bam042801.1-UTR_5 Bam
scaffold839 (T)17 17 232421 inter-genic Bam
scaffold839 (T)16 16 261401 Bam042804.1-intron Bam
scaffold839 (AGC)5 15 262176 Bam042804.1-intron Bam
scaffold839 (TA)12 24 264275 Bam042804.1-intron Bam
scaffold839 (TTTCCCT)5 35 265249 Bam042804.1-intron Bam
scaffold839 (TG)7 14 271286 inter-genic Bam
scaffold839 (TAATATT)3 21 279165 inter-genic Bam
scaffold873 (TA)6 12 8479 inter-genic Bam
scaffold873 (GA)10 20 14615 Bam043699.2-intron Bam
scaffold873 (A)13 13 43492 inter-genic Bam
scaffold873 (CT)7 14 62865 inter-genic Bam
scaffold873 (GCG)5 15 73209 inter-genic Bam
scaffold873 (GAGC)4 16 142329 inter-genic Bam
scaffold873 (C)26 26 156410 inter-genic Bam
scaffold873 (TCTA)4 16 176198 inter-genic Bam
scaffold873 (TA)16 32 177420 inter-genic Bam
scaffold873 (TC)19 38 192219 inter-genic Bam
scaffold873 (GA)6 12 222135 inter-genic Bam
scaffold873 (T)13 13 234108 inter-genic Bam
scaffold873 (TTTTTG)4 24 234990 inter-genic Bam
scaffold873 (CT)6 12 284064 Bam043705.1-intron Bam
scaffold873 (T)14 14 292066 inter-genic Bam
scaffold873 (G)12 12 303221 inter-genic Bam
scaffold873 (T)14 14 305133 inter-genic Bam
scaffold873 (CGAT)4 16 310109 inter-genic Bam
scaffold873 (TA)8 16 315174 inter-genic Bam
scaffold873 (TA)6 12 315403 inter-genic Bam
scaffold873 (AAAAAAT)3 21 321435 inter-genic Bam
scaffold873 (TC)6 12 351987 inter-genic Bam
scaffold873 (CCTT)4 16 365354 inter-genic Bam
scaffold873 (CT)19 38 377309 inter-genic Bam
scaffold873 (CT)8 16 377672 inter-genic Bam
scaffold873 (AG)8 16 380658 inter-genic Bam
scaffold873 (T)12 12 400525 inter-genic Bam
scaffold873 (AAAG)4 16 419453 inter-genic Bam
scaffold873 (CAG)5 15 462258 inter-genic Bam
scaffold873 (TC)7 14 489532 inter-genic Bam
scaffold873 (T)12 12 516980 inter-genic Bam
scaffold873 (AG)6 12 526320 inter-genic Bam
scaffold873 (TA)12 24 554106 inter-genic Bam
scaffold873 (TG)6 12 560025 inter-genic Bam
scaffold873 (GGAGA)4 20 587194 Bam043718.1-intron Bam
scaffold873 (A)14 14 590371 Bam043718.1-intron Bam
scaffold873 (CGG)7 21 610868 Bam043718.1-CDS Bam
scaffold873 (T)15 15 612970 inter-genic Bam
scaffold873 (T)13 13 613940 inter-genic Bam
scaffold873 (T)13 13 626890 inter-genic Bam
scaffold873 (AT)8 16 633819 inter-genic Bam
scaffold873 (TA)9 18 634204 inter-genic Bam
scaffold873 (TGC)5 15 638039 Bam043721.1-CDS Bam
scaffold873 (GGCTT)4 20 648434 Bam043722.1-intron Bam
scaffold873 (TC)9 18 650672 Bam043722.1-intron Bam
scaffold873 (AT)6 12 678030 inter-genic Bam
scaffold873 (GGC)5 15 711040 inter-genic Bam
scaffold873 (ATG)5 15 731926 inter-genic Bam
scaffold873 (TGC)6 18 750007 Bam043725.1-CDS Bam
scaffold873 (T)12 12 776305 inter-genic Bam
scaffold873 (T)17 17 779153 inter-genic Bam
scaffold873 (T)13 13 781613 Bam043726.2-intron Bam
scaffold1114 (CTCC)5 20 6110 inter-genic Bam
scaffold1114 (GT)8 16 17347 inter-genic Bam
scaffold1114 (CT)6 12 23864 inter-genic Bam
scaffold1114 (TGCA)4 16 66982 inter-genic Bam
scaffold1114 (TGCA)4 16 72907 inter-genic Bam
scaffold1114 (AG)22 44 94893 inter-genic Bam
scaffold1114 (AG)9 18 102387 inter-genic Bam
scaffold1114 (GAG)5 15 110426 inter-genic Bam
scaffold1114 (TC)7 14 112276 inter-genic Bam
scaffold1114 (TC)6 12 122886 inter-genic Bam
scaffold1114 (TC)6 12 126214 inter-genic Bam
scaffold1114 (ATT)5 15 132181 inter-genic Bam
scaffold1114 (CA)6 12 157990 Bam004330.1-intron Bam
scaffold1114 (GA)6 12 163392 inter-genic Bam
scaffold1114 (TTAAA)4 20 193759 inter-genic Bam
scaffold1114 (TC)6 12 198979 inter-genic Bam
scaffold1114 (TC)6 12 200298 inter-genic Bam
scaffold1114 (AAC)6 18 207155 inter-genic Bam
scaffold1114 (G)17 17 313167 inter-genic Bam
scaffold1202 (CT)6 12 5467 inter-genic Bam
scaffold1202 (AAT)7 21 12061 inter-genic Bam
scaffold1202 (CATACA)5 30 17536 Bam005301.2-intron Bam
scaffold1202 (TA)11 22 42792 inter-genic Bam
scaffold1202 (TGTA)4 16 52156 Bam005304.1-intron Bam
scaffold1202 (TGTA)4 16 52957 Bam005304.1-intron Bam
scaffold1202 (CATG)5 20 53923 Bam005304.1-intron Bam
scaffold1202 (G)12 12 59546 inter-genic Bam
scaffold1202 (CGCT)4 16 65518 inter-genic Bam
scaffold1202 (GCCGT)4 20 70972 inter-genic Bam
scaffold1252 (AG)6 12 1216 inter-genic Bam
scaffold1252 (GCCAGC)4 24 20180 inter-genic Bam
scaffold1252 (GCCAGC)4 24 21276 inter-genic Bam
scaffold1252 (TATATG)14 84 61085 inter-genic Bam
scaffold1252 (TA)11 22 64514 inter-genic Bam
scaffold1252 (CTT)5 15 74719 inter-genic Bam
scaffold1252 (ATTA)4 16 77824 inter-genic Bam
scaffold1252 (TA)8 16 81813 inter-genic Bam
scaffold1252 (CG)6 12 85862 inter-genic Bam
scaffold1252 (GA)7 14 94525 Bam006198.1-intron Bam
scaffold1252 (GCG)5 15 119822 Bam006199.2-UTR_5 Bam
scaffold1252 (T)17 17 119965 Bam006199.2-UTR_5 Bam
scaffold1252 (ACCAA)4 20 131103 Bam006200.1-intron Bam
scaffold1252 (CGC)5 15 131249 Bam006200.1-UTR_5 Bam
scaffold1252 (CTT)21 63 135680 inter-genic Bam
scaffold1252 (CTT)21 63 138513 inter-genic Bam
scaffold1252 (A)15 15 146673 inter-genic Bam
scaffold1252 (GA)6 12 154651 inter-genic Bam
scaffold1252 (CTTT)4 16 169537 inter-genic Bam
scaffold1252 (AG)8 16 172975 inter-genic Bam
scaffold1252 (G)14 14 183395 inter-genic Bam
scaffold1252 (CT)14 28 196033 Bam006203.1-intron Bam
scaffold1252 (AAGAAGAAT)3 27 196486 Bam006203.1-intron Bam
scaffold1252 (TA)12 24 238628 inter-genic Bam
scaffold1252 (AT)14 28 238760 inter-genic Bam
scaffold1252 (GA)11 22 250627 inter-genic Bam
scaffold1252 (TGCA)4 16 259517 inter-genic Bam
scaffold1284 (AAT)5 15 1 inter-genic Bam
scaffold1284 (TA)7 14 35417 inter-genic Bam
scaffold1284 (CGC)5 15 75109 inter-genic Bam
scaffold1284 (AC)6 12 92550 inter-genic Bam
scaffold1284 (GA)7 14 143038 inter-genic Bam
scaffold1284 (TAT)6 18 169067 inter-genic Bam
scaffold1284 (TAT)5 15 179670 inter-genic Bam
scaffold1284 (TA)8 16 180539 inter-genic Bam
scaffold1296 (TTTTTTC)3 21 9487 inter-genic Bam
scaffold1296 (TG)6 12 12840 inter-genic Bam
scaffold1296 (GT)8 16 17036 inter-genic Bam
scaffold1296 (TA)17 34 17263 inter-genic Bam
scaffold1296 (ATT)5 15 26162 Bam006823.1-UTR_5 Bam
scaffold1296 (TA)6 12 36874 inter-genic Bam
scaffold1296 (AT)10 20 46689 inter-genic Bam
scaffold1296 (AG)6 12 115723 inter-genic Bam
scaffold1296 (TCT)5 15 140473 inter-genic Bam
scaffold1296 (TCT)5 15 140677 inter-genic Bam
scaffold1296 (T)13 13 175019 inter-genic Bam
scaffold1356 (CCT)6 18 94 inter-genic Bam
scaffold1356 (TG)6 12 2371 Bam007331.1-intron Bam
scaffold1356 (GA)6 12 7563 inter-genic Bam
scaffold1356 (CATG)4 16 18930 inter-genic Bam
scaffold1356 (AAG)5 15 20086 Bam007333.1-UTR_5 Bam
scaffold1356 (GT)7 14 21574 Bam007333.1-UTR_3 Bam
scaffold1356 (GATTTT)4 24 30185 Bam007334.1-intron Bam
scaffold1356 (A)12 12 32466 inter-genic Bam
scaffold1461 (AG)8 16 8436 inter-genic Bam
scaffold1461 (G)17 17 12979 inter-genic Bam
scaffold1461 (TA)6 12 60042 inter-genic Bam
scaffold1461 (CT)6 12 80404 inter-genic Bam
scaffold1461 (AG)7 14 82403 inter-genic Bam
scaffold1461 (TA)6 12 101686 inter-genic Bam
scaffold1461 (AC)7 14 119337 inter-genic Bam
scaffold1461 (AC)7 14 122166 inter-genic Bam
scaffold1578 (GCG)5 15 1480 inter-genic Bam
scaffold1578 (AT)14 28 7128 inter-genic Bam
scaffold1578 (GT)7 14 26867 inter-genic Bam
scaffold1578 (ACATAT)12 72 40186 inter-genic Bam
scaffold1578 (ATACAT)12 72 41096 inter-genic Bam
scaffold1578 (AT)10 20 46780 inter-genic Bam
scaffold1578 (CTGCT)4 20 49990 inter-genic Bam
scaffold1578 (TGCA)4 16 74592 inter-genic Bam
scaffold1578 (TGTGT)4 20 75098 inter-genic Bam
scaffold1578 (CGGAC)5 25 96655 inter-genic Bam
scaffold1578 (AT)7 14 111428 inter-genic Bam
scaffold1578 (TA)12 24 125043 inter-genic Bam
scaffold1578 (AT)6 12 126311 inter-genic Bam
scaffold1578 (T)14 14 128968 inter-genic Bam
scaffold1578 (AT)11 22 138551 inter-genic Bam
scaffold1578 (AT)12 24 138677 inter-genic Bam
scaffold1578 (T)13 13 149466 Bam009895.1-intron Bam
scaffold1578 (AT)10 20 151840 Bam009895.1-intron Bam
scaffold1578 (CG)6 12 152893 Bam009895.1-intron Bam
scaffold1578 (GA)6 12 153725 inter-genic Bam
scaffold1578 (AAAG)4 16 161602 inter-genic Bam
scaffold1578 (T)16 16 207394 inter-genic Bam
scaffold1647 (TCGA)4 16 7400 inter-genic Bam
scaffold1647 (TCGA)4 16 10948 inter-genic Bam
scaffold1647 (AT)6 12 17104 inter-genic Bam
scaffold1647 (T)12 12 22755 inter-genic Bam
scaffold1647 (AGC)5 15 25752 Bam011457.1-CDS Bam
scaffold1647 (GCG)5 15 26280 Bam011457.1-CDS Bam
scaffold1647 (AG)6 12 30558 inter-genic Bam
scaffold1647 (TA)6 12 38471 inter-genic Bam
scaffold1647 (CGC)6 18 40853 inter-genic Bam
scaffold1647 (TC)9 18 56380 inter-genic Bam
scaffold1647 (AG)11 22 56778 inter-genic Bam
scaffold1647 (TA)7 14 57210 inter-genic Bam
scaffold1647 (A)12 12 82509 inter-genic Bam
scaffold1647 (TTTTTTA)3 21 110784 inter-genic Bam
scaffold1647 (A)12 12 116753 Bam011462.2-intron Bam
scaffold1647 (TA)7 14 125905 inter-genic Bam
scaffold1647 (TA)21 42 126129 inter-genic Bam
scaffold1647 (GA)9 18 132036 inter-genic Bam
scaffold1647 (CTC)5 15 156346 inter-genic Bam
scaffold1647 (GACGA)4 20 159659 Bam011465.1-intron Bam
scaffold1647 (TACG)4 16 197359 inter-genic Bam
scaffold1647 (TGCTAGGA)3 24 199301 inter-genic Bam
scaffold1647 (A)17 17 199511 inter-genic Bam
scaffold1647 (CT)7 14 199801 inter-genic Bam
scaffold1647 (CT)7 14 207346 inter-genic Bam
scaffold1647 (TA)6 12 213191 inter-genic Bam
scaffold1647 (GAAA)5 20 215790 inter-genic Bam
scaffold1647 (CT)7 14 229859 inter-genic Bam
scaffold1647 (CT)7 14 235599 inter-genic Bam
scaffold1647 (TC)7 14 239506 inter-genic Bam
scaffold1895 (AAC)5 15 15216 inter-genic Bam
scaffold1895 (TA)12 24 17132 inter-genic Bam
scaffold1895 (TTG)5 15 23664 inter-genic Bam
scaffold1895 (AAAT)4 16 26923 inter-genic Bam
scaffold1895 (AAG)6 18 28505 inter-genic Bam
scaffold1901 (ATAAATC)3 21 935 inter-genic Bam
scaffold1901 (GC)6 12 1438 inter-genic Bam
scaffold1901 (AAT)5 15 3510 inter-genic Bam
scaffold1901 (CT)6 12 7113 inter-genic Bam
scaffold1901 (AAT)18 54 7374 inter-genic Bam
scaffold1901 (ATG)7 21 71128 Bam014270.1-intron Bam
scaffold1901 (ATG)7 21 72459 Bam014270.1-intron Bam
scaffold1901 (CAG)5 15 84896 Bam014271.1-CDS Bam
scaffold1901 (CCAC)4 16 86411 Bam014271.1-UTR_5 Bam
scaffold1901 (CGA)5 15 93975 inter-genic Bam
scaffold1901 (T)12 12 95405 inter-genic Bam
scaffold1901 (ATC)10 30 96054 inter-genic Bam
scaffold1901 (C)20 20 103011 inter-genic Bam
scaffold1901 (C)20 20 103148 inter-genic Bam
scaffold1901 (CTC)5 15 105589 inter-genic Bam
scaffold1901 (GCACG)4 20 110590 inter-genic Bam
scaffold1901 (ATCCGA)4 24 126106 inter-genic Bam
scaffold1901 (AT)13 26 134414 inter-genic Bam
scaffold1901 (TA)13 26 163652 inter-genic Bam
scaffold1901 (AT)16 32 174017 inter-genic Bam
scaffold1901 (CGC)5 15 186826 inter-genic Bam
scaffold1901 (AT)6 12 193282 inter-genic Bam
scaffold1962 (AT)7 14 9369 inter-genic Bam
scaffold1962 (TA)6 12 9743 inter-genic Bam
scaffold1962 (TA)7 14 14860 inter-genic Bam
scaffold1962 (GCAT)4 16 16102 inter-genic Bam
scaffold1962 (T)12 12 34448 inter-genic Bam
scaffold1962 (AT)8 16 39573 Bam014629.4-intron Bam
scaffold1962 (AT)6 12 45785 inter-genic Bam
scaffold1962 (AT)6 12 46329 inter-genic Bam
scaffold1962 (TATT)4 16 51955 inter-genic Bam
scaffold1962 (CAATG)4 20 75456 inter-genic Bam
scaffold1962 (TC)6 12 76440 inter-genic Bam
scaffold1962 (T)14 14 79745 inter-genic Bam
scaffold1962 (AAT)20 60 103063 Bam014630.1-intron Bam
scaffold1962 (AT)7 14 136143 inter-genic Bam
scaffold1962 (CT)6 12 141671 inter-genic Bam
scaffold1962 (ATA)18 54 156687 inter-genic Bam
scaffold1962 (G)16 16 188647 inter-genic Bam
scaffold1962 (CATC)4 16 201030 inter-genic Bam
scaffold1962 (TA)9 18 202769 inter-genic Bam
scaffold1962 (CT)6 12 203926 inter-genic Bam
scaffold1962 (TA)7 14 248479 inter-genic Bam
scaffold1962 (AT)7 14 263859 Bam014632.1-intron Bam
scaffold1962 (ATGG)6 24 271154 inter-genic Bam
scaffold1962 (CT)8 16 274995 inter-genic Bam
scaffold1962 (A)13 13 284780 Bam014634.1-intron Bam
scaffold1962 (TA)7 14 286114 Bam014634.1-intron Bam
scaffold1979 (AT)17 34 29954 inter-genic Bam
scaffold1979 (CATA)23 92 31113 inter-genic Bam
scaffold1979 (CATA)24 96 34993 inter-genic Bam
scaffold1979 (TA)8 16 37377 inter-genic Bam
scaffold1979 (TA)9 18 73447 Bam014746.2-intron Bam
scaffold1979 (AC)9 18 81866 inter-genic Bam
scaffold1979 (CTT)5 15 86919 inter-genic Bam
scaffold2017 (GA)6 12 35616 inter-genic Bam
scaffold2017 (GA)6 12 39847 inter-genic Bam
scaffold2017 (GT)6 12 47158 inter-genic Bam
scaffold2017 (CTCTTCT)3 21 71920 Bam015650.2-intron Bam
scaffold2017 (G)20 20 79481 Bam015650.2-intron Bam
scaffold2017 (T)14 14 107703 inter-genic Bam
scaffold2017 (T)14 14 110269 inter-genic Bam
scaffold2017 (TC)13 26 112595 inter-genic Bam
scaffold2017 (C)12 12 113801 inter-genic Bam
scaffold2017 (TAA)6 18 124207 inter-genic Bam
scaffold2017 (A)13 13 126910 inter-genic Bam
scaffold2017 (A)13 13 127567 inter-genic Bam
scaffold2017 (CAG)9 27 162518 inter-genic Bam
scaffold2017 (GAG)5 15 165348 Bam015656.1-CDS Bam
scaffold2017 (T)12 12 178456 Bam015657.2-intron Bam
scaffold2017 (TTTA)5 20 182890 Bam015657.2-intron Bam
scaffold2071 (AG)8 16 518 inter-genic Bam
scaffold2107 (TGTA)5 20 591 inter-genic Bam
scaffold2107 (CT)7 14 5386 inter-genic Bam
scaffold2107 (GGAA)4 16 8604 Bam017365.1-UTR_3 Bam
scaffold2107 (TC)8 16 36011 inter-genic Bam
scaffold2107 (AG)10 20 36891 inter-genic Bam
scaffold2107 (GGCGGA)4 24 46967 inter-genic Bam
scaffold2107 (AG)7 14 62301 inter-genic Bam
scaffold2107 (TC)9 18 66072 inter-genic Bam
scaffold2107 (CA)6 12 83321 inter-genic Bam
scaffold2107 (CT)13 26 88633 inter-genic Bam
scaffold2107 (GA)13 26 104781 Bam017373.1-CDS Bam
scaffold2107 (TGCC)4 16 108517 inter-genic Bam
scaffold2107 (CAA)6 18 115390 inter-genic Bam
scaffold2107 (A)12 12 122122 inter-genic Bam
scaffold2107 (T)14 14 135885 Bam017376.1-intron Bam
scaffold2107 (TC)7 14 138291 inter-genic Bam
scaffold2107 (TCT)6 18 151893 inter-genic Bam
scaffold2107 (TA)6 12 153423 inter-genic Bam
scaffold2107 (TA)6 12 170153 inter-genic Bam
scaffold2107 (CT)8 16 187800 inter-genic Bam
scaffold2107 (ACA)8 24 190385 inter-genic Bam
scaffold2107 (AAG)5 15 214933 inter-genic Bam
scaffold2107 (AAG)5 15 226724 inter-genic Bam
scaffold2107 (GA)8 16 229245 inter-genic Bam
scaffold2107 (TA)6 12 243706 inter-genic Bam
scaffold2107 (GA)8 16 246825 inter-genic Bam
scaffold2107 (TGC)5 15 262682 inter-genic Bam
scaffold2107 (CT)7 14 299772 inter-genic Bam
scaffold2107 (CT)9 18 303181 Bam017385.1-intron Bam
scaffold2107 (CT)6 12 331857 inter-genic Bam
scaffold2337 (GT)7 14 5794 inter-genic Bam
scaffold2337 (A)12 12 10199 inter-genic Bam
scaffold2337 (GA)9 18 16479 inter-genic Bam
scaffold2337 (GA)9 18 29078 inter-genic Bam
scaffold2337 (CGC)5 15 30489 inter-genic Bam
scaffold2337 (TA)7 14 72634 inter-genic Bam
scaffold2337 (TA)7 14 79272 inter-genic Bam
scaffold2337 (A)15 15 86072 inter-genic Bam
scaffold2337 (CCA)6 18 93800 Bam019110.1-intron Bam
scaffold2337 (TA)9 18 103654 inter-genic Bam
scaffold2337 (AATA)4 16 105313 inter-genic Bam
scaffold2337 (CT)8 16 105764 inter-genic Bam
scaffold2337 (TTAT)5 20 131108 Bam019113.1-intron Bam
scaffold2337 (CT)29 58 134086 inter-genic Bam
scaffold2337 (CT)20 40 134904 inter-genic Bam
scaffold2337 (AT)6 12 148268 inter-genic Bam
scaffold2337 (C)16 16 149960 inter-genic Bam
scaffold2337 (CGA)5 15 154703 Bam019114.1-CDS Bam
scaffold2337 (CT)8 16 164096 inter-genic Bam
scaffold2337 (CT)8 16 165492 inter-genic Bam
scaffold2337 (TG)9 18 166650 inter-genic Bam
scaffold2337 (AG)6 12 185225 inter-genic Bam
scaffold2337 (G)12 12 202804 inter-genic Bam
scaffold2337 (CTCTAGA)3 21 202957 inter-genic Bam
scaffold2337 (A)12 12 203449 inter-genic Bam
scaffold2337 (G)12 12 207211 inter-genic Bam
scaffold2337 (T)13 13 217218 inter-genic Bam
scaffold2337 (AT)7 14 220278 inter-genic Bam
scaffold2337 (CTCCT)4 20 226377 inter-genic Bam
scaffold2337 (AGAA)4 16 227307 inter-genic Bam
scaffold2337 (CT)6 12 229762 inter-genic Bam
scaffold2337 (GGGA)4 16 233090 inter-genic Bam
scaffold2337 (A)14 14 234349 inter-genic Bam
scaffold2337 (CG)7 14 246668 inter-genic Bam
scaffold2337 (TC)6 12 263430 inter-genic Bam
scaffold2337 (CCG)6 18 278966 inter-genic Bam
scaffold2337 (T)13 13 279315 Bam019123.1-intron Bam
scaffold2337 (T)15 15 295119 inter-genic Bam
scaffold2337 (GA)19 38 310684 inter-genic Bam
scaffold2337 (CG)6 12 311639 inter-genic Bam
scaffold2429 (CG)8 16 8062 inter-genic Bam
scaffold2429 (AT)9 18 15888 inter-genic Bam
scaffold2429 (CT)9 18 16216 inter-genic Bam
scaffold2429 (CA)6 12 16390 inter-genic Bam
scaffold2429 (AG)9 18 40545 inter-genic Bam
scaffold2429 (TC)10 20 73204 inter-genic Bam
scaffold2429 (ACGTG)4 20 74262 inter-genic Bam
scaffold2429 (TG)7 14 76637 inter-genic Bam
scaffold2429 (AT)18 36 78272 inter-genic Bam
scaffold2429 (AT)12 24 82756 inter-genic Bam
scaffold2429 (TA)9 18 91713 inter-genic Bam
scaffold2429 (AG)10 20 103052 inter-genic Bam
scaffold2429 (TC)6 12 126638 inter-genic Bam
scaffold2429 (AC)7 14 128047 inter-genic Bam
scaffold2429 (AT)6 12 147736 inter-genic Bam
scaffold2429 (TA)12 24 150432 inter-genic Bam
scaffold2429 (GGA)6 18 164901 inter-genic Bam
scaffold2429 (C)12 12 204064 inter-genic Bam
scaffold2429 (CTC)5 15 208974 inter-genic Bam
scaffold2429 (CTTT)4 16 216220 inter-genic Bam
scaffold2429 (AC)7 14 221576 Bam019757.1-intron Bam
scaffold2519 (A)15 15 37943 inter-genic Bam
scaffold2519 (A)12 12 42558 Bam020484.1-UTR_3 Bam
scaffold2519 (C)16 16 51901 inter-genic Bam
scaffold2519 (ATGC)4 16 96864 inter-genic Bam
scaffold2519 (T)12 12 97116 inter-genic Bam
scaffold2519 (CT)6 12 116308 inter-genic Bam
scaffold2626 (GA)6 12 27056 inter-genic Bam
scaffold2626 (GA)6 12 36052 inter-genic Bam
scaffold2626 (AC)7 14 58711 Bam021145.1-intron Bam
scaffold2626 (C)22 22 61912 inter-genic Bam
scaffold2660 (CAC)5 15 3764 Bam021332.1-CDS Bam
scaffold2660 (TG)8 16 7429 inter-genic Bam
scaffold2660 (CT)7 14 20408 inter-genic Bam
scaffold2660 (AC)20 40 32103 inter-genic Bam
scaffold2660 (GATCACA)3 21 36582 inter-genic Bam
scaffold2660 (C)24 24 37682 inter-genic Bam
scaffold2660 (GA)7 14 41927 inter-genic Bam
scaffold2660 (GC)7 14 42820 inter-genic Bam
scaffold2660 (C)28 28 45679 inter-genic Bam
scaffold2660 (C)13 13 46185 inter-genic Bam
scaffold2660 (AG)9 18 54609 inter-genic Bam
scaffold2660 (AATGC)4 20 59180 inter-genic Bam
scaffold2660 (AT)12 24 79602 inter-genic Bam
scaffold2737 (T)12 12 14508 inter-genic Bam
scaffold2737 (AT)7 14 15642 inter-genic Bam
scaffold2737 (AATA)4 16 18017 Bam021594.2-intron Bam
scaffold2737 (TG)7 14 21037 Bam021594.2-intron Bam
scaffold2737 (TA)9 18 22426 inter-genic Bam
scaffold2737 (T)17 17 34970 inter-genic Bam
scaffold2737 (TA)6 12 50433 inter-genic Bam
scaffold2737 (CTTG)4 16 70766 inter-genic Bam
scaffold2737 (CTTT)4 16 85788 inter-genic Bam
scaffold2737 (CT)20 40 87535 Bam021596.1-intron Bam
scaffold2737 (CAA)7 21 88072 Bam021596.1-CDS Bam
scaffold2737 (AT)18 36 93868 inter-genic Bam
scaffold2737 (CT)6 12 102941 inter-genic Bam
scaffold2737 (CCG)5 15 110422 Bam021599.1-CDS Bam
scaffold2737 (G)22 22 128361 Bam021602.1-intron Bam
scaffold2737 (T)12 12 151164 inter-genic Bam
scaffold2737 (CATG)4 16 152449 inter-genic Bam
scaffold2737 (AT)7 14 153841 inter-genic Bam
scaffold2737 (TA)13 26 163881 Bam021605.1-intron Bam
scaffold2737 (AT)6 12 165682 Bam021605.1-intron Bam
scaffold2737 (GTCG)4 16 167257 inter-genic Bam
scaffold2737 (TC)7 14 171206 inter-genic Bam
scaffold2737 (CA)6 12 190639 inter-genic Bam
scaffold2737 (A)12 12 201684 inter-genic Bam
scaffold2737 (T)13 13 206683 inter-genic Bam
scaffold2737 (C)12 12 265586 Bam021615.1-intron Bam
scaffold2737 (T)13 13 271856 inter-genic Bam
scaffold2737 (CT)8 16 272740 inter-genic Bam
scaffold2737 (G)15 15 277294 Bam021616.1-intron Bam
scaffold2737 (CCG)5 15 279796 Bam021616.1-UTR_5 Bam
scaffold2737 (TAA)7 21 279913 inter-genic Bam
scaffold2737 (A)13 13 284116 inter-genic Bam
scaffold2737 (A)13 13 286347 inter-genic Bam
scaffold2737 (CG)6 12 301262 inter-genic Bam
scaffold2737 (A)12 12 302832 inter-genic Bam
scaffold2737 (GA)20 40 310836 inter-genic Bam
scaffold2737 (GA)19 38 311053 inter-genic Bam
scaffold2737 (A)12 12 312659 inter-genic Bam
scaffold2737 (GA)16 32 319572 inter-genic Bam
scaffold2737 (A)12 12 321172 inter-genic Bam
scaffold2737 (A)15 15 321519 inter-genic Bam
scaffold2737 (GA)21 42 325690 inter-genic Bam
scaffold2737 (A)14 14 347323 inter-genic Bam
scaffold2737 (GGC)5 15 349612 Bam021622.1-intron Bam
scaffold2737 (G)22 22 363087 inter-genic Bam
scaffold2737 (AG)23 46 373885 inter-genic Bam
scaffold2737 (GCC)5 15 375446 Bam021625.1-CDS Bam
scaffold2737 (CTGC)4 16 384480 inter-genic Bam
scaffold2737 (T)12 12 384849 inter-genic Bam
scaffold2737 (GA)7 14 388728 inter-genic Bam
scaffold2737 (AC)7 14 395441 inter-genic Bam
scaffold2737 (TC)7 14 401698 inter-genic Bam
scaffold2737 (AG)15 30 403586 inter-genic Bam
scaffold2737 (T)13 13 434655 inter-genic Bam
scaffold2935 (CTA)5 15 6473 Bam023308.1-intron Bam
scaffold2935 (AG)23 46 13220 inter-genic Bam
scaffold2935 (CT)12 24 15737 inter-genic Bam
scaffold2935 (CT)12 24 25996 inter-genic Bam
scaffold2935 (AG)9 18 34338 inter-genic Bam
scaffold2935 (CT)8 16 35871 inter-genic Bam
scaffold2935 (TC)15 30 37967 inter-genic Bam
scaffold2935 (T)15 15 43326 inter-genic Bam
scaffold2935 (T)13 13 52650 Bam023312.1-intron Bam
scaffold2935 (T)13 13 56968 inter-genic Bam
scaffold2935 (GA)10 20 62117 inter-genic Bam
scaffold2935 (T)12 12 65549 inter-genic Bam
scaffold2935 (TC)6 12 99178 Bam023318.1-intron Bam
scaffold2935 (C)24 24 112540 inter-genic Bam
scaffold3309 (CTCCTT)4 24 6097 inter-genic Bam
scaffold3536 (AGC)6 18 2144 inter-genic Bam
scaffold3536 (ATTT)4 16 3495 Bam027988.1-intron Bam
scaffold3536 (T)12 12 5279 inter-genic Bam
scaffold3536 (TA)12 24 13941 inter-genic Bam
scaffold3536 (GA)15 30 16257 inter-genic Bam
scaffold3536 (TCT)5 15 16471 inter-genic Bam
scaffold3536 (AT)6 12 47881 inter-genic Bam
scaffold3536 (GA)8 16 55031 inter-genic Bam
scaffold3536 (GA)10 20 58149 inter-genic Bam
scaffold3536 (TTC)8 24 68369 inter-genic Bam
scaffold3536 (AGAGA)4 20 83402 inter-genic Bam
scaffold3536 (T)13 13 86723 inter-genic Bam
scaffold3536 (CT)8 16 120156 inter-genic Bam
scaffold3536 (AC)7 14 120393 inter-genic Bam
scaffold3536 (CT)7 14 122112 inter-genic Bam
scaffold3536 (AC)7 14 122345 inter-genic Bam
scaffold3536 (TA)6 12 123588 inter-genic Bam
scaffold3536 (ATCG)4 16 125577 inter-genic Bam
scaffold3612 (CG)6 12 495 inter-genic Bam
scaffold3612 (TATC)4 16 1901 inter-genic Bam
scaffold3612 (TA)10 20 12465 Bam028215.2-intron Bam
scaffold3612 (TA)15 30 13626 Bam028215.2-intron Bam
scaffold3612 (TA)7 14 44029 inter-genic Bam
scaffold3612 (AT)8 16 44686 inter-genic Bam
scaffold3612 (TG)6 12 54491 inter-genic Bam
scaffold3612 (ATC)5 15 55223 Bam028216.1-UTR_3 Bam
scaffold3612 (TC)6 12 62484 inter-genic Bam
scaffold3612 (CAT)5 15 66744 Bam028217.1-CDS Bam
scaffold3612 (GGC)5 15 81977 inter-genic Bam
scaffold3612 (GGGAG)5 25 86854 inter-genic Bam
scaffold3612 (GA)7 14 88777 inter-genic Bam
scaffold3612 (CT)6 12 92845 inter-genic Bam
scaffold3612 (TA)6 12 97155 inter-genic Bam
scaffold4242 (GGGTG)4 20 20538 inter-genic Bam
scaffold4242 (AT)14 28 49392 inter-genic Bam
scaffold4242 (AT)13 26 50078 inter-genic Bam
scaffold4242 (TA)10 20 53611 inter-genic Bam
scaffold4242 (GA)30 60 57978 inter-genic Bam
scaffold4242 (AG)7 14 58652 inter-genic Bam
scaffold4242 (GA)6 12 99264 inter-genic Bam
scaffold4242 (GCT)7 21 116014 Bam031127.2-CDS Bam
scaffold4242 (AAT)24 72 123593 inter-genic Bam
scaffold4242 (CATG)4 16 131274 inter-genic Bam
scaffold4242 (CCTCTC)4 24 136217 inter-genic Bam
scaffold4242 (TA)11 22 142258 Bam031130.2-intron Bam
scaffold4242 (AAT)22 66 145823 inter-genic Bam
scaffold4242 (AG)20 40 149741 inter-genic Bam
scaffold4242 (CCT)5 15 155324 inter-genic Bam
scaffold4306 (CT)7 14 1894 inter-genic Bam
scaffold4669 (GCG)5 15 12450 Bam034231.1-UTR_5 Bam
scaffold4669 (AGC)6 18 22785 inter-genic Bam
scaffold4669 (A)12 12 23321 inter-genic Bam
scaffold4669 (TTTA)4 16 25425 inter-genic Bam
scaffold4669 (TAAATCA)3 21 25777 inter-genic Bam
scaffold4669 (ATGT)5 20 26777 inter-genic Bam
scaffold4669 (AT)6 12 29405 inter-genic Bam
scaffold4669 (ATGT)5 20 31160 Bam034232.1-UTR_3 Bam
scaffold4669 (AT)6 12 33802 inter-genic Bam
scaffold4669 (A)12 12 34441 inter-genic Bam
scaffold4669 (GA)7 14 35152 inter-genic Bam
scaffold4669 (AGG)5 15 35679 inter-genic Bam
scaffold4669 (AGG)5 15 35812 inter-genic Bam
scaffold5219 (AG)6 12 33 inter-genic Bam
scaffold5225 (A)12 12 5493 inter-genic Bam
scaffold5225 (GAA)6 18 5834 inter-genic Bam
scaffold5225 (C)17 17 24734 Bam036969.2-intron Bam
scaffold5485 (TA)24 48 526 inter-genic Bam
scaffold7271 (TGG)5 15 4049 inter-genic Bam
scaffold7271 (GGT)10 30 12774 inter-genic Bam
scaffold7802 (TA)9 18 36952 inter-genic Bam
scaffold7802 (A)15 15 41107 inter-genic Bam
scaffold7802 (CT)10 20 41315 inter-genic Bam
scaffold7802 (GCGT)4 16 44266 inter-genic Bam
scaffold7802 (T)12 12 59610 Bam041595.1-intron Bam
scaffold7802 (TC)6 12 70126 inter-genic Bam
scaffold7802 (TAAA)4 16 72814 inter-genic Bam
scaffold8281 (C)16 16 303 inter-genic Bam
scaffold9189 (A)15 15 338 inter-genic Bam
scaffold9189 (AT)6 12 553 inter-genic Bam
scaffold9189 (T)13 13 5231 inter-genic Bam
scaffold9189 (T)15 15 12715 inter-genic Bam
scaffold9189 (C)15 15 22112 inter-genic Bam
scaffold9189 (TTTG)4 16 23392 inter-genic Bam
scaffold9189 (TTTG)4 16 31834 inter-genic Bam
scaffold9189 (C)13 13 45625 inter-genic Bam
scaffold9600 (TA)6 12 34296 Bam046658.1-intron Bam
scaffold9600 (AAAT)4 16 51487 inter-genic Bam
scaffold9600 (T)12 12 52556 Bam046661.1-UTR_3 Bam
scaffold9600 (GCG)5 15 53673 Bam046661.1-CDS Bam
scaffold9600 (TACG)5 20 56278 inter-genic Bam
scaffold9600 (T)13 13 61134 inter-genic Bam
scaffold9600 (TCGGATT)3 21 69351 inter-genic Bam
scaffold9600 (TCGGATT)4 28 91881 inter-genic Bam
scaffold9600 (TCTTT)5 25 93612 inter-genic Bam
scaffold9600 (TC)8 16 96577 inter-genic Bam
scaffold9600 (TC)6 12 99265 inter-genic Bam
scaffold9600 (AT)23 46 105524 inter-genic Bam
scaffold9600 (TA)14 28 106680 inter-genic Bam
scaffold10131 (TG)6 12 191 inter-genic Bam
scaffold10151 (G)19 19 2892 Bam002499.3-intron Bam
scaffold10668 (CA)13 26 19364 inter-genic Bam
scaffold10668 (AT)7 14 53697 inter-genic Bam
scaffold10668 (AT)7 14 53861 inter-genic Bam
scaffold10668 (TA)7 14 55968 inter-genic Bam
scaffold11226 (A)14 14 992 inter-genic Bam
scaffold13049 (TA)13 26 1064 inter-genic Bam
scaffold13049 (AT)14 28 3136 inter-genic Bam
scaffold13186 (AC)7 14 485 inter-genic Bam
scaffold13186 (CGC)6 18 3254 Bam007112.1-CDS Bam
scaffold13900 (T)13 13 2489 inter-genic Bam
scaffold14435 (GA)8 16 1 inter-genic Bam
scaffold14435 (G)35 35 2049 inter-genic Bam
scaffold31 (T)12 12 6047 Bam024703.1-intron Bam
scaffold31 (A)14 14 25733 inter-genic Bam
scaffold31 (CTCCT)4 20 56664 inter-genic Bam
scaffold31 (GA)7 14 70139 inter-genic Bam
scaffold31 (ATGGTCG)3 21 74753 inter-genic Bam
scaffold31 (GT)9 18 84462 inter-genic Bam
scaffold31 (AT)11 22 88138 inter-genic Bam
scaffold31 (TA)12 24 89554 inter-genic Bam
scaffold31 (AC)6 12 95908 Bam024707.1-intron Bam
scaffold31 (GA)24 48 96951 inter-genic Bam
scaffold31 (GA)20 40 97122 inter-genic Bam
scaffold31 (AG)13 26 98706 inter-genic Bam
scaffold31 (CA)6 12 102022 inter-genic Bam
scaffold31 (TA)6 12 102940 inter-genic Bam
scaffold31 (CTC)6 18 108078 Bam024708.2-CDS Bam
scaffold31 (GA)24 48 111735 Bam024708.2-intron Bam
scaffold31 (TA)21 42 124306 inter-genic Bam
scaffold31 (TA)20 40 125520 inter-genic Bam
scaffold31 (TCG)5 15 131196 inter-genic Bam
scaffold31 (TC)13 26 131313 inter-genic Bam
scaffold31 (ATC)8 24 131537 inter-genic Bam
scaffold31 (AC)7 14 143292 inter-genic Bam
scaffold31 (A)17 17 149633 inter-genic Bam
scaffold31 (AGGGA)4 20 165553 inter-genic Bam
scaffold31 (CT)7 14 178625 inter-genic Bam
scaffold31 (GGC)5 15 188074 Bam024712.2-intron Bam
scaffold31 (A)12 12 193193 inter-genic Bam
scaffold31 (CATA)6 24 207257 inter-genic Bam
scaffold31 (CAC)5 15 211507 Bam024713.1-CDS Bam
scaffold31 (T)18 18 218787 inter-genic Bam
scaffold31 (AAT)6 18 219445 inter-genic Bam
scaffold31 (GCC)5 15 227356 Bam024714.1-CDS Bam
scaffold31 (CG)7 14 234818 inter-genic Bam
scaffold31 (CG)7 14 240854 inter-genic Bam
scaffold31 (CGC)5 15 241037 inter-genic Bam
scaffold31 (C)23 23 249028 Bam024716.5-intron Bam
scaffold31 (GGC)5 15 272985 inter-genic Bam
scaffold31 (TA)7 14 282495 inter-genic Bam
scaffold31 (TA)14 28 284177 inter-genic Bam
scaffold31 (TA)8 16 288204 inter-genic Bam
scaffold31 (TA)11 22 288382 inter-genic Bam
scaffold31 (C)16 16 289802 inter-genic Bam
scaffold31 (C)13 13 290576 inter-genic Bam
scaffold31 (TG)19 38 292675 inter-genic Bam
scaffold31 (C)13 13 295600 inter-genic Bam
scaffold31 (CT)8 16 302111 inter-genic Bam
scaffold31 (TAA)5 15 303496 inter-genic Bam
scaffold31 (AG)11 22 303757 inter-genic Bam
scaffold31 (T)15 15 304210 inter-genic Bam
scaffold31 (T)12 12 318423 inter-genic Bam
scaffold31 (ATATAC)16 96 319535 inter-genic Bam
scaffold31 (AT)6 12 323676 inter-genic Bam
scaffold31 (AAG)6 18 324428 inter-genic Bam
scaffold31 (TC)21 42 324558 inter-genic Bam
scaffold31 (GC)6 12 337486 Bam024720.1-UTR_3 Bam
scaffold31 (GA)17 34 345679 inter-genic Bam
scaffold31 (TATC)15 60 346419 inter-genic Bam
scaffold31 (ATTT)4 16 351452 inter-genic Bam
scaffold31 (TA)19 38 370101 inter-genic Bam
scaffold31 (TA)7 14 370329 inter-genic Bam
scaffold31 (TA)18 36 374116 inter-genic Bam
scaffold31 (AT)7 14 375681 inter-genic Bam
scaffold31 (AG)6 12 396854 Bam024725.2-intron Bam
scaffold31 (AT)10 20 422937 inter-genic Bam
scaffold31 (AT)9 18 431493 inter-genic Bam
scaffold31 (AT)7 14 433263 inter-genic Bam
scaffold31 (TA)7 14 433460 inter-genic Bam
scaffold31 (A)15 15 441236 Bam024729.1-intron Bam
scaffold31 (TA)29 58 445659 inter-genic Bam
scaffold31 (CG)6 12 445889 inter-genic Bam
scaffold31 (TG)6 12 453417 inter-genic Bam
scaffold31 (TA)9 18 458510 inter-genic Bam
scaffold31 (CT)8 16 461833 inter-genic Bam
scaffold31 (G)17 17 466277 Bam024730.1-intron Bam
scaffold31 (TA)14 28 469224 Bam024730.1-intron Bam
scaffold31 (TG)6 12 485624 inter-genic Bam
scaffold31 (A)13 13 492890 Bam024733.4-intron Bam
scaffold31 (TC)6 12 494081 inter-genic Bam
scaffold31 (CT)8 16 496439 inter-genic Bam
scaffold31 (CT)7 14 497237 inter-genic Bam
scaffold31 (AG)11 22 497873 inter-genic Bam
scaffold31 (TG)10 20 502546 inter-genic Bam
scaffold31 (GCT)5 15 504320 Bam024734.1-CDS Bam
scaffold31 (GAG)5 15 516211 inter-genic Bam
scaffold31 (G)13 13 522152 inter-genic Bam
scaffold31 (CT)7 14 534388 inter-genic Bam
scaffold31 (CT)9 18 534858 inter-genic Bam
scaffold31 (T)12 12 536486 inter-genic Bam
scaffold31 (CT)6 12 538704 inter-genic Bam
scaffold31 (TG)7 14 539083 inter-genic Bam
scaffold31 (A)14 14 547781 inter-genic Bam
scaffold31 (AT)6 12 549583 inter-genic Bam
scaffold31 (CT)6 12 555335 inter-genic Bam
scaffold31 (GA)8 16 557098 inter-genic Bam
scaffold31 (TTTG)4 16 582165 inter-genic Bam
scaffold31 (T)12 12 585683 inter-genic Bam
scaffold31 (TCG)5 15 644379 Bam024741.1-CDS Bam
scaffold31 (AC)7 14 666753 inter-genic Bam
scaffold31 (CT)8 16 670381 Bam024744.1-intron Bam
scaffold31 (C)21 21 673287 Bam024744.1-intron Bam
scaffold31 (C)21 21 673565 Bam024744.1-intron Bam
scaffold31 (TG)10 20 675808 Bam024744.1-intron Bam
scaffold31 (GC)7 14 699484 inter-genic Bam
scaffold31 (CATG)5 20 702925 inter-genic Bam
scaffold31 (GA)7 14 707297 inter-genic Bam
scaffold31 (AT)15 30 708295 inter-genic Bam
scaffold31 (TA)21 42 727682 inter-genic Bam
scaffold31 (A)12 12 728669 inter-genic Bam
scaffold31 (TA)12 24 729861 inter-genic Bam
scaffold31 (AG)30 60 730826 inter-genic Bam
scaffold31 (TTTC)6 24 736394 inter-genic Bam
scaffold31 (T)41 41 750238 inter-genic Bam
scaffold31 (T)15 15 750387 inter-genic Bam
scaffold31 (CT)6 12 765315 inter-genic Bam
scaffold31 (ATA)13 39 765761 inter-genic Bam
scaffold31 (T)16 16 770536 inter-genic Bam
scaffold31 (A)12 12 771543 inter-genic Bam
scaffold31 (GCGTAG)4 24 772314 inter-genic Bam
scaffold31 (GCGTGA)4 24 777808 inter-genic Bam
scaffold31 (GA)6 12 798395 inter-genic Bam
scaffold31 (TA)8 16 798711 inter-genic Bam
scaffold31 (TC)21 42 825247 Bam024751.1-intron Bam
scaffold31 (ACAGT)4 20 837322 inter-genic Bam
scaffold31 (TA)6 12 840080 inter-genic Bam
scaffold31 (AG)6 12 841046 inter-genic Bam
scaffold31 (T)12 12 845218 Bam024753.1-intron Bam
scaffold31 (CTC)6 18 849739 inter-genic Bam
scaffold31 (CTAG)4 16 857817 inter-genic Bam
scaffold31 (CA)7 14 867990 Bam024755.1-intron Bam
scaffold31 (CT)6 12 887002 inter-genic Bam
scaffold31 (T)14 14 888104 Bam024756.1-intron Bam
scaffold31 (T)13 13 931061 inter-genic Bam
scaffold31 (TA)11 22 932488 inter-genic Bam
scaffold31 (CTC)8 24 937984 Bam024763.1-CDS Bam
scaffold31 (T)12 12 967590 inter-genic Bam
scaffold31 (GCACG)4 20 972959 inter-genic Bam
scaffold31 (T)13 13 987055 Bam024768.2-intron Bam
scaffold31 (AGC)5 15 995140 inter-genic Bam
scaffold31 (GGC)8 24 1000805 inter-genic Bam
scaffold31 (CT)7 14 1006596 inter-genic Bam
scaffold31 (CA)6 12 1007457 inter-genic Bam
scaffold31 (CT)7 14 1011261 inter-genic Bam
scaffold31 (T)12 12 1033343 Bam024772.1-intron Bam
scaffold31 (GA)8 16 1042028 inter-genic Bam
scaffold31 (G)28 28 1058937 inter-genic Bam
scaffold31 (TC)8 16 1061435 inter-genic Bam
scaffold31 (CA)6 12 1067777 inter-genic Bam
scaffold31 (G)16 16 1069637 inter-genic Bam
scaffold31 (TA)6 12 1071177 inter-genic Bam
scaffold31 (GAG)5 15 1074697 inter-genic Bam
scaffold31 (T)12 12 1097706 inter-genic Bam
scaffold31 (CCA)6 18 1097894 inter-genic Bam
scaffold31 (AT)9 18 1108043 inter-genic Bam
scaffold31 (AT)11 22 1108265 inter-genic Bam
scaffold31 (GCG)7 21 1113896 Bam024775.1-CDS Bam
scaffold31 (CG)6 12 1114272 Bam024775.1-intron Bam
scaffold31 (G)12 12 1116630 Bam024775.1-intron Bam
scaffold31 (TA)7 14 1133267 inter-genic Bam
scaffold31 (TA)6 12 1144700 inter-genic Bam
scaffold31 (TC)6 12 1144845 inter-genic Bam
scaffold31 (CT)7 14 1150690 inter-genic Bam
scaffold31 (AT)17 34 1156308 Bam024777.1-intron Bam
scaffold31 (AT)11 22 1160924 Bam024779.1-intron Bam
scaffold31 (AT)23 46 1176433 inter-genic Bam
scaffold31 (GCA)6 18 1193201 Bam024782.1-intron Bam
scaffold31 (TA)6 12 1193947 inter-genic Bam
scaffold31 (CGC)5 15 1201702 Bam024783.1-CDS Bam
scaffold31 (TA)6 12 1204415 Bam024783.1-intron Bam
scaffold31 (TA)14 28 1210173 Bam024783.1-intron Bam
scaffold31 (CTAG)4 16 1219442 inter-genic Bam
scaffold31 (A)17 17 1220416 inter-genic Bam
scaffold31 (AGC)5 15 1233369 Bam024786.1-CDS Bam
scaffold31 (A)12 12 1244902 Bam024787.1-intron Bam
scaffold31 (CGG)5 15 1253121 Bam024787.1-intron Bam
scaffold31 (GAG)6 18 1255815 Bam024787.1-CDS Bam
scaffold31 (TCTTTT)4 24 1264540 inter-genic Bam
scaffold31 (TCT)27 81 1265141 inter-genic Bam
scaffold31 (GGCATT)5 30 1268845 Bam024789.1-CDS Bam
scaffold31 (CAG)7 21 1273400 inter-genic Bam
scaffold31 (AAG)5 15 1276352 inter-genic Bam
scaffold31 (TAAA)4 16 1279261 inter-genic Bam
scaffold31 (TA)6 12 1281222 inter-genic Bam
scaffold31 (AG)7 14 1283944 inter-genic Bam
scaffold31 (AG)7 14 1285535 inter-genic Bam
scaffold31 (GC)6 12 1289632 inter-genic Bam
scaffold31 (TCG)6 18 1290121 inter-genic Bam
scaffold31 (AT)7 14 1290469 inter-genic Bam
scaffold31 (CT)10 20 1299545 inter-genic Bam
scaffold31 (AC)7 14 1329246 Bam024792.1-intron Bam
scaffold31 (AG)6 12 1335809 inter-genic Bam
scaffold31 (AT)8 16 1353790 Bam024794.1-intron Bam
scaffold31 (AGCG)4 16 1361082 Bam024795.1-UTR_5 Bam
scaffold31 (TG)6 12 1369348 Bam024796.3-intron Bam
scaffold31 (TC)22 44 1394671 inter-genic Bam
scaffold31 (AT)6 12 1394999 inter-genic Bam
scaffold31 (A)12 12 1395134 inter-genic Bam
scaffold31 (GC)8 16 1395455 inter-genic Bam
scaffold31 (GCAT)5 20 1395626 inter-genic Bam
scaffold31 (AT)23 46 1395914 inter-genic Bam
scaffold31 (A)14 14 1431101 Bam024800.2-intron Bam
scaffold31 (C)15 15 1436364 inter-genic Bam
scaffold31 (T)12 12 1439035 inter-genic Bam
scaffold31 (C)18 18 1440901 inter-genic Bam
scaffold31 (GT)6 12 1458428 inter-genic Bam
scaffold31 (TA)12 24 1465598 inter-genic Bam
scaffold31 (TA)9 18 1477458 inter-genic Bam
scaffold31 (A)15 15 1486594 inter-genic Bam
scaffold31 (AGCTGCA)3 21 1498743 inter-genic Bam
scaffold31 (CTAG)5 20 1507995 inter-genic Bam
scaffold31 (CT)7 14 1511198 inter-genic Bam
scaffold31 (GA)6 12 1513516 inter-genic Bam
scaffold31 (TATT)5 20 1539307 inter-genic Bam
scaffold31 (AT)7 14 1544792 inter-genic Bam
scaffold31 (AC)6 12 1549843 inter-genic Bam
scaffold31 (GA)6 12 1551729 inter-genic Bam
scaffold31 (AATTT)5 25 1552248 inter-genic Bam
scaffold31 (AG)8 16 1554611 inter-genic Bam
scaffold31 (AT)6 12 1566408 Bam024809.1-intron Bam
scaffold31 (AG)7 14 1584277 inter-genic Bam
scaffold31 (TA)9 18 1595445 inter-genic Bam
scaffold31 (GT)6 12 1595793 inter-genic Bam
scaffold31 (CCCT)5 20 1595914 inter-genic Bam
scaffold31 (AAAAT)4 20 1601726 Bam024810.1-intron Bam
scaffold31 (TA)13 26 1603143 Bam024810.1-intron Bam
scaffold31 (AT)15 30 1613397 inter-genic Bam
scaffold31 (AATG)4 16 1627768 inter-genic Bam
scaffold31 (GCT)6 18 1637028 inter-genic Bam
scaffold31 (TA)7 14 1638520 inter-genic Bam
scaffold31 (GTGC)5 20 1646060 inter-genic Bam
scaffold31 (CGG)5 15 1647872 Bam024813.1-CDS Bam
scaffold31 (GTG)5 15 1664018 Bam024815.1-CDS Bam
scaffold31 (AG)14 28 1669094 inter-genic Bam
scaffold31 (CCG)5 15 1676367 inter-genic Bam
scaffold31 (CCG)5 15 1676749 inter-genic Bam
scaffold31 (GA)7 14 1688105 Bam024816.1-intron Bam
scaffold31 (TCC)5 15 1708749 inter-genic Bam
scaffold31 (TA)15 30 1709180 inter-genic Bam
scaffold31 (TA)14 28 1710374 inter-genic Bam
scaffold31 (CGC)5 15 1712057 inter-genic Bam
scaffold31 (TTG)5 15 1712394 inter-genic Bam
scaffold31 (A)13 13 1739805 inter-genic Bam
scaffold31 (T)15 15 1745016 inter-genic Bam
scaffold31 (AT)15 30 1748496 inter-genic Bam
scaffold31 (C)19 19 1761311 Bam024823.1-intron Bam
scaffold31 (C)14 14 1761564 Bam024823.1-intron Bam
scaffold31 (AC)6 12 1770567 inter-genic Bam
scaffold31 (GAG)5 15 1780647 inter-genic Bam
scaffold31 (C)15 15 1781796 inter-genic Bam
scaffold31 (G)12 12 1790494 inter-genic Bam
scaffold31 (T)12 12 1800375 Bam024826.1-intron Bam
scaffold31 (CA)6 12 1811633 Bam024827.2-UTR_3 Bam
scaffold31 (AT)7 14 1847198 inter-genic Bam
scaffold31 (TA)14 28 1849759 Bam024832.1-intron Bam
scaffold31 (TA)15 30 1849888 Bam024832.1-intron Bam
scaffold31 (TA)14 28 1851934 Bam024833.2-intron Bam
scaffold31 (TTG)5 15 1853313 Bam024833.2-intron Bam
scaffold31 (A)15 15 1858176 inter-genic Bam
scaffold31 (GC)6 12 1870747 Bam024834.1-intron Bam
scaffold31 (CCTC)4 16 1895784 Bam024837.1-intron Bam
scaffold31 (CCTC)4 16 1900201 Bam024837.1-intron Bam
scaffold31 (T)12 12 1924638 inter-genic Bam
scaffold31 (TC)6 12 1924769 inter-genic Bam
scaffold31 (CT)12 24 1927665 Bam024839.1-intron Bam
scaffold31 (A)12 12 1928177 Bam024839.1-intron Bam
scaffold31 (G)22 22 1928299 Bam024839.1-intron Bam
scaffold31 (G)29 29 1928565 Bam024839.1-intron Bam
scaffold31 (AT)11 22 1957087 inter-genic Bam
scaffold31 (T)14 14 1964712 inter-genic Bam
scaffold31 (TACTATA)3 21 1964885 inter-genic Bam
scaffold31 (GAGG)4 16 1966511 Bam024841.1-intron Bam
scaffold31 (AT)10 20 1967010 Bam024841.1-intron Bam
scaffold31 (GA)7 14 1971580 Bam024841.1-intron Bam
scaffold31 (CT)6 12 1975082 Bam024841.1-intron Bam
scaffold31 (CT)8 16 1976086 Bam024841.1-intron Bam
scaffold31 (TA)6 12 1986916 Bam024841.1-intron Bam
scaffold31 (GGAT)4 16 2015059 Bam024842.1-UTR_5 Bam
scaffold31 (ATAC)5 20 2028475 inter-genic Bam
scaffold31 (TG)6 12 2041848 inter-genic Bam
scaffold31 (TTA)6 18 2043795 inter-genic Bam
scaffold31 (CG)6 12 2044599 inter-genic Bam
scaffold31 (C)13 13 2053811 inter-genic Bam
scaffold31 (GAG)6 18 2057563 inter-genic Bam
scaffold31 (T)16 16 2059991 inter-genic Bam
scaffold31 (CGG)7 21 2061040 inter-genic Bam
scaffold31 (AT)9 18 2075325 inter-genic Bam
scaffold31 (AG)9 18 2079288 inter-genic Bam
scaffold31 (GAAAT)7 35 2087315 inter-genic Bam
scaffold31 (TC)12 24 2087998 inter-genic Bam
scaffold31 (TA)6 12 2093284 inter-genic Bam
scaffold31 (T)14 14 2094072 inter-genic Bam
scaffold31 (CGG)5 15 2100259 inter-genic Bam
scaffold31 (AAAG)6 24 2116151 inter-genic Bam
scaffold31 (GAG)5 15 2123185 inter-genic Bam
scaffold31 (G)17 17 2147206 inter-genic Bam
scaffold31 (GTGC)5 20 2149799 Bam024851.1-intron Bam
scaffold31 (GCAT)4 16 2154142 inter-genic Bam
scaffold31 (TC)6 12 2154263 inter-genic Bam
scaffold31 (CA)7 14 2160422 inter-genic Bam
scaffold31 (A)12 12 2160578 inter-genic Bam
scaffold31 (CCA)5 15 2167399 Bam024852.1-CDS Bam
scaffold31 (GCA)5 15 2168667 inter-genic Bam
scaffold31 (TC)7 14 2169686 inter-genic Bam
scaffold31 (TA)9 18 2176847 inter-genic Bam
scaffold31 (A)12 12 2190599 inter-genic Bam
scaffold31 (AT)11 22 2207829 inter-genic Bam
scaffold31 (TC)8 16 2213897 inter-genic Bam
scaffold31 (TG)6 12 2224967 inter-genic Bam
scaffold31 (TA)16 32 2229745 inter-genic Bam
scaffold31 (AT)13 26 2245939 inter-genic Bam
scaffold31 (AG)7 14 2288572 Bam024857.2-UTR_5 Bam
scaffold31 (AT)6 12 2301065 inter-genic Bam
scaffold31 (GCAT)4 16 2303108 inter-genic Bam
scaffold31 (CGGG)4 16 2314702 Bam024858.3-intron Bam
scaffold31 (TC)9 18 2324728 Bam024858.3-intron Bam
scaffold31 (G)17 17 2351531 Bam024860.1-intron Bam
scaffold31 (GA)11 22 2369374 inter-genic Bam
scaffold31 (TC)14 28 2377373 inter-genic Bam
scaffold31 (CT)6 12 2384393 inter-genic Bam
scaffold31 (GA)10 20 2390288 inter-genic Bam
scaffold31 (GA)6 12 2409189 inter-genic Bam
scaffold31 (AG)6 12 2409631 inter-genic Bam
scaffold31 (AAGA)4 16 2409791 inter-genic Bam
scaffold31 (GTAC)5 20 2414719 inter-genic Bam
scaffold31 (GC)6 12 2426732 Bam024870.1-CDS Bam
scaffold31 (CCT)5 15 2448065 inter-genic Bam
scaffold31 (AAAG)4 16 2455656 inter-genic Bam
scaffold31 (A)12 12 2457118 inter-genic Bam
scaffold31 (T)15 15 2457959 inter-genic Bam
scaffold31 (T)15 15 2467967 Bam024875.1-intron Bam
scaffold31 (G)12 12 2487023 Bam024877.1-intron Bam
scaffold31 (TA)11 22 2495275 inter-genic Bam
scaffold31 (TA)6 12 2497270 inter-genic Bam
scaffold31 (ATTT)6 24 2502038 inter-genic Bam
scaffold31 (TC)11 22 2525352 inter-genic Bam
scaffold31 (ATTT)4 16 2538966 inter-genic Bam
scaffold31 (TAG)6 18 2546529 Bam024883.1-CDS Bam
scaffold31 (GA)11 22 2553311 inter-genic Bam
scaffold31 (TA)10 20 2586882 Bam024886.1-intron Bam
scaffold31 (CAG)6 18 2600516 Bam024887.1-CDS Bam
scaffold31 (CGG)5 15 2607599 Bam024888.1-CDS Bam
scaffold31 (TA)6 12 2614056 inter-genic Bam
scaffold31 (CG)6 12 2622073 Bam024889.1-intron Bam
scaffold31 (CT)7 14 2632464 inter-genic Bam
scaffold31 (T)13 13 2640497 inter-genic Bam
scaffold31 (CA)6 12 2644807 inter-genic Bam
scaffold31 (ATAC)9 36 2645364 inter-genic Bam
scaffold31 (TGTA)6 24 2648237 inter-genic Bam
scaffold31 (GATCT)4 20 2648527 inter-genic Bam
scaffold31 (TCT)22 66 2649443 inter-genic Bam
scaffold31 (T)16 16 2686040 Bam024894.1-intron Bam
scaffold31 (C)12 12 2692561 inter-genic Bam
scaffold31 (T)12 12 2695533 Bam024895.1-intron Bam
scaffold31 (AAC)5 15 2712025 inter-genic Bam
scaffold31 (GTAC)5 20 2712463 inter-genic Bam
scaffold31 (TA)6 12 2717860 inter-genic Bam
scaffold31 (AAAG)6 24 2723537 inter-genic Bam
scaffold31 (CT)24 48 2726590 inter-genic Bam
scaffold31 (AGCT)4 16 2727165 inter-genic Bam
scaffold31 (TATG)4 16 2728340 inter-genic Bam
scaffold31 (CGC)5 15 2738505 Bam024897.3-CDS Bam
scaffold31 (TGG)5 15 2738948 Bam024897.3-CDS Bam
scaffold31 (GA)13 26 2741081 inter-genic Bam
scaffold31 (CT)9 18 2743598 inter-genic Bam
scaffold31 (CGGCA)4 20 2759604 inter-genic Bam
scaffold31 (TA)6 12 2780702 Bam024899.1-intron Bam
scaffold31 (TA)7 14 2782813 Bam024899.1-intron Bam
scaffold31 (AT)6 12 2782990 Bam024899.1-intron Bam
scaffold31 (TA)19 38 2784525 Bam024899.1-intron Bam
scaffold31 (T)12 12 2796172 Bam024900.1-UTR_5 Bam
scaffold31 (AT)10 20 2798464 inter-genic Bam
scaffold31 (GCA)5 15 2799998 inter-genic Bam
scaffold31 (A)12 12 2805614 inter-genic Bam
scaffold31 (T)12 12 2810100 Bam024903.1-intron Bam
scaffold31 (T)12 12 2815475 inter-genic Bam
scaffold31 (GCAA)4 16 2825977 inter-genic Bam
scaffold31 (GCC)5 15 2836085 Bam024905.1-CDS Bam
scaffold31 (GCC)5 15 2836341 Bam024905.1-CDS Bam
scaffold31 (TGCAC)5 25 2839590 inter-genic Bam
scaffold31 (TTCC)5 20 2839888 inter-genic Bam
scaffold31 (GTA)21 63 2841588 inter-genic Bam
scaffold31 (AC)6 12 2873360 inter-genic Bam
scaffold31 (TA)11 22 2887921 Bam024911.2-intron Bam
scaffold31 (TTGC)4 16 2905509 inter-genic Bam
scaffold31 (GAA)28 84 2906765 inter-genic Bam
scaffold31 (T)13 13 2921389 Bam024913.1-intron Bam
scaffold31 (T)15 15 2925435 inter-genic Bam
scaffold31 (CT)9 18 2930419 inter-genic Bam
scaffold31 (TC)7 14 2934194 inter-genic Bam
scaffold31 (TCCTC)4 20 2945162 inter-genic Bam
scaffold31 (GAAA)4 16 2967137 Bam024915.3-intron Bam
scaffold31 (GAAA)4 16 2970095 Bam024915.3-intron Bam
scaffold31 (CGC)6 18 2977028 Bam024916.1-CDS Bam
scaffold31 (T)12 12 2983430 inter-genic Bam
scaffold31 (GC)7 14 2993347 inter-genic Bam
scaffold31 (TC)6 12 3003706 inter-genic Bam
scaffold31 (TA)20 40 3006777 inter-genic Bam
scaffold31 (TA)11 22 3006939 inter-genic Bam
scaffold31 (C)16 16 3022506 Bam024920.1-intron Bam
scaffold31 (C)16 16 3024914 Bam024920.1-intron Bam
scaffold31 (T)12 12 3042250 inter-genic Bam
scaffold31 (ATAC)4 16 3046153 inter-genic Bam
scaffold31 (GGC)5 15 3057109 Bam024923.2-intron Bam
scaffold31 (TA)8 16 3060078 Bam024923.2-intron Bam
scaffold31 (TC)6 12 3060477 Bam024923.2-intron Bam
scaffold31 (ATA)23 69 3064102 Bam024923.2-intron Bam
scaffold31 (CATG)4 16 3064966 Bam024923.2-intron Bam
scaffold31 (T)12 12 3066473 Bam024923.2-intron Bam
scaffold31 (TC)8 16 3068819 Bam024923.2-intron Bam
scaffold31 (T)19 19 3070546 Bam024923.2-intron Bam
scaffold31 (GGTT)4 16 3074519 inter-genic Bam
scaffold31 (GA)10 20 3078383 inter-genic Bam
scaffold31 (TA)18 36 3079141 inter-genic Bam
scaffold31 (TA)10 20 3079285 inter-genic Bam
scaffold31 (C)15 15 3082143 Bam024924.1-intron Bam
scaffold31 (TCC)7 21 3094629 Bam024924.1-CDS Bam
scaffold31 (GGACGG)5 30 3094998 inter-genic Bam
scaffold31 (C)26 26 3107451 inter-genic Bam
scaffold31 (C)14 14 3108903 inter-genic Bam
scaffold31 (GAA)5 15 3109409 inter-genic Bam
scaffold31 (AG)7 14 3114522 inter-genic Bam
scaffold31 (A)12 12 3115256 inter-genic Bam
scaffold31 (G)16 16 3116561 inter-genic Bam
scaffold31 (T)13 13 3125129 Bam024927.1-intron Bam
scaffold31 (AT)6 12 3142149 inter-genic Bam
scaffold31 (CT)6 12 3142798 inter-genic Bam
scaffold31 (CA)11 22 3165335 inter-genic Bam
scaffold31 (TA)8 16 3173808 inter-genic Bam
scaffold31 (GCA)6 18 3176095 Bam024930.1-CDS Bam
scaffold31 (ACT)6 18 3211045 inter-genic Bam
scaffold31 (CT)6 12 3211582 inter-genic Bam
scaffold31 (GCC)5 15 3244736 Bam024936.1-UTR_3 Bam
scaffold31 (TC)19 38 3255590 inter-genic Bam
scaffold31 (AAAG)4 16 3256570 inter-genic Bam
scaffold31 (CT)7 14 3258600 inter-genic Bam
scaffold31 (A)13 13 3258763 inter-genic Bam
scaffold31 (TC)19 38 3259201 inter-genic Bam
scaffold31 (A)13 13 3266964 Bam024937.1-intron Bam
scaffold31 (TA)6 12 3274111 inter-genic Bam
scaffold31 (GC)7 14 3275654 inter-genic Bam
scaffold31 (AC)6 12 3294319 inter-genic Bam
scaffold31 (CT)8 16 3304488 Bam024941.1-intron Bam
scaffold31 (A)17 17 3325032 inter-genic Bam
scaffold31 (AT)9 18 3329912 inter-genic Bam
scaffold31 (TG)9 18 3331292 inter-genic Bam
scaffold31 (CTAG)4 16 3340400 Bam024945.3-UTR_5 Bam
scaffold31 (ATTT)5 20 3347646 Bam024945.3-intron Bam
scaffold31 (ATTT)5 20 3360986 inter-genic Bam
scaffold31 (AGG)5 15 3368225 inter-genic Bam
scaffold31 (TGCA)4 16 3369604 inter-genic Bam
scaffold31 (TC)6 12 3376100 inter-genic Bam
scaffold31 (ATCC)4 16 3377150 inter-genic Bam
scaffold31 (CT)6 12 3381663 inter-genic Bam
scaffold31 (GC)6 12 3382291 inter-genic Bam
scaffold31 (A)12 12 3396496 inter-genic Bam
scaffold31 (AT)6 12 3416312 inter-genic Bam
scaffold31 (GAG)5 15 3422290 inter-genic Bam
scaffold31 (GA)11 22 3430589 Bam024950.1-UTR_5 Bam
scaffold31 (GGCAGC)4 24 3437825 inter-genic Bam
scaffold31 (TC)9 18 3438194 inter-genic Bam
scaffold31 (GTATCC)5 30 3441363 inter-genic Bam
scaffold31 (CT)7 14 3443225 inter-genic Bam
scaffold31 (CT)13 26 3443731 inter-genic Bam
scaffold31 (GTC)5 15 3444250 inter-genic Bam
scaffold31 (CCT)7 21 3460653 inter-genic Bam
scaffold31 (TC)19 38 3461842 inter-genic Bam
scaffold31 (AT)6 12 3463198 inter-genic Bam
scaffold31 (TTTC)4 16 3490088 Bam024955.3-intron Bam
scaffold31 (GA)7 14 3500286 inter-genic Bam
scaffold31 (A)12 12 3532749 inter-genic Bam
scaffold31 (CT)6 12 3540790 inter-genic Bam
scaffold31 (TA)16 32 3544512 inter-genic Bam
scaffold31 (A)19 19 3551696 inter-genic Bam
scaffold31 (GGC)7 21 3554430 Bam024960.1-CDS Bam
scaffold31 (AAATA)4 20 3558253 inter-genic Bam
scaffold31 (A)12 12 3558697 inter-genic Bam
scaffold31 (AAATAAA)5 35 3558950 inter-genic Bam
scaffold31 (T)13 13 3576307 inter-genic Bam
scaffold31 (GTTG)4 16 3576457 inter-genic Bam
scaffold31 (TC)8 16 3587812 inter-genic Bam
scaffold31 (TC)19 38 3588839 inter-genic Bam
scaffold31 (AG)14 28 3597224 inter-genic Bam
scaffold31 (GT)17 34 3610231 Bam024965.1-intron Bam
scaffold31 (TA)6 12 3615132 Bam024965.1-intron Bam
scaffold31 (AT)11 22 3622307 Bam024965.1-intron Bam
scaffold31 (AAACC)4 20 3624795 inter-genic Bam
scaffold31 (TAAA)4 16 3637153 inter-genic Bam
scaffold31 (G)17 17 3645258 inter-genic Bam
scaffold31 (AGT)5 15 3646074 inter-genic Bam
scaffold31 (ATTA)4 16 3646523 inter-genic Bam
scaffold31 (CT)8 16 3651710 inter-genic Bam
scaffold31 (GA)8 16 3655092 inter-genic Bam
scaffold31 (AAAG)4 16 3677134 inter-genic Bam
scaffold31 (CGAGC)4 20 3719208 inter-genic Bam
scaffold31 (GA)8 16 3730004 inter-genic Bam
scaffold31 (GA)6 12 3735125 inter-genic Bam
scaffold31 (TG)6 12 3740184 inter-genic Bam
scaffold31 (G)17 17 3740761 inter-genic Bam
scaffold31 (AG)8 16 3740930 Bam024974.1-UTR_5 Bam
scaffold31 (TC)10 20 3741984 Bam024974.1-intron Bam
scaffold31 (ATGC)4 16 3743845 Bam024974.1-intron Bam
scaffold31 (TG)6 12 3750190 inter-genic Bam
scaffold31 (AG)11 22 3764621 Bam024975.1-intron Bam
scaffold31 (TA)8 16 3774077 inter-genic Bam
scaffold31 (GA)23 46 3789854 Bam024976.2-intron Bam
scaffold31 (CTCTTCT)3 21 3792229 Bam024976.2-intron Bam
scaffold31 (CA)7 14 3792964 Bam024976.2-intron Bam
scaffold31 (TC)9 18 3810879 inter-genic Bam
scaffold31 (T)13 13 3821664 Bam024979.1-intron Bam
scaffold31 (TC)7 14 3829640 Bam024980.1-intron Bam
scaffold31 (GT)6 12 3835454 inter-genic Bam
scaffold31 (A)14 14 3855328 inter-genic Bam
scaffold31 (TA)8 16 3859372 inter-genic Bam
scaffold31 (A)14 14 3869520 inter-genic Bam
scaffold31 (TC)7 14 3878113 Bam024982.1-intron Bam
scaffold31 (T)14 14 3880802 Bam024982.1-intron Bam
scaffold31 (CGACA)4 20 3881724 inter-genic Bam
scaffold31 (AG)10 20 3900139 inter-genic Bam
scaffold31 (AT)11 22 3903625 inter-genic Bam
scaffold31 (TA)14 28 3903995 inter-genic Bam
scaffold31 (TAAAA)5 25 3914172 inter-genic Bam
scaffold31 (AC)9 18 3919468 inter-genic Bam
scaffold31 (GAG)5 15 3930356 inter-genic Bam
scaffold31 (TC)10 20 3939340 Bam024986.1-intron Bam
scaffold31 (A)13 13 3943725 Bam024986.1-intron Bam
scaffold31 (GCTG)4 16 3944886 inter-genic Bam
scaffold31 (GA)7 14 3948185 inter-genic Bam
scaffold31 (CAA)5 15 3952031 inter-genic Bam
scaffold31 (GCG)7 21 3976943 Bam024988.1-UTR_5 Bam
scaffold31 (GA)7 14 3982756 Bam024988.1-intron Bam
scaffold31 (CGG)5 15 3983328 Bam024988.1-intron Bam
scaffold31 (AT)14 28 3993205 inter-genic Bam
scaffold31 (A)13 13 3997298 inter-genic Bam
scaffold31 (TTTAT)4 20 3997620 inter-genic Bam
scaffold31 (TCT)7 21 4003895 Bam024989.1-UTR_3 Bam
scaffold31 (TC)6 12 4010495 inter-genic Bam
scaffold31 (GC)6 12 4013665 inter-genic Bam
scaffold31 (AAG)8 24 4023842 Bam024990.1-intron Bam
scaffold31 (G)16 16 4034763 inter-genic Bam
scaffold31 (AT)16 32 4056553 inter-genic Bam
scaffold31 (CGA)5 15 4073529 Bam024992.1-CDS Bam
scaffold31 (T)15 15 4093048 inter-genic Bam
scaffold31 (AT)18 36 4094516 inter-genic Bam
scaffold31 (T)13 13 4095193 inter-genic Bam
scaffold31 (CTTT)4 16 4111476 inter-genic Bam
scaffold31 (GTTTT)5 25 4115525 inter-genic Bam
scaffold31 (CT)8 16 4116160 inter-genic Bam
scaffold31 (A)13 13 4120572 inter-genic Bam
scaffold31 (GCAG)4 16 4135165 Bam024998.1-UTR_5 Bam
scaffold31 (TA)12 24 4140589 inter-genic Bam
scaffold31 (TA)9 18 4140870 inter-genic Bam
scaffold31 (TCTGGAGAA)3 27 4151246 inter-genic Bam
scaffold31 (GT)6 12 4153942 Bam025000.1-intron Bam
scaffold31 (T)12 12 4160268 inter-genic Bam
scaffold31 (GA)7 14 4163917 inter-genic Bam
scaffold31 (GA)7 14 4166869 inter-genic Bam
scaffold31 (AG)8 16 4184796 inter-genic Bam
scaffold31 (CACAT)4 20 4186326 inter-genic Bam
scaffold31 (CGG)6 18 4188273 Bam025003.1-CDS Bam
scaffold31 (GAGCGTGGC)3 27 4190756 Bam025003.1-CDS Bam
scaffold31 (A)12 12 4192231 inter-genic Bam
scaffold31 (GCT)8 24 4197427 inter-genic Bam
scaffold31 (T)15 15 4202311 inter-genic Bam
scaffold31 (AC)6 12 4218312 inter-genic Bam
scaffold31 (C)18 18 4235396 Bam025005.1-intron Bam
scaffold31 (TC)21 42 4237111 Bam025005.1-intron Bam
scaffold31 (GA)9 18 4237732 Bam025005.1-intron Bam
scaffold31 (TC)20 40 4239019 Bam025005.1-intron Bam
scaffold31 (GA)9 18 4239638 Bam025005.1-intron Bam
scaffold31 (AG)21 42 4241207 inter-genic Bam
scaffold31 (CTAG)4 16 4243868 inter-genic Bam
scaffold31 (TA)11 22 4244519 inter-genic Bam
scaffold31 (CGTA)4 16 4250015 inter-genic Bam
scaffold31 (AC)7 14 4265486 inter-genic Bam
scaffold31 (GGTACTC)3 21 4273644 inter-genic Bam
scaffold31 (GCAT)4 16 4279038 inter-genic Bam
scaffold31 (CT)7 14 4283022 inter-genic Bam
scaffold31 (CTC)5 15 4289254 inter-genic Bam
scaffold31 (CTC)5 15 4290703 Bam025007.2-intron Bam
scaffold31 (T)13 13 4306232 inter-genic Bam
scaffold31 (G)21 21 4316530 inter-genic Bam
scaffold31 (G)19 19 4316690 inter-genic Bam
scaffold31 (AAT)7 21 4330971 inter-genic Bam
scaffold31 (GTA)5 15 4342115 inter-genic Bam
scaffold31 (AT)8 16 4352103 inter-genic Bam
scaffold31 (CT)6 12 4354925 inter-genic Bam
scaffold31 (AC)8 16 4357447 inter-genic Bam
scaffold31 (AG)6 12 4362113 Bam025016.1-UTR_3 Bam
scaffold31 (CCA)7 21 4382241 inter-genic Bam
scaffold31 (TA)29 58 4386811 inter-genic Bam
scaffold31 (GGCGA)4 20 4398947 Bam025019.1-UTR_5 Bam
scaffold31 (AACC)4 16 4404367 inter-genic Bam
scaffold31 (CT)11 22 4405416 inter-genic Bam
scaffold31 (AAGC)4 16 4413179 inter-genic Bam
scaffold31 (TGATGTC)3 21 4417247 inter-genic Bam
scaffold31 (CGG)5 15 4422200 Bam025020.1-CDS Bam
scaffold31 (A)13 13 4431418 inter-genic Bam
scaffold31 (GCAGGCGAC)3 27 4436919 inter-genic Bam
scaffold31 (CGTA)5 20 4439254 inter-genic Bam
scaffold31 (GA)6 12 4446801 inter-genic Bam
scaffold31 (GAAA)5 20 4453830 inter-genic Bam
scaffold31 (AT)12 24 4464972 inter-genic Bam
scaffold31 (TA)9 18 4465595 inter-genic Bam
scaffold31 (T)13 13 4468704 Bam025025.1-UTR_5 Bam
scaffold31 (TC)6 12 4476517 inter-genic Bam
scaffold31 (TA)8 16 4481172 inter-genic Bam
scaffold31 (AG)9 18 4490902 inter-genic Bam
scaffold31 (A)13 13 4495627 Bam025028.1-intron Bam
scaffold31 (GA)7 14 4505825 Bam025029.1-intron Bam
scaffold31 (T)15 15 4511917 Bam025030.2-intron Bam
scaffold31 (G)20 20 4512809 Bam025030.2-intron Bam
scaffold31 (CGC)5 15 4525535 Bam025031.1-CDS Bam
scaffold31 (CCT)5 15 4529204 inter-genic Bam
scaffold31 (GTA)5 15 4536376 inter-genic Bam
scaffold31 (TAAT)4 16 4549245 inter-genic Bam
scaffold31 (GCT)6 18 4565373 inter-genic Bam
scaffold31 (TCT)6 18 4565852 inter-genic Bam
scaffold31 (GGC)6 18 4566232 Bam025033.1-CDS Bam
scaffold31 (GCT)5 15 4572509 Bam025034.1-intron Bam
scaffold31 (AG)6 12 4579231 inter-genic Bam
scaffold31 (A)12 12 4583980 Bam025035.1-intron Bam
scaffold31 (GT)7 14 4599437 inter-genic Bam
scaffold31 (AAAG)4 16 4601348 inter-genic Bam
scaffold31 (T)13 13 4604009 inter-genic Bam
scaffold31 (GA)7 14 4605815 inter-genic Bam
scaffold31 (T)12 12 4606624 inter-genic Bam
scaffold31 (A)22 22 4610874 Bam025037.1-UTR_5 Bam
scaffold31 (TTA)5 15 4624837 inter-genic Bam
scaffold31 (GCA)5 15 4626351 inter-genic Bam
scaffold31 (CTAG)5 20 4629738 inter-genic Bam
scaffold31 (GA)8 16 4651252 Bam025041.1-intron Bam
scaffold31 (TATG)7 28 4668243 Bam025042.1-intron Bam
scaffold31 (CCG)5 15 4674789 inter-genic Bam
scaffold31 (AAAG)4 16 4683402 inter-genic Bam
scaffold31 (CCG)5 15 4685652 Bam025043.1-CDS Bam
scaffold31 (TCT)6 18 4702873 inter-genic Bam
scaffold31 (GT)8 16 4715106 inter-genic Bam
scaffold31 (CTG)7 21 4729875 Bam025047.3-intron Bam
scaffold31 (TTC)5 15 4741060 inter-genic Bam
scaffold31 (CATG)4 16 4742302 inter-genic Bam
scaffold31 (GTAC)4 16 4742884 inter-genic Bam
scaffold31 (GT)7 14 4745174 inter-genic Bam
scaffold31 (GC)6 12 4746101 Bam025048.1-CDS Bam
scaffold31 (ATGC)4 16 4754969 inter-genic Bam
scaffold31 (AG)6 12 4760534 inter-genic Bam
scaffold31 (GAG)5 15 4762114 inter-genic Bam
scaffold31 (T)14 14 4765712 Bam025049.1-intron Bam
scaffold31 (TC)13 26 4799963 Bam025051.1-intron Bam
scaffold31 (T)13 13 4811084 Bam025052.1-intron Bam
scaffold31 (CT)30 60 4821153 Bam025053.1-intron Bam
scaffold31 (CCG)7 21 4850451 Bam025055.1-UTR_5 Bam
scaffold31 (GC)6 12 4856405 inter-genic Bam
scaffold31 (T)15 15 4864352 inter-genic Bam
scaffold31 (GAGTC)4 20 4884369 inter-genic Bam
scaffold31 (TCT)5 15 4884881 inter-genic Bam
scaffold31 (AGCCA)4 20 4890507 inter-genic Bam
scaffold31 (TC)7 14 4890789 inter-genic Bam
scaffold31 (TA)24 48 4891581 inter-genic Bam
scaffold31 (A)13 13 4907187 inter-genic Bam
scaffold31 (TGCA)4 16 4907699 inter-genic Bam
scaffold31 (CA)6 12 4920178 Bam025063.1-intron Bam
scaffold31 (GGC)5 15 4920299 Bam025063.1-CDS Bam
scaffold31 (CT)6 12 4951016 inter-genic Bam
scaffold31 (TG)30 60 4959170 inter-genic Bam
scaffold31 (AGC)6 18 4978063 Bam025066.1-UTR_5 Bam
scaffold31 (AC)6 12 4982734 inter-genic Bam
scaffold31 (G)19 19 4990609 inter-genic Bam
scaffold31 (AAC)5 15 5009194 inter-genic Bam
scaffold31 (AATC)4 16 5011041 inter-genic Bam
scaffold31 (A)12 12 5016185 inter-genic Bam
scaffold31 (TC)9 18 5024422 Bam025070.2-UTR_5 Bam
scaffold31 (AG)7 14 5036441 inter-genic Bam
scaffold31 (AAAG)4 16 5037443 inter-genic Bam
scaffold31 (AT)20 40 5052153 inter-genic Bam
scaffold31 (TG)6 12 5052576 inter-genic Bam
scaffold31 (AG)6 12 5053201 inter-genic Bam
scaffold31 (A)16 16 5056484 inter-genic Bam
scaffold31 (A)12 12 5064774 Bam025073.1-intron Bam
scaffold31 (C)13 13 5067943 Bam025073.1-CDS Bam
scaffold31 (T)14 14 5113000 inter-genic Bam
scaffold31 (GT)38 76 5113249 inter-genic Bam
scaffold31 (GA)6 12 5132694 inter-genic Bam
scaffold31 (T)12 12 5133132 inter-genic Bam
scaffold31 (CA)8 16 5134136 inter-genic Bam
scaffold31 (TC)7 14 5143521 inter-genic Bam
scaffold31 (ATCT)4 16 5145543 inter-genic Bam
scaffold31 (C)19 19 5154719 inter-genic Bam
scaffold31 (AG)8 16 5155747 inter-genic Bam
scaffold31 (CCT)5 15 5155925 inter-genic Bam
scaffold31 (C)16 16 5167398 inter-genic Bam
scaffold31 (TGGT)5 20 5169127 Bam025082.1-CDS Bam
scaffold31 (ACCAA)4 20 5175351 inter-genic Bam
scaffold31 (GA)13 26 5175571 inter-genic Bam
scaffold31 (TGC)7 21 5175860 Bam025083.1-intron Bam
scaffold31 (GA)6 12 5177102 inter-genic Bam
scaffold31 (CAC)5 15 5177291 inter-genic Bam
scaffold31 (CT)7 14 5180771 inter-genic Bam
scaffold31 (CG)6 12 5180895 inter-genic Bam
scaffold31 (TA)6 12 5186911 inter-genic Bam
scaffold31 (ACGT)4 16 5189822 inter-genic Bam
scaffold31 (TACG)4 16 5194598 inter-genic Bam
scaffold31 (TA)8 16 5204062 Bam025085.1-intron Bam
scaffold31 (GCG)5 15 5217211 Bam025086.1-CDS Bam
scaffold31 (AT)6 12 5218325 inter-genic Bam
scaffold31 (TA)6 12 5219943 inter-genic Bam
scaffold31 (TC)6 12 5231505 inter-genic Bam
scaffold31 (GCTGCC)9 54 5239458 inter-genic Bam
scaffold31 (A)12 12 5264242 inter-genic Bam
scaffold31 (AT)6 12 5275821 inter-genic Bam
scaffold31 (TC)6 12 5276688 inter-genic Bam
scaffold31 (TG)6 12 5311613 inter-genic Bam
scaffold31 (AGA)7 21 5316305 inter-genic Bam
scaffold31 (CCCGCT)4 24 5359800 inter-genic Bam
scaffold31 (G)18 18 5372096 Bam025098.2-intron Bam
scaffold31 (G)18 18 5372317 Bam025098.2-intron Bam
scaffold31 (TA)6 12 5377692 Bam025098.2-intron Bam
scaffold31 (CG)7 14 5394955 Bam025099.1-UTR_5 Bam
scaffold31 (GAC)5 15 5406765 inter-genic Bam
scaffold31 (C)13 13 5420424 Bam025101.1-intron Bam
scaffold31 (GA)6 12 5432442 inter-genic Bam
scaffold31 (A)12 12 5448238 inter-genic Bam
scaffold31 (T)14 14 5450361 inter-genic Bam
scaffold31 (CT)10 20 5454575 Bam025103.1-UTR_3 Bam
scaffold31 (AT)6 12 5455170 inter-genic Bam
scaffold31 (A)14 14 5462930 inter-genic Bam
scaffold31 (A)12 12 5507950 inter-genic Bam
scaffold31 (CTG)5 15 5520170 inter-genic Bam
scaffold31 (AT)9 18 5551568 inter-genic Bam
scaffold31 (CT)16 32 5555470 inter-genic Bam
scaffold31 (A)18 18 5555639 inter-genic Bam
scaffold31 (A)12 12 5565246 inter-genic Bam
scaffold31 (AGG)6 18 5589170 Bam025118.1-intron Bam
scaffold31 (AG)9 18 5599487 Bam025119.1-intron Bam
scaffold31 (CT)11 22 5603609 inter-genic Bam
scaffold31 (CT)8 16 5616527 Bam025121.1-intron Bam
scaffold31 (TG)7 14 5641708 Bam025125.1-UTR_3 Bam
scaffold31 (AAAT)5 20 5647194 inter-genic Bam
scaffold31 (AT)13 26 5652693 inter-genic Bam
scaffold31 (A)13 13 5654720 inter-genic Bam
scaffold31 (CACG)4 16 5654997 inter-genic Bam
scaffold31 (TGC)7 21 5664884 inter-genic Bam
scaffold31 (TTTA)4 16 5668985 inter-genic Bam
scaffold31 (AAT)5 15 5671550 inter-genic Bam
scaffold31 (AAC)5 15 5694473 inter-genic Bam
scaffold31 (TTA)13 39 5699557 inter-genic Bam
scaffold31 (GGT)5 15 5709010 Bam025135.2-intron Bam
scaffold31 (AGG)5 15 5713261 inter-genic Bam
scaffold31 (AG)7 14 5715209 Bam025136.1-UTR_5 Bam
scaffold31 (T)14 14 5715430 Bam025136.1-UTR_5 Bam
scaffold31 (C)17 17 5719687 inter-genic Bam
scaffold31 (TA)12 24 5721596 inter-genic Bam
scaffold31 (C)21 21 5727065 Bam025137.1-intron Bam
scaffold31 (T)12 12 5731558 Bam025138.1-intron Bam
scaffold31 (CT)6 12 5743224 Bam025138.1-intron Bam
scaffold31 (TA)17 34 5789905 inter-genic Bam
scaffold31 (TATT)4 16 5792274 inter-genic Bam
scaffold31 (G)15 15 5816204 inter-genic Bam
scaffold31 (TA)9 18 5820729 inter-genic Bam
scaffold31 (AT)13 26 5822978 inter-genic Bam
scaffold31 (TTCTT)5 25 5841736 Bam025148.2-intron Bam
scaffold31 (GTGC)4 16 5852959 Bam025148.2-intron Bam
scaffold31 (GTT)5 15 5854187 Bam025148.2-intron Bam
scaffold31 (AC)6 12 5855840 Bam025148.2-intron Bam
scaffold31 (T)13 13 5856862 Bam025148.2-intron Bam
scaffold31 (GGA)8 24 5874980 Bam025148.2-intron Bam
scaffold31 (AG)6 12 5876746 Bam025148.2-intron Bam
scaffold31 (CCTC)4 16 5885150 inter-genic Bam
scaffold31 (C)20 20 5887018 inter-genic Bam
scaffold31 (T)12 12 5894366 Bam025149.1-intron Bam
scaffold31 (GA)7 14 5910159 Bam025150.1-intron Bam
scaffold31 (T)18 18 5916341 inter-genic Bam
scaffold31 (AG)6 12 5919641 inter-genic Bam
scaffold31 (CT)7 14 5935254 inter-genic Bam
scaffold31 (AC)7 14 5937785 inter-genic Bam
scaffold31 (TC)7 14 5942609 Bam025153.1-UTR_5 Bam
scaffold31 (AGC)6 18 5954980 Bam025154.1-CDS Bam
scaffold31 (AG)8 16 5983129 Bam025156.1-intron Bam
scaffold31 (GA)6 12 5991593 inter-genic Bam
scaffold31 (GCG)9 27 5991960 inter-genic Bam
scaffold31 (GAT)5 15 5994052 Bam025159.1-CDS Bam
scaffold31 (T)15 15 5994330 inter-genic Bam
scaffold31 (A)18 18 6004085 inter-genic Bam
scaffold31 (GA)7 14 6008865 inter-genic Bam
scaffold31 (T)13 13 6011759 Bam025161.1-intron Bam
scaffold31 (AT)6 12 6017973 Bam025161.1-intron Bam
scaffold31 (GA)17 34 6021613 inter-genic Bam
scaffold31 (GTCCA)4 20 6023225 inter-genic Bam
scaffold31 (AT)9 18 6038573 Bam025164.1-intron Bam
scaffold31 (C)17 17 6046624 inter-genic Bam
scaffold31 (TA)7 14 6074900 inter-genic Bam
scaffold31 (CTT)7 21 6097145 Bam025169.1-CDS Bam
scaffold31 (TC)6 12 6106954 inter-genic Bam
scaffold31 (ACG)6 18 6107931 Bam025171.2-CDS Bam
scaffold31 (GA)7 14 6116358 inter-genic Bam
scaffold31 (TC)7 14 6124073 inter-genic Bam
scaffold31 (CGC)5 15 6135448 inter-genic Bam
scaffold31 (GT)7 14 6137917 inter-genic Bam
scaffold31 (CCT)6 18 6139639 Bam025174.1-CDS Bam
scaffold31 (TA)9 18 6145809 inter-genic Bam
scaffold31 (TA)6 12 6146045 inter-genic Bam
scaffold31 (AG)7 14 6147039 inter-genic Bam
scaffold31 (CA)8 16 6153074 Bam025175.2-UTR_5 Bam
scaffold31 (CTC)6 18 6153839 Bam025175.2-intron Bam
scaffold31 (TA)7 14 6159360 inter-genic Bam
scaffold31 (TA)6 12 6159781 inter-genic Bam
scaffold31 (TA)8 16 6172500 Bam025177.2-UTR_3 Bam
scaffold31 (T)18 18 6175405 Bam025177.2-UTR_3 Bam
scaffold31 (TA)8 16 6182371 Bam025177.2-intron Bam
scaffold31 (T)20 20 6185276 inter-genic Bam
scaffold31 (A)12 12 6185523 inter-genic Bam
scaffold31 (CT)7 14 6190828 inter-genic Bam
scaffold31 (T)12 12 6193345 inter-genic Bam
scaffold31 (T)12 12 6194147 inter-genic Bam
scaffold31 (CGG)5 15 6216044 Bam025180.1-CDS Bam
scaffold31 (CCAT)4 16 6227250 inter-genic Bam
scaffold31 (CTT)7 21 6236484 inter-genic Bam
scaffold31 (GA)6 12 6246864 inter-genic Bam
scaffold31 (G)21 21 6259204 inter-genic Bam
scaffold31 (TA)9 18 6282202 Bam025187.1-CDS Bam
scaffold31 (TA)11 22 6287262 inter-genic Bam
scaffold31 (TA)6 12 6287401 inter-genic Bam
scaffold31 (TA)10 20 6288537 inter-genic Bam
scaffold31 (TA)6 12 6288674 inter-genic Bam
scaffold31 (AT)14 28 6289217 inter-genic Bam
scaffold31 (CCAT)4 16 6293326 inter-genic Bam
scaffold31 (G)12 12 6315468 Bam025191.1-UTR_5 Bam
scaffold31 (T)14 14 6317361 inter-genic Bam
scaffold31 (A)12 12 6320578 inter-genic Bam
scaffold31 (GA)6 12 6341924 Bam025193.1-intron Bam
scaffold31 (CCTC)7 28 6359249 inter-genic Bam
scaffold31 (TTCTCCAGA)4 36 6368294 inter-genic Bam
scaffold31 (CAAC)5 20 6370054 inter-genic Bam
scaffold31 (CT)10 20 6371197 inter-genic Bam
scaffold31 (T)14 14 6382814 inter-genic Bam
scaffold31 (GCC)6 18 6383082 Bam025199.1-CDS Bam
scaffold31 (C)14 14 6395270 inter-genic Bam
scaffold31 (AT)9 18 6396635 inter-genic Bam
scaffold31 (AT)9 18 6396853 inter-genic Bam
scaffold31 (CT)19 38 6400849 inter-genic Bam
scaffold31 (CGG)5 15 6405818 Bam025203.1-CDS Bam
scaffold31 (TA)6 12 6408190 inter-genic Bam
scaffold31 (CGCT)4 16 6412092 inter-genic Bam
scaffold31 (CT)7 14 6418930 inter-genic Bam
scaffold31 (TTATA)4 20 6419096 inter-genic Bam
scaffold31 (GCGAG)4 20 6424808 Bam025206.1-UTR_5 Bam
scaffold31 (TGC)5 15 6435375 Bam025208.1-UTR_5 Bam
scaffold31 (CT)6 12 6442695 inter-genic Bam
scaffold31 (CGG)5 15 6452440 Bam025209.1-CDS Bam
scaffold31 (A)12 12 6452998 inter-genic Bam
scaffold31 (T)13 13 6461299 inter-genic Bam
scaffold31 (CG)6 12 6474116 Bam025211.1-intron Bam
scaffold31 (TA)6 12 6477943 inter-genic Bam
scaffold31 (TA)6 12 6483549 inter-genic Bam
scaffold31 (T)12 12 6502007 Bam025214.1-intron Bam
scaffold31 (CT)6 12 6505882 inter-genic Bam
scaffold31 (T)12 12 6507143 inter-genic Bam
scaffold31 (AT)6 12 6513152 inter-genic Bam
scaffold31 (TTAAAAA)3 21 6515598 inter-genic Bam
scaffold31 (TA)6 12 6516404 inter-genic Bam
scaffold31 (TACA)20 80 6517559 inter-genic Bam
scaffold31 (TTAAAAA)3 21 6519662 inter-genic Bam
scaffold31 (TA)6 12 6520468 inter-genic Bam
scaffold31 (TC)9 18 6529617 inter-genic Bam
scaffold31 (AG)6 12 6532533 inter-genic Bam
scaffold31 (GCA)5 15 6541896 Bam025218.1-CDS Bam
scaffold31 (TA)11 22 6544095 inter-genic Bam
scaffold31 (TA)18 36 6544853 inter-genic Bam
scaffold31 (A)13 13 6550025 inter-genic Bam
scaffold31 (GA)6 12 6552071 inter-genic Bam
scaffold31 (GCTCG)4 20 6559364 inter-genic Bam
scaffold31 (GCC)6 18 6570010 Bam025219.1-CDS Bam
scaffold31 (GT)9 18 6594240 inter-genic Bam
scaffold31 (AG)8 16 6594851 inter-genic Bam
scaffold31 (GTTGC)4 20 6618008 Bam025222.1-intron Bam
scaffold31 (T)16 16 6620791 Bam025222.1-intron Bam
scaffold31 (AT)18 36 6644533 inter-genic Bam
scaffold31 (CAAC)4 16 6645006 inter-genic Bam
scaffold31 (TGGA)5 20 6654223 Bam025223.2-intron Bam
scaffold31 (A)16 16 6658602 Bam025224.1-intron Bam
scaffold31 (CGG)5 15 6664333 Bam025225.1-CDS Bam
scaffold31 (CATG)4 16 6667558 inter-genic Bam
scaffold31 (AT)11 22 6676072 inter-genic Bam
scaffold31 (TCC)7 21 6699403 Bam025229.1-CDS Bam
scaffold31 (AC)6 12 6714633 Bam025231.1-intron Bam
scaffold31 (T)13 13 6719653 Bam025231.1-intron Bam
scaffold31 (C)13 13 6739275 Bam025231.1-intron Bam
scaffold31 (GA)7 14 6748411 Bam025231.1-intron Bam
scaffold31 (TC)6 12 6753196 Bam025231.1-intron Bam
scaffold31 (T)13 13 6756129 inter-genic Bam
scaffold31 (CT)6 12 6757787 inter-genic Bam
scaffold31 (GGGATTT)3 21 6762335 inter-genic Bam
scaffold31 (AG)10 20 6775882 inter-genic Bam
scaffold31 (AGC)5 15 6786770 inter-genic Bam
scaffold31 (AAT)6 18 6787119 inter-genic Bam
scaffold31 (C)19 19 6802630 inter-genic Bam
scaffold31 (TA)9 18 6810356 inter-genic Bam
scaffold31 (TA)10 20 6810748 inter-genic Bam
scaffold31 (TG)7 14 6811062 inter-genic Bam
scaffold31 (TTTTTTA)3 21 6833625 inter-genic Bam
scaffold31 (AG)6 12 6851487 Bam025238.2-intron Bam
scaffold31 (AGGAGAG)5 35 6854194 Bam025238.2-intron Bam
scaffold31 (TA)6 12 6859788 inter-genic Bam
scaffold31 (CT)9 18 6874049 inter-genic Bam
scaffold31 (AC)7 14 6894741 Bam025241.1-intron Bam
scaffold31 (TA)6 12 6897963 Bam025241.1-intron Bam
scaffold31 (AT)15 30 6898146 Bam025241.1-intron Bam
scaffold31 (GCG)5 15 6907313 Bam025241.1-CDS Bam
scaffold31 (TA)11 22 6918153 inter-genic Bam
scaffold31 (GCG)11 33 6929066 Bam025244.1-UTR_5 Bam
scaffold31 (C)15 15 6942562 inter-genic Bam
scaffold31 (GA)7 14 6942805 inter-genic Bam
scaffold31 (A)12 12 6944132 inter-genic Bam
scaffold31 (C)22 22 6958418 inter-genic Bam
scaffold31 (C)18 18 6963305 Bam025249.1-intron Bam
scaffold31 (TA)6 12 6964718 Bam025249.1-intron Bam
scaffold31 (AAAAG)5 25 6988052 Bam025251.1-UTR_3 Bam
scaffold31 (TC)10 20 6992213 inter-genic Bam
scaffold31 (AG)6 12 6992901 inter-genic Bam
scaffold31 (GCGG)4 16 6993986 inter-genic Bam
scaffold31 (G)14 14 6998875 inter-genic Bam
scaffold31 (GA)6 12 7004968 inter-genic Bam
scaffold31 (T)12 12 7006885 inter-genic Bam
scaffold31 (CCCG)5 20 7026588 inter-genic Bam
scaffold31 (AT)6 12 7027943 inter-genic Bam
scaffold31 (TAGC)4 16 7028064 inter-genic Bam
scaffold31 (GCCC)4 16 7029830 inter-genic Bam
scaffold31 (AT)10 20 7029963 inter-genic Bam
scaffold31 (TC)13 26 7035802 Bam025255.1-UTR_3 Bam
scaffold31 (CT)14 28 7040209 inter-genic Bam
scaffold31 (TC)24 48 7045826 inter-genic Bam
scaffold31 (T)12 12 7047665 Bam025257.1-intron Bam
scaffold31 (G)19 19 7049467 inter-genic Bam
scaffold31 (G)28 28 7050517 inter-genic Bam
scaffold31 (GC)8 16 7051550 inter-genic Bam
scaffold31 (GAG)8 24 7053181 inter-genic Bam
scaffold31 (GA)7 14 7054074 inter-genic Bam
scaffold31 (CTG)8 24 7057644 Bam025258.1-CDS Bam
scaffold31 (GA)7 14 7058630 Bam025258.1-UTR_5 Bam
scaffold31 (GA)8 16 7058899 Bam025258.1-UTR_5 Bam
scaffold31 (TC)6 12 7059184 inter-genic Bam
scaffold31 (TTA)19 57 7062548 inter-genic Bam
scaffold31 (TA)7 14 7063665 inter-genic Bam
scaffold31 (G)27 27 7064471 inter-genic Bam
scaffold31 (ATCG)4 16 7071498 inter-genic Bam
scaffold31 (AT)15 30 7076517 inter-genic Bam
scaffold31 (AT)12 24 7081714 inter-genic Bam
scaffold31 (CT)7 14 7087344 inter-genic Bam
scaffold31 (AGG)5 15 7105466 Bam025261.1-UTR_5 Bam
scaffold31 (GGCTTTT)3 21 7114792 inter-genic Bam
scaffold31 (GTGC)4 16 7132380 inter-genic Bam
scaffold31 (GA)7 14 7136166 inter-genic Bam
scaffold31 (TATG)5 20 7141466 Bam025264.1-intron Bam
scaffold31 (AT)12 24 7150156 inter-genic Bam
scaffold31 (C)14 14 7150583 inter-genic Bam
scaffold31 (G)13 13 7156133 Bam025265.2-intron Bam
scaffold31 (T)12 12 7158284 Bam025265.2-intron Bam
scaffold31 (GCG)5 15 7169422 Bam025267.1-CDS Bam
scaffold31 (C)15 15 7172531 Bam025267.1-intron Bam
scaffold31 (C)22 22 7174429 Bam025267.1-intron Bam
scaffold31 (CGGC)4 16 7177724 inter-genic Bam
scaffold31 (T)12 12 7181647 inter-genic Bam
scaffold31 (ATA)5 15 7184800 inter-genic Bam
scaffold31 (AG)11 22 7190006 inter-genic Bam
scaffold31 (TAGA)4 16 7195146 Bam025269.1-intron Bam
scaffold31 (CGG)5 15 7211605 inter-genic Bam
scaffold31 (GA)9 18 7214777 inter-genic Bam
scaffold31 (CT)14 28 7219067 Bam025270.4-UTR_3 Bam
scaffold31 (AG)6 12 7232835 Bam025271.1-UTR_3 Bam
scaffold31 (TTTTC)8 40 7233567 Bam025271.1-UTR_3 Bam
scaffold31 (GCC)5 15 7241953 Bam025271.1-UTR_5 Bam
scaffold31 (AT)6 12 7259961 inter-genic Bam
scaffold31 (AT)7 14 7260378 inter-genic Bam
scaffold31 (GCC)5 15 7272035 Bam025273.2-intron Bam
scaffold31 (ACGA)4 16 7272491 Bam025273.2-intron Bam
scaffold31 (ACA)8 24 7272614 Bam025273.2-intron Bam
scaffold31 (AGC)7 21 7278232 inter-genic Bam
scaffold31 (TA)6 12 7281108 inter-genic Bam
scaffold31 (A)16 16 7284471 inter-genic Bam
scaffold31 (GCG)5 15 7297249 Bam025274.1-CDS Bam
scaffold31 (CCCG)4 16 7305855 Bam025275.1-CDS Bam
scaffold31 (TCTGGAGAA)3 27 7310790 inter-genic Bam
scaffold31 (AT)11 22 7314464 inter-genic Bam
scaffold31 (CG)6 12 7315508 inter-genic Bam
scaffold31 (TC)27 54 7324190 Bam025276.1-UTR_5 Bam
scaffold31 (A)12 12 7350598 Bam025277.1-intron Bam
scaffold31 (AAG)6 18 7350931 Bam025277.1-intron Bam
scaffold31 (TC)7 14 7357031 inter-genic Bam
scaffold31 (G)19 19 7374251 Bam025280.1-intron Bam
scaffold31 (G)17 17 7374547 Bam025280.1-intron Bam
scaffold31 (GCC)5 15 7379067 inter-genic Bam
scaffold31 (GCGG)4 16 7391368 inter-genic Bam
scaffold31 (AATA)4 16 7397327 inter-genic Bam
scaffold31 (AT)8 16 7407069 inter-genic Bam
scaffold31 (TTC)6 18 7412619 inter-genic Bam
scaffold31 (CAG)8 24 7413045 Bam025282.1-CDS Bam
scaffold31 (CTCA)4 16 7423243 inter-genic Bam
scaffold31 (GCAT)6 24 7424986 inter-genic Bam
scaffold31 (AG)26 52 7429507 inter-genic Bam
scaffold31 (AC)6 12 7439112 Bam025283.1-UTR_5 Bam
scaffold31 (C)14 14 7440091 Bam025283.1-intron Bam
scaffold31 (GCATA)4 20 7443082 inter-genic Bam
scaffold31 (A)12 12 7455886 inter-genic Bam
scaffold31 (GTG)6 18 7473706 Bam025288.1-CDS Bam
scaffold31 (C)16 16 7476686 inter-genic Bam
scaffold31 (AT)7 14 7478832 Bam025289.1-intron Bam
scaffold31 (TC)6 12 7480982 Bam025289.1-intron Bam
scaffold31 (ACAA)4 16 7486097 Bam025289.1-intron Bam
scaffold31 (GTAT)16 64 7491233 inter-genic Bam
scaffold31 (T)12 12 7530380 inter-genic Bam
scaffold31 (CTCA)5 20 7545482 inter-genic Bam
scaffold31 (AG)13 26 7556110 inter-genic Bam
scaffold31 (CT)8 16 7569520 inter-genic Bam
scaffold31 (CT)6 12 7572812 inter-genic Bam
scaffold31 (A)13 13 7575474 inter-genic Bam
scaffold31 (TG)6 12 7577996 inter-genic Bam
scaffold31 (GGA)6 18 7588333 inter-genic Bam
scaffold31 (TAT)9 27 7612894 inter-genic Bam
scaffold31 (TTG)5 15 7620796 inter-genic Bam
scaffold31 (GA)7 14 7621510 inter-genic Bam
scaffold31 (AC)7 14 7638480 Bam025307.1-intron Bam
scaffold31 (CT)7 14 7638618 Bam025307.1-intron Bam
scaffold31 (CCT)7 21 7642265 Bam025308.1-CDS Bam
scaffold31 (TA)11 22 7646755 inter-genic Bam
scaffold31 (A)16 16 7651930 inter-genic Bam
scaffold31 (GC)6 12 7675835 Bam025310.1-intron Bam
scaffold31 (CTT)6 18 7712282 inter-genic Bam
scaffold31 (AT)13 26 7713006 inter-genic Bam
scaffold31 (TA)10 20 7713201 inter-genic Bam
scaffold31 (ACAT)4 16 7721456 inter-genic Bam
scaffold31 (TA)8 16 7721966 inter-genic Bam
scaffold31 (CGG)5 15 7738509 Bam025315.2-CDS Bam
scaffold31 (CA)6 12 7747179 inter-genic Bam
scaffold31 (GC)6 12 7748858 inter-genic Bam
scaffold31 (A)12 12 7759304 inter-genic Bam
scaffold31 (CATC)4 16 7780283 inter-genic Bam
scaffold31 (AT)16 32 7802356 inter-genic Bam
scaffold31 (A)20 20 7816536 inter-genic Bam
scaffold31 (CTG)6 18 7821297 Bam025321.1-CDS Bam
scaffold31 (G)17 17 7830754 Bam025322.1-intron Bam
scaffold31 (AG)7 14 7850108 inter-genic Bam
scaffold31 (AG)6 12 7855809 inter-genic Bam
scaffold31 (ATT)23 69 7857727 inter-genic Bam
scaffold31 (A)12 12 7876710 inter-genic Bam
scaffold31 (TTAA)4 16 7880991 inter-genic Bam
scaffold31 (T)13 13 7881957 inter-genic Bam
scaffold31 (AT)9 18 7903467 inter-genic Bam
scaffold31 (T)16 16 7905928 inter-genic Bam
scaffold31 (AT)21 42 7913091 inter-genic Bam
scaffold31 (GGAG)4 16 7922089 inter-genic Bam
scaffold31 (ATC)5 15 7950653 Bam025332.1-UTR_3 Bam
scaffold31 (TGC)5 15 7954080 Bam025332.1-UTR_5 Bam
scaffold31 (GCGG)4 16 7959685 inter-genic Bam
scaffold31 (TC)32 64 7962405 inter-genic Bam
scaffold31 (GGC)5 15 7963475 Bam025333.1-CDS Bam
scaffold31 (CT)6 12 7968043 inter-genic Bam
scaffold31 (AG)6 12 7979564 Bam025334.1-intron Bam
scaffold31 (AG)6 12 7983167 Bam025334.1-intron Bam
scaffold31 (CCG)5 15 7984768 Bam025334.1-CDS Bam
scaffold31 (TAG)7 21 7989982 inter-genic Bam
scaffold31 (TC)18 36 7990265 inter-genic Bam
scaffold31 (GA)17 34 7995706 inter-genic Bam
scaffold31 (CCG)7 21 8017789 inter-genic Bam
scaffold31 (A)12 12 8019138 inter-genic Bam
scaffold31 (GCG)5 15 8024846 inter-genic Bam
scaffold31 (GTA)6 18 8028768 inter-genic Bam
scaffold31 (TG)7 14 8029809 inter-genic Bam
scaffold31 (GTAC)5 20 8029975 inter-genic Bam
scaffold31 (A)12 12 8030237 inter-genic Bam
scaffold31 (A)13 13 8045438 inter-genic Bam
scaffold31 (TAAT)4 16 8045656 inter-genic Bam
scaffold31 (C)16 16 8046053 inter-genic Bam
scaffold31 (GCCT)4 16 8049138 Bam025339.1-CDS Bam
scaffold31 (GCT)6 18 8053732 inter-genic Bam
scaffold31 (AC)6 12 8068984 Bam025341.1-intron Bam
scaffold31 (GA)9 18 8070373 Bam025341.1-intron Bam
scaffold31 (TTCT)4 16 8075403 inter-genic Bam
scaffold31 (GATA)4 16 8078701 inter-genic Bam
scaffold31 (TCT)5 15 8106963 inter-genic Bam
scaffold31 (T)12 12 8120847 inter-genic Bam
scaffold31 (GT)10 20 8122497 Bam025345.1-intron Bam
scaffold31 (CT)6 12 8129526 Bam025345.1-intron Bam
scaffold31 (ACGT)4 16 8132838 Bam025345.1-intron Bam
scaffold31 (AG)8 16 8136009 Bam025345.1-intron Bam
scaffold31 (AATTA)4 20 8138007 Bam025345.1-intron Bam
scaffold31 (A)12 12 8138867 Bam025345.1-intron Bam
scaffold31 (TA)9 18 8139384 Bam025345.1-intron Bam
scaffold31 (CT)6 12 8145896 inter-genic Bam
scaffold31 (ACGT)4 16 8149208 inter-genic Bam
scaffold31 (AG)8 16 8152379 inter-genic Bam
scaffold31 (AATTA)4 20 8154377 inter-genic Bam
scaffold31 (A)12 12 8155237 inter-genic Bam
scaffold31 (TA)9 18 8155754 inter-genic Bam
scaffold31 (AT)14 28 8156137 inter-genic Bam
scaffold31 (GCC)5 15 8168979 Bam025346.1-CDS Bam
scaffold31 (TA)13 26 8173629 inter-genic Bam
scaffold31 (TG)7 14 8176356 inter-genic Bam
scaffold31 (CGC)5 15 8196164 Bam025348.1-CDS Bam
scaffold31 (GT)8 16 8207715 inter-genic Bam
scaffold31 (AGGC)4 16 8210357 inter-genic Bam
scaffold31 (TC)6 12 8212723 inter-genic Bam
scaffold31 (CGC)5 15 8223218 Bam025350.2-CDS Bam
scaffold31 (TTTTTTA)3 21 8224229 inter-genic Bam
scaffold31 (T)15 15 8232675 Bam025351.3-intron Bam
scaffold31 (AATAA)5 25 8247859 inter-genic Bam
scaffold31 (CG)6 12 8254623 inter-genic Bam
scaffold31 (AT)16 32 8256335 inter-genic Bam
scaffold31 (TA)13 26 8256509 inter-genic Bam
scaffold31 (CT)7 14 8259384 inter-genic Bam
scaffold31 (GA)15 30 8262224 inter-genic Bam
scaffold31 (TG)7 14 8264620 inter-genic Bam
scaffold31 (GGA)5 15 8270675 Bam025353.1-intron Bam
scaffold31 (CCT)5 15 8298159 Bam025355.1-intron Bam
scaffold31 (GA)6 12 8301258 inter-genic Bam
scaffold31 (C)20 20 8311518 Bam025356.3-intron Bam
scaffold31 (CT)6 12 8325219 inter-genic Bam
scaffold31 (AAAAT)4 20 8343052 inter-genic Bam
scaffold31 (TA)14 28 8346672 inter-genic Bam
scaffold31 (CG)7 14 8351884 Bam025360.1-UTR_5 Bam
scaffold31 (AG)16 32 8359504 Bam025362.1-intron Bam
scaffold31 (C)15 15 8373721 inter-genic Bam
scaffold31 (AT)10 20 8381166 inter-genic Bam
scaffold31 (AG)20 40 8382127 inter-genic Bam
scaffold31 (CAC)6 18 8382338 inter-genic Bam
scaffold31 (AAGC)4 16 8394129 inter-genic Bam
scaffold31 (GA)7 14 8396285 inter-genic Bam
scaffold31 (TC)6 12 8401735 inter-genic Bam
scaffold31 (TG)8 16 8402304 Bam025366.1-intron Bam
scaffold31 (AAAG)4 16 8408899 inter-genic Bam
scaffold31 (TA)17 34 8418117 Bam025368.1-intron Bam
scaffold31 (GA)6 12 8418393 Bam025368.1-intron Bam
scaffold31 (GTC)5 15 8428084 Bam025368.1-CDS Bam
scaffold31 (CT)6 12 8428401 inter-genic Bam
scaffold31 (AATT)4 16 8432282 inter-genic Bam
scaffold31 (GCA)6 18 8441216 inter-genic Bam
scaffold31 (T)18 18 8441711 inter-genic Bam
scaffold31 (CGG)5 15 8443916 Bam025369.1-CDS Bam
scaffold31 (TC)14 28 8446379 inter-genic Bam
scaffold31 (TGA)6 18 8459862 Bam025370.1-CDS Bam
scaffold31 (GA)11 22 8468995 Bam025372.1-intron Bam
scaffold31 (C)21 21 8473803 Bam025373.1-intron Bam
scaffold31 (CTG)7 21 8475747 Bam025373.1-CDS Bam
scaffold31 (GA)8 16 8483146 inter-genic Bam
scaffold31 (CT)6 12 8497825 Bam025374.3-intron Bam
scaffold31 (ATGC)4 16 8518102 inter-genic Bam
scaffold31 (TGC)6 18 8520103 Bam025377.1-CDS Bam
scaffold31 (AG)6 12 8525765 inter-genic Bam
scaffold31 (CT)20 40 8526809 inter-genic Bam
scaffold31 (TA)11 22 8535997 inter-genic Bam
scaffold31 (CT)10 20 8538634 inter-genic Bam
scaffold31 (C)21 21 8547211 Bam025379.2-intron Bam
scaffold31 (CGG)7 21 8555045 Bam025379.2-UTR_5 Bam
scaffold31 (AAAGA)5 25 8560679 inter-genic Bam
scaffold31 (GA)19 38 8568446 inter-genic Bam
scaffold31 (CCT)5 15 8596718 Bam025382.1-CDS Bam
scaffold31 (AAGA)4 16 8608532 inter-genic Bam
scaffold31 (TC)7 14 8621243 Bam025384.1-intron Bam
scaffold31 (T)18 18 8621752 Bam025384.1-intron Bam
scaffold31 (CATG)4 16 8622022 Bam025384.1-intron Bam
scaffold31 (G)38 38 8623683 inter-genic Bam
scaffold31 (G)23 23 8623931 inter-genic Bam
scaffold31 (ATAC)9 36 8629494 inter-genic Bam
scaffold31 (GT)6 12 8632983 inter-genic Bam
scaffold31 (GT)6 12 8634583 inter-genic Bam
scaffold31 (CT)9 18 8641564 inter-genic Bam
scaffold31 (AT)6 12 8643825 inter-genic Bam
scaffold31 (TA)11 22 8654673 Bam025388.1-UTR_5 Bam
scaffold31 (ATAC)6 24 8662130 inter-genic Bam
scaffold31 (AC)7 14 8698123 inter-genic Bam
scaffold31 (C)13 13 8729897 inter-genic Bam
scaffold31 (G)17 17 8733612 inter-genic Bam
scaffold31 (G)24 24 8734231 inter-genic Bam
scaffold31 (TACA)4 16 8747111 Bam025393.1-intron Bam
scaffold31 (TCATC)4 20 8774405 Bam025394.1-intron Bam
scaffold31 (CGG)5 15 8805538 Bam025397.1-CDS Bam
scaffold31 (CT)7 14 8817467 inter-genic Bam
scaffold31 (AT)14 28 8822766 inter-genic Bam
scaffold31 (TA)15 30 8822920 inter-genic Bam
scaffold31 (CTC)6 18 8825661 Bam025398.1-UTR_5 Bam
scaffold31 (TG)8 16 8826491 Bam025398.1-intron Bam
scaffold31 (CTTT)4 16 8829393 Bam025398.1-intron Bam
scaffold31 (AT)6 12 8841280 inter-genic Bam
scaffold31 (AGC)7 21 8881354 Bam025404.1-CDS Bam
scaffold31 (CAC)5 15 8916132 Bam025406.1-intron Bam
scaffold31 (GATG)4 16 8934198 inter-genic Bam
scaffold31 (ATAG)4 16 8941246 inter-genic Bam
scaffold31 (GC)6 12 8943061 inter-genic Bam
scaffold31 (AT)6 12 8944133 Bam025408.1-intron Bam
scaffold31 (CT)7 14 8947390 inter-genic Bam
scaffold31 (AG)9 18 8973613 inter-genic Bam
scaffold31 (CTCTC)5 25 8974955 inter-genic Bam
scaffold31 (AGCTTTC)3 21 8976521 inter-genic Bam
scaffold31 (GTCG)5 20 8991409 inter-genic Bam
scaffold31 (AGT)6 18 8991615 inter-genic Bam
scaffold31 (T)12 12 8994110 inter-genic Bam
scaffold31 (T)12 12 8994280 inter-genic Bam
scaffold31 (CT)10 20 9030586 Bam025417.1-intron Bam
scaffold31 (CT)6 12 9030985 Bam025417.1-intron Bam
scaffold31 (TG)9 18 9032572 Bam025417.1-intron Bam
scaffold31 (CGC)6 18 9036969 Bam025417.1-CDS Bam
scaffold31 (TCT)5 15 9042146 inter-genic Bam
scaffold31 (ATT)6 18 9044375 inter-genic Bam
scaffold31 (T)15 15 9047375 inter-genic Bam
scaffold31 (AGC)7 21 9047566 inter-genic Bam
scaffold31 (TA)27 54 9049015 inter-genic Bam
scaffold31 (GTC)5 15 9050999 Bam025420.1-CDS Bam
scaffold31 (ATCG)4 16 9055117 inter-genic Bam
scaffold31 (T)44 44 9057984 inter-genic Bam
scaffold31 (CTC)6 18 9068645 Bam025421.1-CDS Bam
scaffold31 (TTAT)4 16 9084908 inter-genic Bam
scaffold31 (AGG)5 15 9111707 inter-genic Bam
scaffold31 (AAAGC)4 20 9130538 inter-genic Bam
scaffold31 (TA)11 22 9133245 inter-genic Bam
scaffold31 (TA)11 22 9133456 inter-genic Bam
scaffold31 (GC)6 12 9142403 inter-genic Bam
scaffold31 (TA)17 34 9145250 inter-genic Bam
scaffold31 (TA)16 32 9145609 inter-genic Bam
scaffold31 (AGGAA)4 20 9149587 inter-genic Bam
scaffold31 (TC)15 30 9151134 Bam025428.1-intron Bam
scaffold31 (AC)13 26 9165124 Bam025430.1-intron Bam
scaffold31 (GTT)6 18 9168139 inter-genic Bam
scaffold31 (CCGG)4 16 9174190 inter-genic Bam
scaffold31 (CT)6 12 9175967 inter-genic Bam
scaffold31 (CGTA)4 16 9176199 inter-genic Bam
scaffold31 (GTC)5 15 9179769 inter-genic Bam
scaffold31 (CA)7 14 9205480 inter-genic Bam
scaffold31 (CT)7 14 9216906 Bam025434.1-UTR_5 Bam
scaffold31 (C)16 16 9224689 Bam025434.1-UTR_3 Bam
scaffold31 (T)12 12 9241954 inter-genic Bam
scaffold31 (AT)6 12 9243534 inter-genic Bam
scaffold31 (AG)6 12 9244439 inter-genic Bam
scaffold31 (CCGC)4 16 9244682 inter-genic Bam
scaffold31 (TGC)5 15 9252312 Bam025437.1-CDS Bam
scaffold31 (GT)7 14 9253263 Bam025437.1-intron Bam
scaffold31 (TC)9 18 9255881 Bam025437.1-intron Bam
scaffold31 (AGC)5 15 9256094 Bam025437.1-intron Bam
scaffold31 (TG)21 42 9256574 Bam025437.1-intron Bam
scaffold31 (A)12 12 9260671 Bam025438.1-UTR_5 Bam
scaffold31 (T)12 12 9272624 inter-genic Bam
scaffold31 (CGG)5 15 9274717 Bam025441.1-CDS Bam
scaffold31 (GTTT)4 16 9278982 inter-genic Bam
scaffold31 (GGA)6 18 9288950 Bam025443.1-CDS Bam
scaffold31 (CTA)6 18 9292473 inter-genic Bam
scaffold31 (CAG)5 15 9296397 inter-genic Bam
scaffold31 (AG)6 12 9298597 inter-genic Bam
scaffold31 (GA)7 14 9304797 Bam025445.2-UTR_5 Bam
scaffold31 (GA)9 18 9311735 Bam025446.1-intron Bam
scaffold31 (GA)7 14 9313626 Bam025446.1-intron Bam
scaffold31 (CT)6 12 9316462 Bam025446.1-UTR_5 Bam
scaffold31 (AG)6 12 9321855 inter-genic Bam
scaffold31 (TCTGCG)5 30 9323954 inter-genic Bam
scaffold31 (TA)8 16 9329945 inter-genic Bam
scaffold31 (CGG)6 18 9330637 inter-genic Bam
scaffold31 (CCCT)4 16 9332546 inter-genic Bam
scaffold31 (G)15 15 9334076 inter-genic Bam
scaffold31 (TA)13 26 9339574 inter-genic Bam
scaffold31 (GAC)5 15 9341500 inter-genic Bam
scaffold31 (AGGC)4 16 9354460 inter-genic Bam
scaffold31 (GCAT)4 16 9357086 Bam025447.5-intron Bam
scaffold31 (T)18 18 9362284 Bam025447.5-intron Bam
scaffold31 (TC)6 12 9372400 inter-genic Bam
scaffold31 (AT)14 28 9387756 inter-genic Bam
scaffold31 (CT)7 14 9394795 inter-genic Bam
scaffold31 (CT)26 52 9398930 Bam025449.1-intron Bam
scaffold31 (A)17 17 9408438 inter-genic Bam
scaffold31 (AT)7 14 9411575 inter-genic Bam
scaffold31 (TTC)5 15 9425034 inter-genic Bam
scaffold31 (AT)21 42 9431080 inter-genic Bam
scaffold31 (AT)8 16 9433680 inter-genic Bam
scaffold31 (TA)17 34 9434203 inter-genic Bam
scaffold31 (GAG)6 18 9436092 Bam025452.1-UTR_5 Bam
scaffold31 (T)19 19 9441664 Bam025452.1-UTR_3 Bam
scaffold31 (GA)6 12 9443613 inter-genic Bam
scaffold31 (AT)6 12 9452541 inter-genic Bam
scaffold31 (AGAA)4 16 9453590 inter-genic Bam
scaffold31 (TC)7 14 9457757 inter-genic Bam
scaffold31 (TCA)6 18 9476630 inter-genic Bam
scaffold31 (GCC)5 15 9491312 inter-genic Bam
scaffold31 (TA)19 38 9511893 inter-genic Bam
scaffold31 (AT)6 12 9516394 Bam025462.1-intron Bam
scaffold31 (AT)15 30 9516661 Bam025462.1-intron Bam
scaffold31 (CG)8 16 9520115 Bam025462.1-intron Bam
scaffold31 (CAG)6 18 9525800 inter-genic Bam
scaffold31 (T)15 15 9552068 inter-genic Bam
scaffold31 (AT)15 30 9568516 Bam025464.1-intron Bam
scaffold31 (TA)22 44 9568921 Bam025464.1-intron Bam
scaffold31 (CCG)6 18 9578594 Bam025465.3-CDS Bam
scaffold31 (T)15 15 9579030 Bam025465.3-intron Bam
scaffold31 (AG)6 12 9581154 Bam025465.3-intron Bam
scaffold31 (GA)14 28 9588745 Bam025465.3-intron Bam
scaffold31 (T)13 13 9591676 Bam025465.3-intron Bam
scaffold31 (TA)10 20 9598901 Bam025466.1-intron Bam
scaffold31 (AT)6 12 9628907 inter-genic Bam
scaffold31 (CTC)6 18 9636087 inter-genic Bam
scaffold31 (AAG)5 15 9645186 inter-genic Bam
scaffold31 (AT)16 32 9656421 inter-genic Bam
scaffold31 (AT)6 12 9657013 inter-genic Bam
scaffold31 (CGC)5 15 9663316 inter-genic Bam
scaffold31 (AT)12 24 9663899 inter-genic Bam
scaffold31 (CT)6 12 9665973 inter-genic Bam
scaffold31 (GC)6 12 9667187 inter-genic Bam
scaffold31 (TCC)7 21 9669862 inter-genic Bam
scaffold31 (TCG)5 15 9675237 Bam025472.2-CDS Bam
scaffold31 (GTC)5 15 9675999 inter-genic Bam
scaffold31 (C)19 19 9681121 Bam025473.1-intron Bam
scaffold31 (CTC)9 27 9689986 inter-genic Bam
scaffold31 (ATTA)5 20 9690716 inter-genic Bam
scaffold31 (AT)6 12 9693891 inter-genic Bam
scaffold31 (AT)7 14 9694199 inter-genic Bam
scaffold158 (CGTGC)5 25 89 inter-genic Bam
scaffold158 (AT)8 16 108455 inter-genic Bam
scaffold158 (AT)10 20 124512 inter-genic Bam
scaffold158 (TC)6 12 141393 inter-genic Bam
scaffold158 (ACA)5 15 147839 inter-genic Bam
scaffold199 (A)14 14 10984 inter-genic Bam
scaffold199 (AT)6 12 34656 inter-genic Bam
scaffold199 (TCT)6 18 52558 inter-genic Bam
scaffold199 (CT)8 16 52832 inter-genic Bam
scaffold199 (T)13 13 59954 inter-genic Bam
scaffold199 (GC)6 12 80499 Bam015513.1-intron Bam
scaffold199 (A)16 16 88353 Bam015514.1-intron Bam
scaffold199 (AT)6 12 106627 inter-genic Bam
scaffold199 (CT)7 14 121157 inter-genic Bam
scaffold199 (TTA)6 18 129079 inter-genic Bam
scaffold199 (T)12 12 139720 Bam015516.1-intron Bam
scaffold199 (GCAT)5 20 142416 inter-genic Bam
scaffold199 (T)14 14 147658 inter-genic Bam
scaffold199 (T)14 14 165019 inter-genic Bam
scaffold199 (AAT)6 18 173729 inter-genic Bam
scaffold199 (TGT)5 15 180622 inter-genic Bam
scaffold199 (AT)6 12 198468 inter-genic Bam
scaffold199 (TA)8 16 208049 inter-genic Bam
scaffold199 (TC)7 14 215294 inter-genic Bam
scaffold199 (CT)8 16 222302 inter-genic Bam
scaffold199 (AC)14 28 249475 Bam015520.1-intron Bam
scaffold206 (T)12 12 10090 inter-genic Bam
scaffold206 (T)12 12 16969 inter-genic Bam
scaffold206 (GA)8 16 23977 inter-genic Bam
scaffold206 (AT)9 18 32695 inter-genic Bam
scaffold206 (TGG)5 15 37514 inter-genic Bam
scaffold206 (TGG)5 15 39364 inter-genic Bam
scaffold206 (TTA)5 15 44054 inter-genic Bam
scaffold206 (AT)6 12 58284 inter-genic Bam
scaffold206 (AT)11 22 78684 inter-genic Bam
scaffold206 (AT)7 14 92903 inter-genic Bam
scaffold206 (AGG)5 15 95316 inter-genic Bam
scaffold206 (AT)10 20 150865 inter-genic Bam
scaffold206 (TC)6 12 154706 inter-genic Bam
scaffold206 (TA)17 34 169142 inter-genic Bam
scaffold206 (AT)8 16 170455 inter-genic Bam
scaffold206 (CCGG)4 16 186641 inter-genic Bam
scaffold206 (AT)9 18 190872 inter-genic Bam
scaffold206 (CA)6 12 202122 inter-genic Bam
scaffold206 (ATT)5 15 206263 inter-genic Bam
scaffold209 (CAG)6 18 1900 inter-genic Bam
scaffold209 (GA)7 14 2213 inter-genic Bam
scaffold209 (CTAG)4 16 2505 inter-genic Bam
scaffold209 (TA)6 12 3824 inter-genic Bam
scaffold209 (GAA)5 15 13782 Bam016518.1-UTR_5 Bam
scaffold209 (TCTCC)4 20 13921 Bam016518.1-UTR_5 Bam
scaffold209 (A)15 15 14571 inter-genic Bam
scaffold209 (AG)6 12 18369 Bam016519.1-intron Bam
scaffold209 (CGG)5 15 25374 Bam016520.1-CDS Bam
scaffold209 (AT)8 16 30865 inter-genic Bam
scaffold209 (T)12 12 60092 inter-genic Bam
scaffold209 (T)13 13 62999 inter-genic Bam
scaffold209 (GT)8 16 63348 inter-genic Bam
scaffold209 (TA)7 14 82959 Bam016524.1-intron Bam
scaffold209 (TGGTGGTGC)3 27 83847 Bam016524.1-CDS Bam
scaffold209 (T)12 12 108385 inter-genic Bam
scaffold209 (TA)9 18 112500 inter-genic Bam
scaffold209 (CT)10 20 124022 inter-genic Bam
scaffold209 (A)12 12 128175 Bam016527.1-intron Bam
scaffold209 (AT)10 20 129876 Bam016527.1-intron Bam
scaffold209 (AT)13 26 140514 Bam016527.1-intron Bam
scaffold209 (TA)8 16 140734 Bam016527.1-intron Bam
scaffold209 (ACA)5 15 144363 Bam016527.1-intron Bam
scaffold209 (CT)10 20 147359 Bam016527.1-intron Bam
scaffold209 (CT)12 24 150714 Bam016527.1-UTR_5 Bam
scaffold209 (TAC)7 21 177311 Bam016530.1-UTR_3 Bam
scaffold209 (GAC)6 18 183761 inter-genic Bam
scaffold209 (AG)11 22 187703 Bam016531.1-UTR_3 Bam
scaffold209 (GGC)5 15 196962 Bam016532.1-CDS Bam
scaffold209 (CT)7 14 202075 inter-genic Bam
scaffold209 (TGCT)4 16 202238 inter-genic Bam
scaffold209 (GA)6 12 219326 inter-genic Bam
scaffold209 (CCGG)4 16 226438 inter-genic Bam
scaffold209 (CG)6 12 226803 inter-genic Bam
scaffold209 (CATG)4 16 233038 inter-genic Bam
scaffold209 (T)14 14 236890 Bam016535.1-intron Bam
scaffold209 (TC)16 32 241226 Bam016536.1-intron Bam
scaffold209 (C)23 23 247166 Bam016536.1-intron Bam
scaffold209 (C)19 19 247381 Bam016536.1-intron Bam
scaffold209 (C)20 20 248824 Bam016536.1-intron Bam
scaffold209 (CCT)5 15 250557 inter-genic Bam
scaffold209 (GCAGCG)4 24 251018 inter-genic Bam
scaffold209 (TA)8 16 253819 inter-genic Bam
scaffold209 (TG)7 14 257751 inter-genic Bam
scaffold209 (GCTAC)4 20 265951 inter-genic Bam
scaffold209 (CATA)5 20 267157 inter-genic Bam
scaffold209 (AG)9 18 272139 inter-genic Bam
scaffold209 (AT)10 20 274940 inter-genic Bam
scaffold209 (AT)8 16 315879 inter-genic Bam
scaffold209 (ACC)5 15 317116 inter-genic Bam
scaffold209 (TAA)6 18 322916 Bam016543.1-intron Bam
scaffold209 (GGGT)4 16 325989 Bam016543.1-intron Bam
scaffold209 (C)17 17 329108 Bam016543.1-intron Bam
scaffold209 (CCT)5 15 332209 Bam016543.1-CDS Bam
scaffold209 (TCCGAC)4 24 356877 Bam016546.2-UTR_5 Bam
scaffold209 (AAC)7 21 367031 inter-genic Bam
scaffold209 (A)17 17 372008 inter-genic Bam
scaffold209 (GC)7 14 373207 inter-genic Bam
scaffold209 (CCA)5 15 386737 Bam016548.1-CDS Bam
scaffold209 (GCG)5 15 410455 Bam016550.1-CDS Bam
scaffold209 (G)17 17 410716 Bam016550.1-intron Bam
scaffold209 (CGG)5 15 410967 Bam016550.1-CDS Bam
scaffold209 (AT)7 14 424250 inter-genic Bam
scaffold209 (CAC)5 15 434185 inter-genic Bam
scaffold209 (CTA)5 15 443259 inter-genic Bam
scaffold209 (A)23 23 448665 Bam016554.1-intron Bam
scaffold209 (C)13 13 452004 inter-genic Bam
scaffold209 (G)38 38 461689 inter-genic Bam
scaffold209 (TAA)52 156 463191 inter-genic Bam
scaffold209 (GC)6 12 476692 inter-genic Bam
scaffold209 (TGC)7 21 483803 Bam016559.1-CDS Bam
scaffold209 (A)13 13 484215 inter-genic Bam
scaffold209 (TATC)11 44 497564 inter-genic Bam
scaffold209 (GCCT)4 16 515018 Bam016563.1-intron Bam
scaffold209 (AAC)5 15 525272 inter-genic Bam
scaffold209 (G)21 21 538682 Bam016564.1-intron Bam
scaffold209 (CT)6 12 540158 Bam016564.1-intron Bam
scaffold209 (TC)8 16 545146 inter-genic Bam
scaffold209 (AT)9 18 548418 inter-genic Bam
scaffold209 (TA)9 18 550988 inter-genic Bam
scaffold209 (TC)18 36 552711 Bam016566.1-intron Bam
scaffold209 (AGC)9 27 579726 Bam016568.4-intron Bam
scaffold209 (G)20 20 587800 Bam016568.4-intron Bam
scaffold209 (G)21 21 588353 Bam016568.4-intron Bam
scaffold209 (TA)12 24 595937 inter-genic Bam
scaffold209 (TA)13 26 596358 inter-genic Bam
scaffold209 (TA)15 30 598089 inter-genic Bam
scaffold209 (CAA)6 18 608327 inter-genic Bam
scaffold209 (C)13 13 624926 inter-genic Bam
scaffold209 (CT)8 16 626709 inter-genic Bam
scaffold209 (TCGT)5 20 630562 inter-genic Bam
scaffold209 (TC)6 12 634637 inter-genic Bam
scaffold209 (AG)19 38 650180 Bam016572.2-intron Bam
scaffold209 (CACAATG)3 21 652208 Bam016572.2-intron Bam
scaffold209 (GA)165 330 654328 Bam016572.2-intron Bam
scaffold209 (TAGA)5 20 658569 Bam016573.1-intron Bam
scaffold209 (A)12 12 661968 inter-genic Bam
scaffold209 (AG)17 34 671009 Bam016574.1-intron Bam
scaffold209 (GC)6 12 682221 Bam016575.1-intron Bam
scaffold209 (A)12 12 728320 inter-genic Bam
scaffold209 (CT)8 16 735182 inter-genic Bam
scaffold209 (CCTCC)4 20 735475 inter-genic Bam
scaffold209 (CT)6 12 737276 inter-genic Bam
scaffold209 (AG)8 16 744416 Bam016579.1-intron Bam
scaffold209 (C)12 12 747044 Bam016579.1-intron Bam
scaffold209 (TCT)5 15 760627 Bam016581.1-UTR_5 Bam
scaffold209 (T)12 12 761991 inter-genic Bam
scaffold209 (TGG)5 15 801834 Bam016585.2-CDS Bam
scaffold209 (AC)6 12 808470 inter-genic Bam
scaffold209 (ATGT)4 16 820358 Bam016586.1-UTR_3 Bam
scaffold209 (TC)9 18 838186 inter-genic Bam
scaffold209 (CT)6 12 850109 Bam016588.1-intron Bam
scaffold209 (TA)11 22 853749 Bam016588.1-intron Bam
scaffold209 (CA)6 12 859287 inter-genic Bam
scaffold209 (GA)6 12 864175 inter-genic Bam
scaffold209 (AG)8 16 880413 inter-genic Bam
scaffold209 (AC)7 14 880573 inter-genic Bam
scaffold209 (GAG)6 18 883874 inter-genic Bam
scaffold209 (AT)10 20 890994 inter-genic Bam
scaffold209 (CATC)5 20 900655 inter-genic Bam
scaffold209 (AT)6 12 901511 inter-genic Bam
scaffold209 (ACT)5 15 905500 inter-genic Bam
scaffold209 (A)15 15 920633 Bam016591.1-intron Bam
scaffold209 (C)23 23 931102 inter-genic Bam
scaffold209 (C)20 20 931244 inter-genic Bam
scaffold209 (TG)6 12 936745 inter-genic Bam
scaffold209 (G)24 24 939467 inter-genic Bam
scaffold209 (G)25 25 943494 inter-genic Bam
scaffold209 (TA)7 14 950615 inter-genic Bam
scaffold209 (TA)15 30 951036 inter-genic Bam
scaffold209 (T)13 13 952407 inter-genic Bam
scaffold209 (GAT)6 18 955224 Bam016592.1-CDS Bam
scaffold209 (T)13 13 960392 inter-genic Bam
scaffold209 (T)15 15 975279 inter-genic Bam
scaffold209 (TC)7 14 979364 inter-genic Bam
scaffold209 (TC)8 16 990602 inter-genic Bam
scaffold209 (GC)6 12 999352 inter-genic Bam
scaffold209 (CT)7 14 1002119 inter-genic Bam
scaffold209 (CGCT)4 16 1015037 inter-genic Bam
scaffold209 (TACATA)10 60 1037729 inter-genic Bam
scaffold209 (TA)7 14 1039685 inter-genic Bam
scaffold209 (CT)10 20 1041547 inter-genic Bam
scaffold209 (TACG)4 16 1045728 inter-genic Bam
scaffold209 (GA)6 12 1046553 inter-genic Bam
scaffold209 (TA)8 16 1052897 inter-genic Bam
scaffold209 (TA)11 22 1053261 inter-genic Bam
scaffold209 (AT)9 18 1053624 inter-genic Bam
scaffold209 (TA)16 32 1054016 inter-genic Bam
scaffold209 (AT)6 12 1055185 inter-genic Bam
scaffold209 (CGG)5 15 1055967 Bam016598.1-CDS Bam
scaffold209 (T)16 16 1057621 Bam016598.1-intron Bam
scaffold209 (AC)6 12 1059132 inter-genic Bam
scaffold209 (TTTTTTA)3 21 1063225 inter-genic Bam
scaffold209 (CT)10 20 1069049 inter-genic Bam
scaffold209 (AT)7 14 1078500 inter-genic Bam
scaffold209 (T)13 13 1091707 inter-genic Bam
scaffold209 (GA)6 12 1092858 inter-genic Bam
scaffold209 (G)17 17 1099916 Bam016602.1-intron Bam
scaffold209 (TC)7 14 1101072 inter-genic Bam
scaffold209 (AT)7 14 1104766 Bam016603.1-intron Bam
scaffold209 (GGAGGAG)3 21 1106758 inter-genic Bam
scaffold209 (GA)15 30 1109909 inter-genic Bam
scaffold209 (T)12 12 1127388 Bam016606.1-intron Bam
scaffold209 (AG)9 18 1129310 inter-genic Bam
scaffold209 (C)12 12 1146642 inter-genic Bam
scaffold209 (CCG)5 15 1157051 Bam016608.1-CDS Bam
scaffold209 (CCG)5 15 1162649 Bam016609.1-CDS Bam
scaffold209 (AT)10 20 1166399 inter-genic Bam
scaffold209 (CGG)6 18 1178403 inter-genic Bam
scaffold209 (G)21 21 1178881 inter-genic Bam
scaffold209 (AT)13 26 1183044 Bam016611.1-intron Bam
scaffold209 (AT)13 26 1183262 Bam016611.1-intron Bam
scaffold209 (CA)6 12 1187207 Bam016611.1-intron Bam
scaffold209 (TA)18 36 1187614 Bam016611.1-intron Bam
scaffold209 (TC)17 34 1192995 Bam016611.1-intron Bam
scaffold209 (TCCC)4 16 1199759 inter-genic Bam
scaffold209 (GAG)5 15 1226147 Bam016617.1-CDS Bam
scaffold209 (G)29 29 1228118 inter-genic Bam
scaffold209 (GA)6 12 1234090 Bam016618.1-UTR_5 Bam
scaffold209 (G)18 18 1239535 inter-genic Bam
scaffold209 (AC)6 12 1246712 inter-genic Bam
scaffold209 (CT)8 16 1249672 inter-genic Bam
scaffold209 (ACAT)4 16 1275870 Bam016621.2-intron Bam
scaffold209 (TC)19 38 1288714 inter-genic Bam
scaffold209 (CT)7 14 1290899 inter-genic Bam
scaffold209 (AT)6 12 1292558 inter-genic Bam
scaffold209 (A)12 12 1301890 inter-genic Bam
scaffold209 (G)14 14 1302487 Bam016623.1-intron Bam
scaffold209 (TAAA)4 16 1306511 inter-genic Bam
scaffold209 (T)16 16 1309405 inter-genic Bam
scaffold209 (TA)15 30 1311722 inter-genic Bam
scaffold209 (AG)9 18 1316490 inter-genic Bam
scaffold209 (CT)6 12 1316683 Bam016624.3-UTR_5 Bam
scaffold209 (GCG)5 15 1328813 Bam016626.1-CDS Bam
scaffold209 (AG)20 40 1336025 inter-genic Bam
scaffold209 (CAG)5 15 1343941 Bam016629.1-UTR_3 Bam
scaffold209 (GCC)6 18 1344853 Bam016629.1-CDS Bam
scaffold209 (AG)7 14 1346220 inter-genic Bam
scaffold209 (A)12 12 1351737 inter-genic Bam
scaffold209 (GT)6 12 1366456 inter-genic Bam
scaffold209 (TC)7 14 1376474 inter-genic Bam
scaffold209 (G)15 15 1383081 inter-genic Bam
scaffold209 (T)12 12 1388200 inter-genic Bam
scaffold209 (A)14 14 1388415 inter-genic Bam
scaffold209 (AAG)5 15 1389447 inter-genic Bam
scaffold209 (GAC)5 15 1395335 inter-genic Bam
scaffold209 (G)20 20 1440281 Bam016642.1-intron Bam
scaffold209 (A)12 12 1440650 Bam016642.1-intron Bam
scaffold209 (GC)6 12 1444165 inter-genic Bam
scaffold209 (AG)7 14 1459130 inter-genic Bam
scaffold209 (TA)12 24 1459390 inter-genic Bam
scaffold209 (GGT)5 15 1469858 inter-genic Bam
scaffold209 (CA)6 12 1470032 inter-genic Bam
scaffold209 (GGC)6 18 1486196 inter-genic Bam
scaffold209 (GGC)5 15 1492678 inter-genic Bam
scaffold209 (GGC)6 18 1503654 inter-genic Bam
scaffold209 (GGC)6 18 1508335 inter-genic Bam
scaffold209 (GGC)5 15 1520877 inter-genic Bam
scaffold209 (T)12 12 1534358 inter-genic Bam
scaffold209 (A)15 15 1538764 Bam016650.2-intron Bam
scaffold209 (GCCT)4 16 1539488 Bam016650.2-intron Bam
scaffold209 (AACCA)5 25 1540912 Bam016650.2-UTR_5 Bam
scaffold209 (T)12 12 1547090 inter-genic Bam
scaffold209 (TC)7 14 1552433 inter-genic Bam
scaffold209 (AT)11 22 1562073 inter-genic Bam
scaffold209 (T)17 17 1600259 inter-genic Bam
scaffold209 (GC)8 16 1631709 inter-genic Bam
scaffold209 (GCA)5 15 1664931 Bam016659.1-intron Bam
scaffold209 (CT)6 12 1701731 inter-genic Bam
scaffold209 (T)14 14 1703766 inter-genic Bam
scaffold209 (C)19 19 1704128 Bam016663.1-intron Bam
scaffold209 (C)15 15 1704264 Bam016663.1-intron Bam
scaffold209 (AT)8 16 1714160 inter-genic Bam
scaffold209 (TA)11 22 1714700 inter-genic Bam
scaffold209 (GT)6 12 1730207 inter-genic Bam
scaffold209 (TA)12 24 1756743 Bam016668.1-intron Bam
scaffold209 (CATA)4 16 1760951 inter-genic Bam
scaffold209 (AG)10 20 1762160 inter-genic Bam
scaffold209 (AT)15 30 1765979 inter-genic Bam
scaffold209 (TA)6 12 1773914 inter-genic Bam
scaffold209 (GCG)5 15 1778060 Bam016669.1-CDS Bam
scaffold209 (T)16 16 1789018 inter-genic Bam
scaffold209 (GA)14 28 1793435 Bam016670.2-intron Bam
scaffold209 (AAAT)4 16 1799631 inter-genic Bam
scaffold209 (ATGT)4 16 1812336 Bam016672.1-intron Bam
scaffold209 (A)15 15 1820521 inter-genic Bam
scaffold209 (TCCCAA)5 30 1831312 inter-genic Bam
scaffold209 (T)15 15 1832241 inter-genic Bam
scaffold209 (GCG)7 21 1832806 Bam016674.1-CDS Bam
scaffold209 (ATTT)4 16 1839276 inter-genic Bam
scaffold209 (TA)7 14 1840813 inter-genic Bam
scaffold209 (AG)6 12 1840969 inter-genic Bam
scaffold209 (A)12 12 1853383 inter-genic Bam
scaffold209 (TA)7 14 1857921 inter-genic Bam
scaffold209 (CA)6 12 1859846 inter-genic Bam
scaffold209 (T)13 13 1879298 inter-genic Bam
scaffold209 (GC)6 12 1880624 inter-genic Bam
scaffold209 (AG)10 20 1885019 inter-genic Bam
scaffold209 (C)22 22 1897284 Bam016680.1-intron Bam
scaffold209 (AG)6 12 1904054 Bam016681.1-UTR_5 Bam
scaffold209 (AT)17 34 1912631 Bam016682.1-intron Bam
scaffold209 (TA)8 16 1912819 Bam016682.1-intron Bam
scaffold209 (AG)28 56 1915661 Bam016682.1-UTR_5 Bam
scaffold209 (G)18 18 1939439 inter-genic Bam
scaffold209 (ATATAC)8 48 1942293 inter-genic Bam
scaffold209 (GCC)5 15 1961136 Bam016687.1-intron Bam
scaffold209 (AG)6 12 1993394 inter-genic Bam
scaffold209 (A)13 13 2024812 inter-genic Bam
scaffold209 (GCGT)4 16 2026384 Bam016693.1-intron Bam
scaffold209 (T)15 15 2026646 Bam016693.1-intron Bam
scaffold209 (TC)10 20 2046971 inter-genic Bam
scaffold209 (AC)9 18 2058445 Bam016697.1-UTR_3 Bam
scaffold209 (AG)7 14 2074316 inter-genic Bam
scaffold209 (TA)12 24 2075277 inter-genic Bam
scaffold209 (CA)6 12 2107845 inter-genic Bam
scaffold209 (CG)6 12 2113524 inter-genic Bam
scaffold209 (TC)7 14 2117331 inter-genic Bam
scaffold209 (CGTA)5 20 2123319 Bam016701.1-UTR_3 Bam
scaffold209 (AG)10 20 2135569 inter-genic Bam
scaffold209 (A)12 12 2138663 inter-genic Bam
scaffold209 (GGGAG)4 20 2143062 Bam016702.2-CDS Bam
scaffold209 (CTTTT)4 20 2146664 inter-genic Bam
scaffold209 (TA)13 26 2158395 Bam016705.1-intron Bam
scaffold209 (AGC)6 18 2161910 inter-genic Bam
scaffold209 (CCG)5 15 2167477 Bam016707.1-UTR_3 Bam
scaffold209 (TA)7 14 2174230 Bam016708.1-intron Bam
scaffold209 (CT)8 16 2176418 inter-genic Bam
scaffold209 (TAA)6 18 2180093 inter-genic Bam
scaffold209 (GAGAG)5 25 2181436 inter-genic Bam
scaffold209 (T)12 12 2185083 inter-genic Bam
scaffold209 (CCCCT)4 20 2197132 inter-genic Bam
scaffold209 (CCT)5 15 2197324 inter-genic Bam
scaffold209 (GAG)7 21 2197446 inter-genic Bam
scaffold209 (GAG)7 21 2197627 inter-genic Bam
scaffold209 (CCT)5 15 2199363 Bam016710.1-intron Bam
scaffold209 (GAG)7 21 2199485 Bam016710.1-intron Bam
scaffold209 (T)12 12 2205312 inter-genic Bam
scaffold209 (CT)6 12 2211869 inter-genic Bam
scaffold209 (GC)6 12 2219465 inter-genic Bam
scaffold209 (CT)8 16 2243236 inter-genic Bam
scaffold209 (TA)14 28 2257489 inter-genic Bam
scaffold209 (G)18 18 2270544 inter-genic Bam
scaffold209 (GT)6 12 2284660 inter-genic Bam
scaffold209 (GAG)6 18 2287974 Bam016716.1-CDS Bam
scaffold209 (TC)16 32 2292721 inter-genic Bam
scaffold209 (GAGGA)4 20 2293953 inter-genic Bam
scaffold209 (C)12 12 2305087 inter-genic Bam
scaffold209 (CTCTC)5 25 2313955 inter-genic Bam
scaffold209 (GA)6 12 2326738 inter-genic Bam
scaffold209 (T)12 12 2326884 inter-genic Bam
scaffold209 (A)13 13 2327059 inter-genic Bam
scaffold209 (CTAG)5 20 2327388 inter-genic Bam
scaffold209 (GA)6 12 2330035 inter-genic Bam
scaffold209 (A)12 12 2331445 inter-genic Bam
scaffold209 (TA)13 26 2333631 inter-genic Bam
scaffold209 (AT)7 14 2334914 inter-genic Bam
scaffold209 (TG)7 14 2346289 inter-genic Bam
scaffold209 (T)15 15 2351482 inter-genic Bam
scaffold209 (AT)8 16 2355516 inter-genic Bam
scaffold209 (TA)15 30 2372466 inter-genic Bam
scaffold209 (CA)6 12 2376983 inter-genic Bam
scaffold209 (CAG)7 21 2380174 inter-genic Bam
scaffold209 (AGC)5 15 2389490 Bam016722.1-UTR_3 Bam
scaffold209 (GA)18 36 2392099 Bam016722.1-intron Bam
scaffold209 (AG)8 16 2392313 Bam016722.1-UTR_5 Bam
scaffold209 (C)17 17 2392765 inter-genic Bam
scaffold209 (GGATC)4 20 2393941 inter-genic Bam
scaffold209 (AGCT)4 16 2409433 inter-genic Bam
scaffold209 (A)12 12 2417472 inter-genic Bam
scaffold209 (TGCG)6 24 2418499 inter-genic Bam
scaffold209 (CTCG)4 16 2419354 inter-genic Bam
scaffold209 (GCG)5 15 2419951 inter-genic Bam
scaffold209 (GAGAG)5 25 2420526 inter-genic Bam
scaffold209 (AT)7 14 2426314 Bam016723.2-intron Bam
scaffold209 (AG)9 18 2427816 Bam016723.2-intron Bam
scaffold209 (AT)10 20 2440633 inter-genic Bam
scaffold209 (GTCCT)4 20 2442723 inter-genic Bam
scaffold209 (CT)10 20 2452227 inter-genic Bam
scaffold209 (C)12 12 2463219 Bam016727.1-intron Bam
scaffold209 (C)24 24 2463664 Bam016727.1-intron Bam
scaffold209 (TAT)7 21 2471641 inter-genic Bam
scaffold209 (GCC)5 15 2475298 Bam016730.1-CDS Bam
scaffold209 (CT)6 12 2488175 inter-genic Bam
scaffold209 (CT)11 22 2510472 inter-genic Bam
scaffold209 (CT)6 12 2519438 inter-genic Bam
scaffold209 (TC)7 14 2572328 inter-genic Bam
scaffold209 (GCG)5 15 2592939 inter-genic Bam
scaffold209 (GTATTT)4 24 2597084 inter-genic Bam
scaffold209 (GC)6 12 2598536 inter-genic Bam
scaffold209 (TGG)5 15 2599167 inter-genic Bam
scaffold209 (TA)6 12 2610160 inter-genic Bam
scaffold209 (CCT)5 15 2623982 Bam016742.1-CDS Bam
scaffold209 (TC)29 58 2634249 inter-genic Bam
scaffold209 (C)16 16 2638038 inter-genic Bam
scaffold209 (TG)16 32 2687906 Bam016745.2-intron Bam
scaffold209 (G)19 19 2698509 Bam016745.2-intron Bam
scaffold209 (G)23 23 2698679 Bam016745.2-intron Bam
scaffold209 (GGCA)4 16 2710304 inter-genic Bam
scaffold209 (CG)6 12 2711664 inter-genic Bam
scaffold209 (GTAC)5 20 2723453 inter-genic Bam
scaffold209 (G)15 15 2726996 inter-genic Bam
scaffold209 (TCCC)4 16 2727710 inter-genic Bam
scaffold209 (CG)6 12 2728352 inter-genic Bam
scaffold209 (C)25 25 2728783 inter-genic Bam
scaffold209 (T)12 12 2755089 Bam016748.1-intron Bam
scaffold209 (AT)7 14 2756244 Bam016748.1-intron Bam
scaffold209 (GTAGCA)5 30 2764288 inter-genic Bam
scaffold209 (GA)8 16 2775584 Bam016749.1-intron Bam
scaffold209 (GCG)5 15 2776201 Bam016749.1-intron Bam
scaffold209 (GA)7 14 2776582 Bam016749.1-intron Bam
scaffold209 (CGGC)4 16 2789163 inter-genic Bam
scaffold209 (GTCTCGT)3 21 2797555 inter-genic Bam
scaffold209 (ATTGC)4 20 2824873 inter-genic Bam
scaffold209 (GA)6 12 2846335 inter-genic Bam
scaffold209 (A)16 16 2853936 inter-genic Bam
scaffold209 (CT)7 14 2857574 inter-genic Bam
scaffold209 (TC)9 18 2858035 inter-genic Bam
scaffold209 (AT)13 26 2868215 inter-genic Bam
scaffold209 (TG)6 12 2870634 inter-genic Bam
scaffold209 (CCT)7 21 2874593 inter-genic Bam
scaffold209 (ATT)6 18 2874738 inter-genic Bam
scaffold209 (AAAAT)4 20 2874923 inter-genic Bam
scaffold209 (CT)6 12 2888632 Bam016757.1-intron Bam
scaffold209 (CA)7 14 2902587 Bam016758.2-intron Bam
scaffold209 (AG)8 16 2904916 Bam016758.2-intron Bam
scaffold209 (AT)12 24 2910492 inter-genic Bam
scaffold209 (TA)6 12 2910964 inter-genic Bam
scaffold209 (AG)7 14 2925339 inter-genic Bam
scaffold209 (ATG)5 15 2934037 inter-genic Bam
scaffold209 (GCAG)5 20 2934570 inter-genic Bam
scaffold209 (AT)17 34 2941813 inter-genic Bam
scaffold209 (TA)12 24 2942645 inter-genic Bam
scaffold209 (GTGC)6 24 2944729 Bam016761.2-UTR_3 Bam
scaffold209 (GAGAGAGG)3 24 2955630 inter-genic Bam
scaffold209 (G)12 12 2962582 inter-genic Bam
scaffold209 (AG)8 16 2963263 Bam016762.1-UTR_5 Bam
scaffold209 (C)19 19 2969468 Bam016763.1-intron Bam
scaffold209 (GTAC)4 16 2976697 Bam016763.1-intron Bam
scaffold209 (CCAA)4 16 2977884 Bam016763.1-intron Bam
scaffold209 (AG)7 14 2989158 inter-genic Bam
scaffold209 (CAG)5 15 2994939 Bam016764.1-CDS Bam
scaffold209 (T)29 29 3014806 inter-genic Bam
scaffold209 (T)13 13 3048570 inter-genic Bam
scaffold209 (T)13 13 3056601 inter-genic Bam
scaffold209 (AT)9 18 3091148 Bam016773.1-intron Bam
scaffold209 (CCG)6 18 3091873 Bam016773.1-CDS Bam
scaffold209 (AT)7 14 3093040 inter-genic Bam
scaffold209 (T)13 13 3093437 inter-genic Bam
scaffold209 (ATACATATAC)3 30 3120998 inter-genic Bam
scaffold209 (CATA)5 20 3124537 inter-genic Bam
scaffold209 (TA)12 24 3124929 inter-genic Bam
scaffold209 (CG)6 12 3147658 inter-genic Bam
scaffold209 (CGAG)5 20 3152675 inter-genic Bam
scaffold209 (CGAG)5 20 3153385 inter-genic Bam
scaffold209 (GA)22 44 3153769 inter-genic Bam
scaffold209 (GCA)7 21 3173716 Bam016779.3-CDS Bam
scaffold209 (AG)8 16 3203087 Bam016781.4-intron Bam
scaffold209 (G)27 27 3214266 Bam016782.1-intron Bam
scaffold209 (GA)7 14 3229160 inter-genic Bam
scaffold209 (T)13 13 3229450 inter-genic Bam
scaffold209 (CT)11 22 3232009 Bam016783.1-intron Bam
scaffold209 (AC)6 12 3243565 inter-genic Bam
scaffold209 (GCAT)4 16 3249952 inter-genic Bam
scaffold209 (CCT)5 15 3252865 inter-genic Bam
scaffold209 (GT)7 14 3253027 inter-genic Bam
scaffold209 (TGCA)5 20 3273766 inter-genic Bam
scaffold209 (TA)18 36 3274270 inter-genic Bam
scaffold209 (TTTA)4 16 3290324 inter-genic Bam
scaffold209 (TC)7 14 3309727 inter-genic Bam
scaffold209 (C)12 12 3323409 Bam016787.1-intron Bam
scaffold209 (GATC)4 16 3336574 inter-genic Bam
scaffold209 (CATG)4 16 3338709 inter-genic Bam
scaffold209 (TC)6 12 3342007 inter-genic Bam
scaffold209 (GA)7 14 3344628 inter-genic Bam
scaffold209 (CCGT)4 16 3355144 inter-genic Bam
scaffold209 (AGG)5 15 3357940 inter-genic Bam
scaffold209 (G)13 13 3368613 inter-genic Bam
scaffold209 (T)12 12 3371392 inter-genic Bam
scaffold209 (TTCTCCAGA)3 27 3373053 inter-genic Bam
scaffold209 (AT)8 16 3381450 inter-genic Bam
scaffold209 (AAAC)5 20 3384616 inter-genic Bam
scaffold209 (A)14 14 3395748 inter-genic Bam
scaffold209 (ATCC)4 16 3395993 Bam016790.2-UTR_3 Bam
scaffold209 (GA)6 12 3398217 Bam016790.2-intron Bam
scaffold209 (AT)16 32 3398872 inter-genic Bam
scaffold209 (TA)25 50 3399099 inter-genic Bam
scaffold209 (GC)7 14 3413965 inter-genic Bam
scaffold209 (GCG)6 18 3426660 Bam016792.1-CDS Bam
scaffold209 (A)12 12 3439119 Bam016792.1-intron Bam
scaffold209 (G)12 12 3444891 inter-genic Bam
scaffold209 (TTC)5 15 3454286 Bam016793.1-intron Bam
scaffold209 (A)16 16 3455712 Bam016793.1-intron Bam
scaffold209 (AT)6 12 3457228 inter-genic Bam
scaffold209 (CTTT)4 16 3460776 inter-genic Bam
scaffold209 (GGGA)4 16 3472251 inter-genic Bam
scaffold209 (AGC)6 18 3475454 Bam016794.1-intron Bam
scaffold209 (C)20 20 3475886 Bam016794.1-intron Bam
scaffold209 (T)12 12 3483034 Bam016794.1-intron Bam
scaffold209 (CA)6 12 3521811 Bam016795.1-intron Bam
scaffold209 (CTC)7 21 3522726 inter-genic Bam
scaffold209 (TC)10 20 3525896 inter-genic Bam
scaffold209 (G)38 38 3526196 inter-genic Bam
scaffold209 (GA)8 16 3538034 inter-genic Bam
scaffold209 (CCT)5 15 3547479 inter-genic Bam
scaffold209 (GGT)6 18 3550285 inter-genic Bam
scaffold209 (CGAATA)4 24 3558131 inter-genic Bam
scaffold209 (CT)9 18 3578985 inter-genic Bam
scaffold209 (AAAAAAT)3 21 3587576 inter-genic Bam
scaffold209 (GA)6 12 3600688 inter-genic Bam
scaffold209 (CT)23 46 3604715 Bam016801.2-intron Bam
scaffold209 (AT)7 14 3614345 Bam016801.2-intron Bam
scaffold209 (TC)7 14 3614742 inter-genic Bam
scaffold209 (GACGAT)4 24 3658239 Bam016803.1-CDS Bam
scaffold209 (G)23 23 3659570 inter-genic Bam
scaffold209 (GACGAT)4 24 3669406 Bam016804.1-CDS Bam
scaffold209 (G)13 13 3670665 inter-genic Bam
scaffold209 (G)13 13 3712116 Bam016807.1-intron Bam
scaffold209 (AAG)7 21 3730402 Bam016809.1-CDS Bam
scaffold209 (CG)6 12 3735739 inter-genic Bam
scaffold209 (C)16 16 3739795 inter-genic Bam
scaffold209 (A)12 12 3744639 inter-genic Bam
scaffold209 (AT)6 12 3754444 inter-genic Bam
scaffold209 (A)15 15 3754664 inter-genic Bam
scaffold209 (G)18 18 3756440 Bam016812.2-UTR_5 Bam
scaffold209 (CATATA)5 30 3794579 inter-genic Bam
scaffold209 (GGC)6 18 3798666 Bam016814.1-CDS Bam
scaffold209 (GC)6 12 3812445 inter-genic Bam
scaffold209 (A)12 12 3819639 inter-genic Bam
scaffold209 (GCA)5 15 3831593 Bam016816.1-UTR_5 Bam
scaffold209 (GA)6 12 3901146 inter-genic Bam
scaffold209 (T)18 18 3913206 inter-genic Bam
scaffold209 (CT)10 20 3932100 inter-genic Bam
scaffold209 (ACG)5 15 3940413 inter-genic Bam
scaffold209 (CATC)4 16 3941003 Bam016826.1-intron Bam
scaffold209 (AG)7 14 3941681 inter-genic Bam
scaffold209 (GTAC)4 16 3947371 inter-genic Bam
scaffold209 (GA)12 24 3949254 inter-genic Bam
scaffold209 (AT)15 30 3949459 inter-genic Bam
scaffold209 (GA)21 42 3960502 inter-genic Bam
scaffold209 (GATC)4 16 3961710 inter-genic Bam
scaffold209 (TA)7 14 3970885 inter-genic Bam
scaffold209 (GA)9 18 3975494 inter-genic Bam
scaffold209 (CA)6 12 3978202 inter-genic Bam
scaffold209 (ACC)5 15 4037066 Bam016832.2-CDS Bam
scaffold209 (TGG)5 15 4037872 Bam016832.2-CDS Bam
scaffold209 (C)15 15 4052461 Bam016832.2-intron Bam
scaffold209 (G)18 18 4053282 Bam016832.2-intron Bam
scaffold209 (G)17 17 4054225 Bam016832.2-intron Bam
scaffold209 (AG)8 16 4057564 Bam016832.2-intron Bam
scaffold209 (C)17 17 4061466 inter-genic Bam
scaffold209 (C)14 14 4061782 inter-genic Bam
scaffold209 (GA)10 20 4064615 inter-genic Bam
scaffold209 (GA)6 12 4066382 inter-genic Bam
scaffold209 (TA)6 12 4085213 inter-genic Bam
scaffold209 (TTAT)6 24 4092593 inter-genic Bam
scaffold209 (TTAT)6 24 4094473 inter-genic Bam
scaffold209 (GAG)5 15 4098790 Bam016834.1-CDS Bam
scaffold209 (CA)6 12 4103432 inter-genic Bam
scaffold209 (GAG)6 18 4113486 inter-genic Bam
scaffold209 (TAAT)5 20 4115449 Bam016836.1-intron Bam
scaffold209 (CG)6 12 4135556 inter-genic Bam
scaffold209 (CA)6 12 4136634 inter-genic Bam
scaffold209 (CGG)5 15 4140893 inter-genic Bam
scaffold209 (GA)6 12 4149206 inter-genic Bam
scaffold209 (TC)8 16 4187293 inter-genic Bam
scaffold209 (ACT)11 33 4187611 inter-genic Bam
scaffold209 (TTC)6 18 4195724 inter-genic Bam
scaffold209 (G)12 12 4196077 inter-genic Bam
scaffold209 (TCTCC)4 20 4216385 inter-genic Bam
scaffold209 (C)14 14 4226951 Bam016844.1-intron Bam
scaffold209 (GCC)5 15 4227164 Bam016844.1-intron Bam
scaffold209 (CATG)4 16 4248329 Bam016844.1-intron Bam
scaffold209 (GCC)5 15 4250707 Bam016844.1-CDS Bam
scaffold209 (TAC)5 15 4257904 inter-genic Bam
scaffold209 (GTG)5 15 4265299 Bam016845.1-UTR_5 Bam
scaffold209 (ATT)8 24 4280603 inter-genic Bam
scaffold209 (A)20 20 4297928 Bam016849.1-intron Bam
scaffold209 (TA)7 14 4298590 inter-genic Bam
scaffold209 (CGTA)4 16 4301204 inter-genic Bam
scaffold209 (A)20 20 4309403 inter-genic Bam
scaffold209 (AG)8 16 4323829 inter-genic Bam
scaffold209 (AT)19 38 4332807 inter-genic Bam
scaffold209 (TA)6 12 4332958 inter-genic Bam
scaffold209 (CA)6 12 4336025 inter-genic Bam
scaffold209 (TA)6 12 4336281 inter-genic Bam
scaffold209 (CAA)5 15 4358898 Bam016852.1-intron Bam
scaffold209 (TG)6 12 4361234 Bam016852.1-intron Bam
scaffold209 (GC)6 12 4361918 inter-genic Bam
scaffold209 (AG)6 12 4362406 inter-genic Bam
scaffold209 (AG)6 12 4366669 inter-genic Bam
scaffold209 (A)12 12 4371941 inter-genic Bam
scaffold209 (GA)11 22 4377400 inter-genic Bam
scaffold209 (CAA)5 15 4399100 Bam016854.1-intron Bam
scaffold209 (TG)6 12 4401436 Bam016854.1-intron Bam
scaffold209 (GC)6 12 4402120 Bam016854.1-intron Bam
scaffold209 (AG)6 12 4402608 Bam016854.1-intron Bam
scaffold209 (A)12 12 4407880 Bam016854.1-intron Bam
scaffold209 (GA)11 22 4413339 inter-genic Bam
scaffold209 (GAT)5 15 4427591 inter-genic Bam
scaffold209 (AT)24 48 4442408 inter-genic Bam
scaffold209 (TA)13 26 4442638 inter-genic Bam
scaffold209 (ACGT)4 16 4445105 Bam016856.1-intron Bam
scaffold209 (AG)6 12 4446688 inter-genic Bam
scaffold209 (AT)8 16 4448251 inter-genic Bam
scaffold209 (GT)6 12 4453748 inter-genic Bam
scaffold209 (GA)29 58 4457025 inter-genic Bam
scaffold209 (A)14 14 4457293 inter-genic Bam
scaffold209 (GA)7 14 4458708 inter-genic Bam
scaffold209 (TC)12 24 4462695 inter-genic Bam
scaffold209 (GA)15 30 4462887 inter-genic Bam
scaffold209 (GA)9 18 4470804 inter-genic Bam
scaffold209 (AG)7 14 4476705 inter-genic Bam
scaffold209 (AAT)5 15 4491517 Bam016858.1-intron Bam
scaffold209 (A)12 12 4492153 Bam016858.1-intron Bam
scaffold209 (CT)6 12 4514146 Bam016859.1-UTR_5 Bam
scaffold209 (CT)20 40 4521282 inter-genic Bam
scaffold209 (AG)10 20 4540548 Bam016862.1-intron Bam
scaffold209 (TCT)5 15 4557434 inter-genic Bam
scaffold209 (T)21 21 4557731 inter-genic Bam
scaffold209 (AG)7 14 4563951 inter-genic Bam
scaffold209 (A)14 14 4565916 inter-genic Bam
scaffold209 (ATG)5 15 4568957 inter-genic Bam
scaffold209 (GTTT)4 16 4575746 inter-genic Bam
scaffold209 (CTC)5 15 4578844 Bam016866.1-intron Bam
scaffold209 (T)18 18 4586646 inter-genic Bam
scaffold209 (T)12 12 4590085 Bam016868.1-intron Bam
scaffold209 (G)14 14 4591363 Bam016868.1-intron Bam
scaffold209 (ATT)5 15 4604050 inter-genic Bam
scaffold209 (A)50 50 4604415 inter-genic Bam
scaffold209 (A)49 49 4604584 inter-genic Bam
scaffold209 (GCG)7 21 4615665 Bam016871.1-UTR_5 Bam
scaffold209 (GT)6 12 4623583 inter-genic Bam
scaffold209 (GCGA)4 16 4629412 inter-genic Bam
scaffold209 (CG)6 12 4629729 Bam016872.1-UTR_5 Bam
scaffold209 (CT)11 22 4629865 Bam016872.1-intron Bam
scaffold209 (CT)9 18 4645398 Bam016872.1-UTR_3 Bam
scaffold209 (CT)9 18 4654735 inter-genic Bam
scaffold209 (T)15 15 4657638 inter-genic Bam
scaffold209 (GC)8 16 4658728 Bam016873.1-intron Bam
scaffold209 (TAG)6 18 4674774 inter-genic Bam
scaffold209 (AG)6 12 4676335 Bam016876.1-UTR_5 Bam
scaffold209 (T)17 17 4676783 Bam016876.1-intron Bam
scaffold209 (TA)10 20 4695567 inter-genic Bam
scaffold209 (AT)12 24 4705186 inter-genic Bam
scaffold209 (AT)12 24 4711198 inter-genic Bam
scaffold209 (TTTC)5 20 4720353 inter-genic Bam
scaffold209 (GGATC)5 25 4720560 inter-genic Bam
scaffold209 (GA)9 18 4720932 inter-genic Bam
scaffold209 (A)12 12 4721978 Bam016878.1-intron Bam
scaffold209 (AGC)5 15 4724949 Bam016878.1-CDS Bam
scaffold209 (A)12 12 4726287 inter-genic Bam
scaffold209 (CT)8 16 4730066 inter-genic Bam
scaffold209 (AT)13 26 4739777 inter-genic Bam
scaffold209 (A)12 12 4761543 Bam016879.3-intron Bam
scaffold209 (G)18 18 4762285 Bam016879.3-intron Bam
scaffold209 (CGC)5 15 4767277 inter-genic Bam
scaffold209 (CT)8 16 4783480 inter-genic Bam
scaffold209 (TA)18 36 4790359 inter-genic Bam
scaffold209 (CCGC)4 16 4792119 inter-genic Bam
scaffold209 (AT)6 12 4794666 inter-genic Bam
scaffold209 (A)12 12 4795106 inter-genic Bam
scaffold209 (TCTTT)4 20 4796100 inter-genic Bam
scaffold209 (CGA)7 21 4796278 inter-genic Bam
scaffold209 (T)14 14 4796401 inter-genic Bam
scaffold209 (CT)6 12 4848548 Bam016881.1-intron Bam
scaffold209 (TTTC)4 16 4848962 Bam016881.1-intron Bam
scaffold209 (GGC)5 15 4849263 Bam016881.1-intron Bam
scaffold209 (GA)7 14 4886933 Bam016882.1-intron Bam
scaffold209 (AT)12 24 4897397 inter-genic Bam
scaffold209 (CA)8 16 4935374 Bam016884.1-intron Bam
scaffold209 (TAT)16 48 4936906 Bam016884.1-intron Bam
scaffold209 (AAAAC)5 25 4953029 Bam016884.1-intron Bam
scaffold209 (G)21 21 4956258 inter-genic Bam
scaffold209 (T)13 13 4963002 Bam016885.1-intron Bam
scaffold209 (TG)6 12 4986093 inter-genic Bam
scaffold209 (GGC)5 15 5001068 Bam016887.1-intron Bam
scaffold209 (TC)6 12 5023534 Bam016888.1-CDS Bam
scaffold209 (GCC)5 15 5034361 Bam016890.1-CDS Bam
scaffold209 (AG)15 30 5034819 inter-genic Bam
scaffold209 (A)21 21 5037749 Bam016891.1-intron Bam
scaffold209 (A)16 16 5050253 inter-genic Bam
scaffold209 (CGC)5 15 5077619 Bam016894.1-CDS Bam
scaffold209 (TA)6 12 5082730 inter-genic Bam
scaffold209 (GA)11 22 5087067 inter-genic Bam
scaffold209 (AT)12 24 5088397 inter-genic Bam
scaffold209 (A)12 12 5092519 Bam016895.1-intron Bam
scaffold209 (TA)11 22 5094247 inter-genic Bam
scaffold209 (T)14 14 5103686 inter-genic Bam
scaffold209 (GCG)8 24 5107939 inter-genic Bam
scaffold209 (T)13 13 5133307 inter-genic Bam
scaffold209 (CA)6 12 5148718 inter-genic Bam
scaffold209 (GGATT)4 20 5169469 inter-genic Bam
scaffold209 (AGAA)4 16 5197017 inter-genic Bam
scaffold209 (AG)6 12 5227393 inter-genic Bam
scaffold209 (TCC)8 24 5227653 Bam016907.1-CDS Bam
scaffold209 (TC)7 14 5241536 inter-genic Bam
scaffold209 (T)13 13 5258088 inter-genic Bam
scaffold209 (AG)11 22 5261785 inter-genic Bam
scaffold209 (CT)6 12 5289023 Bam016910.1-intron Bam
scaffold209 (G)15 15 5299569 Bam016910.1-intron Bam
scaffold209 (GGT)5 15 5299848 Bam016910.1-intron Bam
scaffold209 (CA)7 14 5311612 inter-genic Bam
scaffold209 (T)12 12 5321268 inter-genic Bam
scaffold209 (AT)6 12 5323639 inter-genic Bam
scaffold209 (ACGT)5 20 5339543 Bam016912.1-intron Bam
scaffold209 (AT)6 12 5347323 inter-genic Bam
scaffold209 (GCAT)4 16 5369673 Bam016913.1-intron Bam
scaffold209 (AT)7 14 5403313 inter-genic Bam
scaffold209 (AAAT)4 16 5409609 inter-genic Bam
scaffold209 (CGACA)4 20 5414856 Bam016918.1-intron Bam
scaffold209 (AGA)5 15 5415837 Bam016918.1-CDS Bam
scaffold209 (A)13 13 5429127 Bam016919.1-UTR_3 Bam
scaffold209 (AG)19 38 5444119 inter-genic Bam
scaffold209 (AAAGG)4 20 5449135 inter-genic Bam
scaffold209 (TA)10 20 5465927 inter-genic Bam
scaffold209 (G)16 16 5471103 inter-genic Bam
scaffold209 (G)16 16 5471339 inter-genic Bam
scaffold209 (G)33 33 5476546 inter-genic Bam
scaffold209 (TAA)11 33 5478356 inter-genic Bam
scaffold209 (GA)6 12 5480768 inter-genic Bam
scaffold209 (AG)10 20 5481798 Bam016922.1-intron Bam
scaffold209 (AT)17 34 5491625 inter-genic Bam
scaffold209 (TA)11 22 5505245 inter-genic Bam
scaffold209 (CT)6 12 5527559 inter-genic Bam
scaffold209 (GGA)5 15 5533422 inter-genic Bam
scaffold209 (T)13 13 5533850 inter-genic Bam
scaffold209 (AAT)5 15 5534385 inter-genic Bam
scaffold209 (AT)7 14 5535582 inter-genic Bam
scaffold209 (TA)8 16 5535843 inter-genic Bam
scaffold209 (GCAAA)4 20 5541872 inter-genic Bam
scaffold209 (GA)13 26 5542118 inter-genic Bam
scaffold209 (CACG)4 16 5546913 Bam016923.1-intron Bam
scaffold209 (TGA)5 15 5549834 Bam016923.1-intron Bam
scaffold209 (CCG)6 18 5559159 Bam016924.1-UTR_5 Bam
scaffold209 (CCG)5 15 5559471 Bam016924.1-CDS Bam
scaffold209 (TC)6 12 5563032 inter-genic Bam
scaffold209 (TA)9 18 5574614 inter-genic Bam
scaffold209 (TTG)10 30 5580664 inter-genic Bam
scaffold209 (ATTA)4 16 5603179 inter-genic Bam
scaffold209 (GGGA)4 16 5630302 Bam016927.1-intron Bam
scaffold209 (CT)11 22 5647645 inter-genic Bam
scaffold209 (TG)6 12 5659131 inter-genic Bam
scaffold209 (A)15 15 5674584 Bam016930.1-intron Bam
scaffold209 (GA)7 14 5709828 inter-genic Bam
scaffold209 (TC)12 24 5711503 inter-genic Bam
scaffold209 (GC)6 12 5728788 inter-genic Bam
scaffold209 (GA)7 14 5732145 inter-genic Bam
scaffold209 (GA)15 30 5748745 inter-genic Bam
scaffold209 (T)12 12 5760797 inter-genic Bam
scaffold209 (TC)6 12 5763316 inter-genic Bam
scaffold209 (GCC)6 18 5770139 Bam016935.1-CDS Bam
scaffold209 (TAGC)4 16 5778406 inter-genic Bam
scaffold209 (TATG)5 20 5800243 inter-genic Bam
scaffold209 (GA)7 14 5815957 inter-genic Bam
scaffold209 (A)12 12 5824801 inter-genic Bam
scaffold209 (AG)13 26 5829298 inter-genic Bam
scaffold209 (GA)6 12 5830413 inter-genic Bam
scaffold209 (CTA)5 15 5846352 inter-genic Bam
scaffold209 (TA)16 32 5854835 inter-genic Bam
scaffold209 (AT)11 22 5855066 inter-genic Bam
scaffold209 (TA)6 12 5855271 inter-genic Bam
scaffold209 (T)13 13 5866395 inter-genic Bam
scaffold209 (ATGAG)4 20 5873893 inter-genic Bam
scaffold209 (GA)6 12 5876389 inter-genic Bam
scaffold209 (TAA)5 15 5902626 inter-genic Bam
scaffold209 (AT)7 14 5905315 inter-genic Bam
scaffold209 (AT)15 30 5906000 inter-genic Bam
scaffold209 (AG)6 12 5912285 inter-genic Bam
scaffold209 (GA)6 12 5933583 inter-genic Bam
scaffold209 (G)14 14 5959811 Bam016951.1-intron Bam
scaffold209 (AG)6 12 5965405 inter-genic Bam
scaffold209 (AG)6 12 5974255 inter-genic Bam
scaffold209 (CT)6 12 5981853 inter-genic Bam
scaffold209 (TC)15 30 6003781 Bam016952.1-intron Bam
scaffold209 (GTG)7 21 6005931 inter-genic Bam
scaffold209 (AC)6 12 6007933 Bam016953.1-intron Bam
scaffold209 (AT)11 22 6008536 Bam016953.1-intron Bam
scaffold209 (TGCCG)4 20 6015012 inter-genic Bam
scaffold209 (AT)32 64 6016729 inter-genic Bam
scaffold209 (TA)6 12 6018425 inter-genic Bam
scaffold209 (AAAG)4 16 6041266 inter-genic Bam
scaffold209 (CT)8 16 6045404 Bam016955.1-intron Bam
scaffold209 (T)17 17 6051600 inter-genic Bam
scaffold209 (C)14 14 6060248 Bam016956.1-intron Bam
scaffold209 (C)16 16 6061488 Bam016956.1-intron Bam
scaffold209 (AAAG)4 16 6073928 inter-genic Bam
scaffold209 (AT)10 20 6083308 inter-genic Bam
scaffold209 (TA)15 30 6083692 inter-genic Bam
scaffold209 (CTCTAT)4 24 6089211 inter-genic Bam
scaffold209 (TAAT)4 16 6094726 inter-genic Bam
scaffold209 (TA)8 16 6095237 inter-genic Bam
scaffold209 (GTATTC)4 24 6105215 inter-genic Bam
scaffold209 (GCCG)4 16 6112645 inter-genic Bam
scaffold209 (AG)7 14 6113813 inter-genic Bam
scaffold209 (AGCG)4 16 6119359 inter-genic Bam
scaffold209 (AT)13 26 6123862 inter-genic Bam
scaffold209 (AT)10 20 6124027 inter-genic Bam
scaffold209 (TA)9 18 6126655 inter-genic Bam
scaffold209 (G)12 12 6129664 inter-genic Bam
scaffold209 (TTAT)5 20 6133059 inter-genic Bam
scaffold209 (T)17 17 6151945 inter-genic Bam
scaffold209 (A)12 12 6152138 inter-genic Bam
scaffold209 (TA)9 18 6153146 inter-genic Bam
scaffold209 (T)12 12 6153552 inter-genic Bam
scaffold209 (AT)9 18 6155567 inter-genic Bam
scaffold209 (AAAG)5 20 6158108 Bam016959.1-intron Bam
scaffold209 (CCA)6 18 6158439 Bam016959.1-CDS Bam
scaffold209 (TAAA)4 16 6163675 inter-genic Bam
scaffold209 (TA)6 12 6178123 Bam016960.1-intron Bam
scaffold209 (TA)12 24 6185723 inter-genic Bam
scaffold209 (AT)19 38 6186906 inter-genic Bam
scaffold209 (CT)10 20 6206984 Bam016961.1-UTR_5 Bam
scaffold209 (GCCT)4 16 6249314 inter-genic Bam
scaffold209 (AG)7 14 6252599 inter-genic Bam
scaffold209 (CTTG)4 16 6252789 Bam016962.1-intron Bam
scaffold209 (T)26 26 6261384 Bam016962.1-intron Bam
scaffold209 (T)15 15 6261635 Bam016962.1-intron Bam
scaffold209 (G)21 21 6263568 Bam016962.1-intron Bam
scaffold209 (G)37 37 6274901 Bam016963.1-intron Bam
scaffold209 (AAAACA)4 24 6277349 inter-genic Bam
scaffold209 (A)15 15 6279057 inter-genic Bam
scaffold209 (AAG)6 18 6281830 Bam016964.1-intron Bam
scaffold209 (AT)16 32 6282177 Bam016964.1-intron Bam
scaffold209 (TCT)5 15 6293624 inter-genic Bam
scaffold209 (AC)7 14 6312125 inter-genic Bam
scaffold209 (TACA)4 16 6319134 inter-genic Bam
scaffold209 (CGTA)5 20 6323251 Bam016968.1-intron Bam
scaffold209 (T)14 14 6328650 inter-genic Bam
scaffold209 (AG)9 18 6334280 inter-genic Bam
scaffold209 (A)12 12 6334848 inter-genic Bam
scaffold209 (CT)6 12 6355201 inter-genic Bam
scaffold209 (GGC)5 15 6362751 Bam016970.1-intron Bam
scaffold209 (AT)8 16 6370552 inter-genic Bam
scaffold209 (TC)8 16 6372028 inter-genic Bam
scaffold209 (T)12 12 6386334 Bam016972.1-intron Bam
scaffold209 (GA)7 14 6398749 inter-genic Bam
scaffold209 (AG)6 12 6399796 inter-genic Bam
scaffold209 (AT)6 12 6408589 inter-genic Bam
scaffold209 (TC)16 32 6413762 inter-genic Bam
scaffold209 (GCT)7 21 6422681 inter-genic Bam
scaffold209 (AAAAT)4 20 6423481 inter-genic Bam
scaffold209 (AG)19 38 6424117 inter-genic Bam
scaffold209 (TA)8 16 6438010 inter-genic Bam
scaffold209 (C)22 22 6439325 inter-genic Bam
scaffold209 (GA)9 18 6442785 inter-genic Bam
scaffold209 (AT)6 12 6454722 inter-genic Bam
scaffold209 (TA)7 14 6469372 Bam016975.1-intron Bam
scaffold209 (TA)10 20 6473213 inter-genic Bam
scaffold209 (TA)19 38 6479108 inter-genic Bam
scaffold209 (AT)6 12 6489215 inter-genic Bam
scaffold209 (TG)7 14 6490448 inter-genic Bam
scaffold209 (GA)6 12 6490764 Bam016977.1-intron Bam
scaffold209 (TA)8 16 6525078 inter-genic Bam
scaffold209 (G)14 14 6533241 inter-genic Bam
scaffold209 (T)13 13 6548423 inter-genic Bam
scaffold209 (A)12 12 6553377 inter-genic Bam
scaffold209 (G)13 13 6572053 inter-genic Bam
scaffold209 (CT)6 12 6577741 inter-genic Bam
scaffold209 (TCG)5 15 6583526 Bam016981.1-intron Bam
scaffold209 (AT)14 28 6606712 inter-genic Bam
scaffold209 (CTC)5 15 6614702 inter-genic Bam
scaffold209 (ATAA)4 16 6621022 inter-genic Bam
scaffold209 (AT)6 12 6634636 inter-genic Bam
scaffold209 (AT)9 18 6655110 inter-genic Bam
scaffold209 (G)14 14 6659460 inter-genic Bam
scaffold209 (GATGG)4 20 6672416 inter-genic Bam
scaffold209 (GTCGGCA)3 21 6676198 inter-genic Bam
scaffold209 (TG)6 12 6680062 inter-genic Bam
scaffold209 (CTAG)4 16 6680783 inter-genic Bam
scaffold209 (GGA)5 15 6685849 inter-genic Bam
scaffold209 (TCC)5 15 6711095 inter-genic Bam
scaffold209 (AAC)5 15 6720552 inter-genic Bam
scaffold209 (AGG)5 15 6720689 inter-genic Bam
scaffold209 (AT)23 46 6725301 inter-genic Bam
scaffold209 (TATC)4 16 6736505 inter-genic Bam
scaffold209 (TATG)29 116 6743466 inter-genic Bam
scaffold209 (TA)7 14 6744259 inter-genic Bam
scaffold209 (TA)6 12 6745589 inter-genic Bam
scaffold209 (CT)6 12 6755537 inter-genic Bam
scaffold209 (GA)6 12 6761407 inter-genic Bam
scaffold209 (AAAT)4 16 6797372 inter-genic Bam
scaffold209 (C)18 18 6806633 Bam016989.1-intron Bam
scaffold209 (T)14 14 6822811 inter-genic Bam
scaffold209 (TGG)5 15 6828697 inter-genic Bam
scaffold209 (TG)6 12 6842099 Bam016992.1-intron Bam
scaffold209 (G)23 23 6843734 Bam016992.1-intron Bam
scaffold209 (T)14 14 6875610 inter-genic Bam
scaffold209 (G)13 13 6883145 inter-genic Bam
scaffold209 (T)15 15 6888280 inter-genic Bam
scaffold209 (GA)7 14 6903411 inter-genic Bam
scaffold209 (C)14 14 6937825 inter-genic Bam
scaffold209 (TA)7 14 6958165 Bam016997.1-UTR_3 Bam
scaffold209 (AC)6 12 6964062 inter-genic Bam
scaffold209 (TA)25 50 6976241 inter-genic Bam
scaffold209 (TA)9 18 6976602 inter-genic Bam
scaffold209 (GTG)5 15 6989856 Bam016999.2-CDS Bam
scaffold209 (AT)6 12 6996547 inter-genic Bam
scaffold209 (GGC)5 15 6997067 inter-genic Bam
scaffold209 (GTG)5 15 6998714 inter-genic Bam
scaffold209 (TCTTT)5 25 7005957 inter-genic Bam
scaffold209 (CT)8 16 7006100 inter-genic Bam
scaffold209 (AT)6 12 7023870 inter-genic Bam
scaffold209 (TCCG)4 16 7030924 inter-genic Bam
scaffold209 (AT)16 32 7034874 inter-genic Bam
scaffold209 (GTG)7 21 7050228 inter-genic Bam
scaffold209 (AT)7 14 7061708 inter-genic Bam
scaffold209 (A)14 14 7092727 inter-genic Bam
scaffold209 (TA)13 26 7099694 inter-genic Bam
scaffold209 (TTG)5 15 7102334 inter-genic Bam
scaffold209 (AT)6 12 7110790 inter-genic Bam
scaffold209 (CCA)5 15 7116527 Bam017006.1-CDS Bam
scaffold209 (AC)7 14 7119351 inter-genic Bam
scaffold209 (CT)9 18 7127259 inter-genic Bam
scaffold209 (GC)6 12 7136947 inter-genic Bam
scaffold209 (TTCA)4 16 7144727 inter-genic Bam
scaffold209 (CGC)6 18 7163991 Bam017008.1-CDS Bam
scaffold209 (GTTCA)4 20 7177980 inter-genic Bam
scaffold209 (CT)8 16 7179065 inter-genic Bam
scaffold209 (CT)13 26 7180167 inter-genic Bam
scaffold209 (TC)19 38 7182683 inter-genic Bam
scaffold209 (TAG)21 63 7182999 inter-genic Bam
scaffold209 (CT)8 16 7192553 inter-genic Bam
scaffold209 (TC)9 18 7193332 inter-genic Bam
scaffold209 (A)19 19 7195056 inter-genic Bam
scaffold209 (TC)7 14 7195814 inter-genic Bam
scaffold209 (G)19 19 7202039 inter-genic Bam
scaffold209 (AGG)5 15 7207372 inter-genic Bam
scaffold209 (AT)12 24 7207656 inter-genic Bam
scaffold209 (CGCCA)4 20 7212117 inter-genic Bam
scaffold209 (GA)10 20 7212324 inter-genic Bam
scaffold209 (C)13 13 7222702 Bam017011.1-intron Bam
scaffold209 (TA)12 24 7233353 inter-genic Bam
scaffold209 (TA)9 18 7239900 inter-genic Bam
scaffold209 (AGC)5 15 7245717 inter-genic Bam
scaffold209 (ATT)7 21 7249068 inter-genic Bam
scaffold209 (GA)6 12 7257055 inter-genic Bam
scaffold209 (GC)7 14 7280052 inter-genic Bam
scaffold209 (T)12 12 7280386 inter-genic Bam
scaffold209 (TTTTTTA)3 21 7288466 inter-genic Bam
scaffold209 (A)15 15 7296821 inter-genic Bam
scaffold209 (A)15 15 7298034 inter-genic Bam
scaffold209 (A)12 12 7298302 inter-genic Bam
scaffold209 (CT)6 12 7333226 inter-genic Bam
scaffold209 (GA)6 12 7337619 inter-genic Bam
scaffold209 (AATT)4 16 7345446 inter-genic Bam
scaffold209 (CAT)5 15 7350871 inter-genic Bam
scaffold209 (ATA)13 39 7379062 inter-genic Bam
scaffold209 (T)14 14 7385873 inter-genic Bam
scaffold209 (TCA)5 15 7388230 inter-genic Bam
scaffold209 (TA)6 12 7390310 Bam017017.1-UTR_5 Bam
scaffold209 (GT)6 12 7396609 inter-genic Bam
scaffold209 (G)15 15 7409045 inter-genic Bam
scaffold209 (GA)8 16 7414320 inter-genic Bam
scaffold209 (ATAC)17 68 7422907 inter-genic Bam
scaffold209 (TAT)6 18 7429089 inter-genic Bam
scaffold209 (C)12 12 7435274 inter-genic Bam
scaffold209 (C)14 14 7440122 Bam017020.1-intron Bam
scaffold209 (AT)6 12 7459416 Bam017021.1-UTR_5 Bam
scaffold209 (CGCCG)4 20 7477230 Bam017021.1-UTR_5 Bam
scaffold209 (AG)6 12 7482845 inter-genic Bam
scaffold209 (TGA)5 15 7484781 Bam017022.1-CDS Bam
scaffold209 (TG)6 12 7518046 inter-genic Bam
scaffold209 (AGC)5 15 7523428 inter-genic Bam
scaffold209 (GC)6 12 7524397 inter-genic Bam
scaffold209 (CTTT)4 16 7536964 inter-genic Bam
scaffold209 (AG)6 12 7541037 inter-genic Bam
scaffold209 (TG)6 12 7554634 inter-genic Bam
scaffold209 (GAA)5 15 7556891 inter-genic Bam
scaffold209 (TTC)5 15 7559424 Bam017027.1-CDS Bam
scaffold209 (GA)6 12 7561557 Bam017027.1-intron Bam
scaffold209 (AGG)5 15 7564189 inter-genic Bam
scaffold209 (AT)8 16 7567054 inter-genic Bam
scaffold209 (ATAC)5 20 7569349 inter-genic Bam
scaffold209 (TTAT)4 16 7578274 inter-genic Bam
scaffold209 (T)13 13 7589085 inter-genic Bam
scaffold209 (TATTCG)4 24 7589773 inter-genic Bam
scaffold209 (G)14 14 7608471 inter-genic Bam
scaffold209 (TA)10 20 7610280 inter-genic Bam
scaffold209 (AT)9 18 7611247 inter-genic Bam
scaffold209 (AT)11 22 7617184 inter-genic Bam
scaffold209 (C)24 24 7623837 inter-genic Bam
scaffold209 (TA)9 18 7631220 inter-genic Bam
scaffold209 (TG)8 16 7635542 inter-genic Bam
scaffold209 (AT)6 12 7635900 inter-genic Bam
scaffold209 (TA)9 18 7639039 inter-genic Bam
scaffold209 (CT)6 12 7648853 inter-genic Bam
scaffold209 (TAG)6 18 7650514 inter-genic Bam
scaffold209 (AAAG)13 52 7652130 Bam017031.1-intron Bam
scaffold209 (A)16 16 7652586 Bam017031.1-intron Bam
scaffold209 (AGC)5 15 7652861 Bam017031.1-intron Bam
scaffold209 (A)12 12 7677203 inter-genic Bam
scaffold209 (T)14 14 7688347 inter-genic Bam
scaffold209 (GA)7 14 7698025 Bam017032.2-UTR_5 Bam
scaffold209 (GGGAGA)5 30 7698188 inter-genic Bam
scaffold209 (AT)7 14 7701921 inter-genic Bam
scaffold209 (ATT)5 15 7703854 inter-genic Bam
scaffold209 (GA)6 12 7709645 inter-genic Bam
scaffold209 (GA)6 12 7713064 inter-genic Bam
scaffold209 (CTC)5 15 7730076 inter-genic Bam
scaffold209 (TA)6 12 7743960 inter-genic Bam
scaffold209 (TCCT)4 16 7750720 inter-genic Bam
scaffold209 (G)12 12 7753098 inter-genic Bam
scaffold209 (G)16 16 7768541 inter-genic Bam
scaffold209 (A)12 12 7801916 inter-genic Bam
scaffold209 (GGA)5 15 7802800 Bam017037.1-CDS Bam
scaffold209 (C)14 14 7803635 inter-genic Bam
scaffold209 (TA)14 28 7804435 inter-genic Bam
scaffold209 (TA)15 30 7821032 inter-genic Bam
scaffold209 (T)17 17 7824239 inter-genic Bam
scaffold209 (TG)9 18 7825867 inter-genic Bam
scaffold209 (AG)8 16 7833492 inter-genic Bam
scaffold209 (ATC)6 18 7836425 inter-genic Bam
scaffold209 (CGG)6 18 7849511 inter-genic Bam
scaffold209 (GAG)5 15 7862193 inter-genic Bam
scaffold209 (GA)9 18 7870617 Bam017042.1-intron Bam
scaffold209 (GC)6 12 7870903 inter-genic Bam
scaffold209 (AAG)5 15 7876352 inter-genic Bam
scaffold209 (GC)6 12 7881406 inter-genic Bam
scaffold209 (AT)12 24 7907376 inter-genic Bam
scaffold209 (GA)27 54 7909656 inter-genic Bam
scaffold209 (C)14 14 7911606 inter-genic Bam
scaffold209 (TC)8 16 7914777 inter-genic Bam
scaffold209 (TC)6 12 7931679 inter-genic Bam
scaffold209 (AG)6 12 7934147 inter-genic Bam
scaffold209 (GT)8 16 7937187 Bam017044.1-intron Bam
scaffold209 (AT)12 24 7952331 inter-genic Bam
scaffold209 (AAC)5 15 7965020 inter-genic Bam
scaffold209 (ATGT)4 16 7972790 inter-genic Bam
scaffold209 (TA)6 12 8009095 inter-genic Bam
scaffold209 (GCC)6 18 8016213 Bam017046.1-UTR_5 Bam
scaffold209 (AG)7 14 8018015 inter-genic Bam
scaffold209 (TA)11 22 8018544 inter-genic Bam
scaffold209 (TA)8 16 8019708 inter-genic Bam
scaffold209 (T)12 12 8024698 inter-genic Bam
scaffold209 (C)16 16 8052976 inter-genic Bam
scaffold209 (GCC)5 15 8060366 Bam017049.1-CDS Bam
scaffold209 (CT)7 14 8068194 inter-genic Bam
scaffold209 (TA)9 18 8102358 inter-genic Bam
scaffold209 (AT)18 36 8118567 inter-genic Bam
scaffold209 (T)13 13 8119447 inter-genic Bam
scaffold209 (TA)12 24 8127988 inter-genic Bam
scaffold209 (AAT)5 15 8151835 inter-genic Bam
scaffold209 (AG)6 12 8160980 inter-genic Bam
scaffold367 (GCC)5 15 15530 Bam028274.3-CDS Bam
scaffold367 (T)12 12 24740 inter-genic Bam
scaffold367 (TC)9 18 25729 inter-genic Bam
scaffold367 (CT)17 34 27619 inter-genic Bam
scaffold367 (CTCG)6 24 28294 inter-genic Bam
scaffold367 (A)13 13 53898 inter-genic Bam
scaffold367 (GA)6 12 55562 inter-genic Bam
scaffold367 (A)13 13 78709 inter-genic Bam
scaffold367 (CT)9 18 83772 inter-genic Bam
scaffold367 (GAAAAAA)3 21 84077 inter-genic Bam
scaffold367 (A)13 13 108580 inter-genic Bam
scaffold367 (A)12 12 117202 inter-genic Bam
scaffold367 (CG)6 12 119656 inter-genic Bam
scaffold367 (AGC)6 18 120639 inter-genic Bam
scaffold367 (T)14 14 125640 Bam028281.1-intron Bam
scaffold367 (G)12 12 128923 inter-genic Bam
scaffold367 (C)19 19 132136 inter-genic Bam
scaffold367 (CTTT)4 16 133614 inter-genic Bam
scaffold367 (A)12 12 134972 Bam028282.2-UTR_5 Bam
scaffold367 (CTTT)4 16 136392 Bam028282.2-intron Bam
scaffold367 (T)14 14 142699 inter-genic Bam
scaffold367 (AT)8 16 144484 inter-genic Bam
scaffold367 (A)15 15 145146 inter-genic Bam
scaffold367 (TA)12 24 146166 inter-genic Bam
scaffold367 (CT)11 22 155129 inter-genic Bam
scaffold367 (TA)7 14 171024 inter-genic Bam
scaffold367 (AT)20 40 173311 inter-genic Bam
scaffold367 (TA)13 26 174156 inter-genic Bam
scaffold367 (AT)6 12 176691 Bam028286.1-intron Bam
scaffold367 (AAAGAA)4 24 201247 inter-genic Bam
scaffold367 (TGCA)4 16 203404 inter-genic Bam
scaffold367 (G)19 19 211600 inter-genic Bam
scaffold367 (TA)6 12 212415 inter-genic Bam
scaffold367 (A)13 13 212823 inter-genic Bam
scaffold367 (GC)7 14 218819 inter-genic Bam
scaffold367 (ACAT)5 20 237225 Bam028290.1-intron Bam
scaffold367 (A)19 19 244637 inter-genic Bam
scaffold367 (TC)8 16 257448 inter-genic Bam
scaffold367 (TA)12 24 261605 Bam028293.1-intron Bam
scaffold367 (TA)9 18 262053 Bam028293.1-intron Bam
scaffold367 (TCC)5 15 293668 inter-genic Bam
scaffold367 (AT)10 20 320598 inter-genic Bam
scaffold367 (AT)10 20 320834 inter-genic Bam
scaffold367 (AT)9 18 322116 inter-genic Bam
scaffold367 (TA)11 22 322399 inter-genic Bam
scaffold367 (TA)10 20 322565 inter-genic Bam
scaffold367 (TA)10 20 329682 inter-genic Bam
scaffold367 (TA)10 20 329888 inter-genic Bam
scaffold367 (AATA)6 24 330663 inter-genic Bam
scaffold367 (G)13 13 338712 inter-genic Bam
scaffold367 (G)13 13 338923 inter-genic Bam
scaffold367 (CCCAT)4 20 340764 Bam028296.1-intron Bam
scaffold367 (ACGA)4 16 344707 inter-genic Bam
scaffold367 (AGC)5 15 353235 inter-genic Bam
scaffold367 (C)13 13 356989 inter-genic Bam
scaffold367 (CCCTC)4 20 372247 Bam028299.4-UTR_5 Bam
scaffold367 (TA)14 28 380305 Bam028299.4-intron Bam
scaffold367 (AT)13 26 381827 Bam028299.4-UTR_3 Bam
scaffold367 (TA)6 12 381978 Bam028299.4-UTR_3 Bam
scaffold367 (GA)11 22 383273 inter-genic Bam
scaffold367 (CG)7 14 383737 inter-genic Bam
scaffold367 (CG)6 12 395038 inter-genic Bam
scaffold367 (GTC)5 15 425859 inter-genic Bam
scaffold367 (TC)8 16 429050 inter-genic Bam
scaffold367 (A)12 12 431452 inter-genic Bam
scaffold367 (A)13 13 447211 inter-genic Bam
scaffold367 (AC)7 14 459818 Bam028308.1-intron Bam
scaffold367 (AT)13 26 460549 Bam028308.1-intron Bam
scaffold367 (TA)9 18 461039 Bam028308.1-intron Bam
scaffold367 (TA)7 14 461702 Bam028308.1-intron Bam
scaffold367 (T)15 15 473895 inter-genic Bam
scaffold367 (AG)7 14 490706 Bam028311.2-intron Bam
scaffold367 (GATC)4 16 503212 inter-genic Bam
scaffold367 (T)14 14 506442 inter-genic Bam
scaffold367 (GGAG)4 16 513023 inter-genic Bam
scaffold367 (CG)6 12 518870 Bam028313.1-UTR_3 Bam
scaffold367 (AG)8 16 530427 Bam028314.1-intron Bam
scaffold367 (C)17 17 546409 Bam028314.1-intron Bam
scaffold367 (C)15 15 547187 Bam028314.1-intron Bam
scaffold367 (AAATA)5 25 578170 inter-genic Bam
scaffold367 (GA)6 12 578642 inter-genic Bam
scaffold367 (GA)11 22 597138 inter-genic Bam
scaffold367 (AG)23 46 598353 inter-genic Bam
scaffold367 (TTTA)5 20 602854 inter-genic Bam
scaffold367 (AG)7 14 613655 inter-genic Bam
scaffold367 (CACAC)5 25 616205 inter-genic Bam
scaffold367 (GGC)6 18 617826 Bam028317.1-CDS Bam
scaffold367 (TCC)5 15 640499 inter-genic Bam
scaffold367 (ATC)5 15 649005 inter-genic Bam
scaffold367 (ATC)5 15 654521 Bam028320.1-intron Bam
scaffold367 (T)13 13 657718 Bam028320.1-intron Bam
scaffold367 (CAG)7 21 657919 Bam028320.1-CDS Bam
scaffold367 (CT)10 20 668036 inter-genic Bam
scaffold367 (GC)7 14 669337 inter-genic Bam
scaffold367 (AAT)5 15 680819 inter-genic Bam
scaffold367 (GCA)5 15 685715 inter-genic Bam
scaffold367 (CG)9 18 694789 inter-genic Bam
scaffold367 (C)20 20 698477 inter-genic Bam
scaffold367 (GAGG)4 16 705243 inter-genic Bam
scaffold367 (TGA)5 15 711727 Bam028322.2-intron Bam
scaffold367 (GGC)5 15 712986 Bam028322.2-intron Bam
scaffold367 (GCC)5 15 724832 inter-genic Bam
scaffold367 (G)32 32 726678 inter-genic Bam
scaffold367 (CT)6 12 737317 inter-genic Bam
scaffold367 (A)13 13 754132 inter-genic Bam
scaffold367 (AGT)5 15 765245 inter-genic Bam
scaffold367 (CA)9 18 767793 Bam028326.1-intron Bam
scaffold367 (CA)6 12 768349 Bam028326.1-intron Bam
scaffold367 (A)12 12 769430 Bam028326.1-intron Bam
scaffold367 (T)15 15 776362 inter-genic Bam
scaffold367 (C)18 18 777500 inter-genic Bam
scaffold367 (TA)12 24 781756 inter-genic Bam
scaffold367 (GT)7 14 782700 inter-genic Bam
scaffold367 (AGC)5 15 785766 inter-genic Bam
scaffold367 (AC)6 12 786367 Bam028328.1-intron Bam
scaffold367 (AG)6 12 789408 inter-genic Bam
scaffold367 (ACA)5 15 826933 Bam028329.2-intron Bam
scaffold367 (CCG)8 24 838717 Bam028329.2-intron Bam
scaffold367 (A)12 12 862895 Bam028331.1-UTR_5 Bam
scaffold367 (GT)6 12 866558 inter-genic Bam
scaffold367 (GA)7 14 883885 Bam028333.1-intron Bam
scaffold367 (A)13 13 888408 Bam028333.1-intron Bam
scaffold367 (TCA)5 15 891101 inter-genic Bam
scaffold367 (GT)7 14 906440 inter-genic Bam
scaffold367 (AG)7 14 906929 inter-genic Bam
scaffold367 (CG)6 12 907595 inter-genic Bam
scaffold367 (A)12 12 914004 inter-genic Bam
scaffold367 (AGC)6 18 916293 inter-genic Bam
scaffold367 (C)13 13 921738 Bam028334.1-intron Bam
scaffold367 (AG)17 34 922601 Bam028334.1-intron Bam
scaffold367 (GA)9 18 927271 Bam028334.1-intron Bam
scaffold367 (G)18 18 927744 Bam028334.1-intron Bam
scaffold367 (AAAAAAAG)3 24 937511 inter-genic Bam
scaffold367 (ATAG)7 28 954637 inter-genic Bam
scaffold367 (GC)6 12 956335 inter-genic Bam
scaffold367 (AT)25 50 957498 Bam028337.1-intron Bam
scaffold367 (TTTC)4 16 959541 Bam028337.1-intron Bam
scaffold367 (TC)7 14 960165 inter-genic Bam
scaffold367 (TA)6 12 960492 inter-genic Bam
scaffold367 (CG)6 12 998771 inter-genic Bam
scaffold367 (AT)6 12 1008675 Bam028345.1-intron Bam
scaffold367 (TCGC)4 16 1026237 Bam028347.1-intron Bam
scaffold367 (TATG)5 20 1041175 inter-genic Bam
scaffold367 (TC)14 28 1068376 inter-genic Bam
scaffold367 (GGCGTG)8 48 1084445 Bam028356.1-CDS Bam
scaffold367 (AACTCTA)3 21 1111077 inter-genic Bam
scaffold380 (CGG)5 15 20974 inter-genic Bam
scaffold380 (CT)14 28 23865 inter-genic Bam
scaffold380 (GAGG)4 16 98061 Bam029356.1-intron Bam
scaffold380 (GAGG)6 24 99512 Bam029356.1-intron Bam
scaffold380 (A)13 13 105723 inter-genic Bam
scaffold380 (GGA)5 15 106186 Bam029358.1-CDS Bam
scaffold380 (AT)6 12 107157 inter-genic Bam
scaffold380 (TTTC)4 16 114742 inter-genic Bam
scaffold380 (TA)7 14 123690 inter-genic Bam
scaffold380 (AT)15 30 124083 inter-genic Bam
scaffold380 (TA)7 14 128593 inter-genic Bam
scaffold380 (A)12 12 131072 inter-genic Bam
scaffold380 (TTTA)5 20 132953 inter-genic Bam
scaffold380 (TTTA)6 24 140970 inter-genic Bam
scaffold380 (GA)6 12 156481 inter-genic Bam
scaffold380 (AG)6 12 158088 inter-genic Bam
scaffold380 (GA)8 16 165102 inter-genic Bam
scaffold380 (GCA)5 15 168484 Bam029360.1-CDS Bam
scaffold380 (AAAG)4 16 170674 inter-genic Bam
scaffold380 (AT)15 30 174416 inter-genic Bam
scaffold380 (TAGC)4 16 180396 inter-genic Bam
scaffold380 (T)16 16 190251 inter-genic Bam
scaffold380 (CT)7 14 197462 Bam029361.1-intron Bam
scaffold380 (GCTA)4 16 203053 Bam029361.1-intron Bam
scaffold380 (CCG)5 15 222350 Bam029362.1-CDS Bam
scaffold380 (AG)6 12 223883 inter-genic Bam
scaffold380 (AC)6 12 224069 inter-genic Bam
scaffold380 (GA)8 16 231996 Bam029363.1-intron Bam
scaffold380 (CTCC)4 16 260843 inter-genic Bam
scaffold380 (GA)6 12 262088 inter-genic Bam
scaffold380 (CCA)6 18 273638 Bam029366.1-intron Bam
scaffold380 (GA)6 12 282005 inter-genic Bam
scaffold380 (TA)15 30 299466 inter-genic Bam
scaffold380 (TG)38 76 299778 inter-genic Bam
scaffold380 (TA)9 18 308069 Bam029367.2-intron Bam
scaffold380 (G)19 19 311212 Bam029367.2-intron Bam
scaffold380 (GA)7 14 325057 inter-genic Bam
scaffold380 (AAAT)5 20 325586 inter-genic Bam
scaffold380 (AAC)5 15 383349 inter-genic Bam
scaffold380 (C)15 15 451648 inter-genic Bam
scaffold380 (C)16 16 482676 inter-genic Bam
scaffold380 (TA)20 40 491660 Bam029371.1-intron Bam
scaffold380 (TA)10 20 491843 Bam029371.1-intron Bam
scaffold380 (TA)11 22 495135 Bam029371.1-intron Bam
scaffold380 (TA)12 24 495531 Bam029371.1-intron Bam
scaffold380 (AG)23 46 526947 inter-genic Bam
scaffold380 (AG)20 40 527206 inter-genic Bam
scaffold380 (GAT)5 15 527857 Bam029372.3-intron Bam
scaffold380 (C)17 17 529363 Bam029372.3-intron Bam
scaffold380 (AG)14 28 533020 Bam029372.3-intron Bam
scaffold380 (AG)14 28 535211 Bam029372.3-intron Bam
scaffold380 (GT)7 14 548359 Bam029372.3-intron Bam
scaffold380 (AGGG)4 16 558082 Bam029373.1-intron Bam
scaffold380 (A)13 13 573624 Bam029374.2-intron Bam
scaffold380 (TTTA)4 16 589621 inter-genic Bam
scaffold380 (TA)6 12 612352 inter-genic Bam
scaffold380 (TG)6 12 617511 inter-genic Bam
scaffold380 (ATCG)4 16 622809 inter-genic Bam
scaffold380 (AT)13 26 666896 inter-genic Bam
scaffold380 (AG)6 12 668985 inter-genic Bam
scaffold380 (AG)7 14 669764 inter-genic Bam
scaffold380 (GCG)6 18 676173 inter-genic Bam
scaffold380 (TG)8 16 678982 Bam029380.1-intron Bam
scaffold380 (TAT)5 15 679878 Bam029380.1-intron Bam
scaffold380 (AG)14 28 692544 inter-genic Bam
scaffold380 (AAAT)4 16 698407 inter-genic Bam
scaffold380 (TA)8 16 714211 inter-genic Bam
scaffold380 (TAAA)4 16 720754 Bam029381.1-intron Bam
scaffold380 (AT)6 12 749468 inter-genic Bam
scaffold380 (AT)6 12 750304 inter-genic Bam
scaffold380 (TTTA)4 16 771297 inter-genic Bam
scaffold380 (CGC)5 15 776485 Bam029385.1-intron Bam
scaffold380 (TG)9 18 778025 Bam029385.1-intron Bam
scaffold380 (TC)7 14 780959 Bam029385.1-intron Bam
scaffold397 (AG)7 14 68367 inter-genic Bam
scaffold397 (ATAC)4 16 127725 Bam030019.1-intron Bam
scaffold397 (TA)6 12 128123 Bam030019.1-intron Bam
scaffold397 (AT)10 20 128517 Bam030019.1-intron Bam
scaffold397 (AT)19 38 129073 Bam030019.1-intron Bam
scaffold397 (TG)6 12 129239 Bam030019.1-intron Bam
scaffold397 (TA)6 12 131801 Bam030019.1-intron Bam
scaffold397 (AGA)5 15 136584 Bam030019.1-intron Bam
scaffold397 (ATATAC)12 72 233831 inter-genic Bam
scaffold397 (ATAC)4 16 234308 inter-genic Bam
scaffold397 (AT)10 20 273930 inter-genic Bam
scaffold397 (TA)9 18 274893 inter-genic Bam
scaffold397 (AAAAAG)4 24 277596 inter-genic Bam
scaffold397 (TA)9 18 299358 inter-genic Bam
scaffold397 (TA)7 14 335740 Bam030023.1-intron Bam
scaffold397 (AG)7 14 338561 Bam030023.1-intron Bam
scaffold397 (G)24 24 340692 Bam030023.1-intron Bam
scaffold397 (AC)6 12 342224 Bam030023.1-intron Bam
scaffold397 (AC)6 12 343914 Bam030023.1-intron Bam
scaffold397 (GCG)5 15 346523 Bam030023.1-intron Bam
scaffold397 (TA)8 16 374024 Bam030023.1-intron Bam
scaffold397 (TA)7 14 379264 Bam030023.1-intron Bam
scaffold397 (TC)6 12 397462 inter-genic Bam
scaffold397 (TC)6 12 401120 inter-genic Bam
scaffold397 (TTA)5 15 413586 inter-genic Bam
scaffold397 (G)14 14 419505 inter-genic Bam
scaffold397 (TA)18 36 423391 inter-genic Bam
scaffold397 (AAAATCA)3 21 433157 inter-genic Bam
scaffold397 (AAT)5 15 437148 inter-genic Bam
scaffold397 (TG)6 12 444015 inter-genic Bam
scaffold397 (AACAA)4 20 462458 Bam030025.1-intron Bam
scaffold397 (C)13 13 465731 Bam030025.1-intron Bam
scaffold397 (AT)8 16 478155 Bam030025.1-intron Bam
scaffold397 (TG)6 12 502666 Bam030025.1-intron Bam
scaffold419 (TG)12 24 13579 Bam030976.1-intron Bam
scaffold419 (TAAT)4 16 14893 Bam030976.1-UTR_3 Bam
scaffold419 (AGC)5 15 16315 inter-genic Bam
scaffold419 (GAGG)4 16 17701 inter-genic Bam
scaffold419 (AT)18 36 29672 inter-genic Bam
scaffold419 (TA)18 36 35520 inter-genic Bam
scaffold419 (GAG)5 15 51893 inter-genic Bam
scaffold419 (CG)7 14 69014 Bam030978.1-intron Bam
scaffold419 (AT)15 30 138576 inter-genic Bam
scaffold419 (TA)20 40 147342 inter-genic Bam
scaffold419 (TA)8 16 150935 inter-genic Bam
scaffold419 (CTG)5 15 166258 inter-genic Bam
scaffold419 (CAAA)5 20 180439 Bam030981.1-UTR_3 Bam
scaffold419 (CGC)5 15 187747 Bam030981.1-CDS Bam
scaffold423 (CT)7 14 11202 inter-genic Bam
scaffold423 (CG)6 12 27770 inter-genic Bam
scaffold423 (T)29 29 28744 inter-genic Bam
scaffold423 (AG)9 18 39225 inter-genic Bam
scaffold423 (CT)7 14 48265 inter-genic Bam
scaffold423 (GA)16 32 51831 inter-genic Bam
scaffold423 (CT)10 20 131463 inter-genic Bam
scaffold423 (CTG)5 15 135825 Bam031063.1-CDS Bam
scaffold423 (TC)8 16 156049 inter-genic Bam
scaffold423 (GT)11 22 246933 inter-genic Bam
scaffold423 (CT)8 16 249267 inter-genic Bam
scaffold423 (GAC)5 15 251643 Bam031072.1-CDS Bam
scaffold423 (TC)11 22 256288 inter-genic Bam
scaffold423 (GA)6 12 257102 inter-genic Bam
scaffold423 (CT)6 12 260741 inter-genic Bam
scaffold423 (AT)15 30 264067 inter-genic Bam
scaffold423 (TTTTC)4 20 265651 Bam031073.2-intron Bam
scaffold423 (TA)9 18 290283 inter-genic Bam
scaffold423 (TGG)5 15 291440 inter-genic Bam
scaffold423 (AG)16 32 292861 inter-genic Bam
scaffold423 (CTGC)4 16 294426 inter-genic Bam
scaffold423 (T)14 14 296603 inter-genic Bam
scaffold423 (AG)21 42 304091 inter-genic Bam
scaffold423 (AG)21 42 307395 Bam031077.1-intron Bam
scaffold423 (GC)7 14 321693 inter-genic Bam
scaffold423 (GAG)5 15 327987 inter-genic Bam
scaffold423 (T)13 13 329503 inter-genic Bam
scaffold423 (TAGC)4 16 330348 inter-genic Bam
scaffold423 (CAT)5 15 346202 inter-genic Bam
scaffold423 (CAT)5 15 349192 inter-genic Bam
scaffold423 (CAT)5 15 353109 inter-genic Bam
scaffold423 (AT)9 18 418067 Bam031079.1-intron Bam
scaffold423 (CA)8 16 464499 Bam031082.1-CDS Bam
scaffold423 (AT)9 18 477702 inter-genic Bam
scaffold423 (GA)9 18 487209 inter-genic Bam
scaffold423 (GA)9 18 488163 inter-genic Bam
scaffold423 (CCGT)4 16 496390 inter-genic Bam
scaffold423 (A)14 14 497458 inter-genic Bam
scaffold423 (CGA)5 15 507441 inter-genic Bam
scaffold423 (GCT)5 15 512535 inter-genic Bam
scaffold447 (TCT)7 21 9613 inter-genic Bam
scaffold447 (TA)12 24 14167 inter-genic Bam
scaffold447 (TA)12 24 15806 Bam032122.1-intron Bam
scaffold447 (AT)6 12 17247 inter-genic Bam
scaffold447 (T)16 16 19461 inter-genic Bam
scaffold447 (TG)6 12 68625 inter-genic Bam
scaffold447 (GA)6 12 72116 inter-genic Bam
scaffold447 (GA)6 12 77846 inter-genic Bam
scaffold447 (TA)8 16 79103 inter-genic Bam
scaffold447 (TA)17 34 79261 inter-genic Bam
scaffold447 (TA)6 12 82555 inter-genic Bam
scaffold447 (GC)6 12 109054 inter-genic Bam
scaffold447 (AGAAAAG)3 21 111651 inter-genic Bam
scaffold447 (AT)11 22 123447 inter-genic Bam
scaffold447 (ATG)5 15 132125 Bam032123.1-intron Bam
scaffold447 (T)13 13 133719 inter-genic Bam
scaffold447 (GGC)5 15 139569 Bam032124.1-CDS Bam
scaffold447 (TC)9 18 142012 inter-genic Bam
scaffold447 (G)22 22 142344 inter-genic Bam
scaffold447 (G)20 20 143131 inter-genic Bam
scaffold447 (CGC)6 18 143522 inter-genic Bam
scaffold447 (GA)9 18 151489 inter-genic Bam
scaffold447 (TA)11 22 156096 Bam032127.1-intron Bam
scaffold447 (CT)6 12 160776 Bam032127.1-UTR_5 Bam
scaffold447 (A)13 13 162101 inter-genic Bam
scaffold447 (CCG)6 18 164259 Bam032128.1-CDS Bam
scaffold447 (AG)7 14 166761 inter-genic Bam
scaffold447 (CGCT)4 16 175403 inter-genic Bam
scaffold447 (TAA)10 30 189807 inter-genic Bam
scaffold447 (C)20 20 197766 inter-genic Bam
scaffold447 (C)96 96 198936 inter-genic Bam
scaffold447 (AG)7 14 202126 inter-genic Bam
scaffold447 (AG)6 12 216729 Bam032132.1-intron Bam
scaffold447 (TTTTTTTA)3 24 223579 Bam032132.1-intron Bam
scaffold447 (T)12 12 255480 Bam032133.1-intron Bam
scaffold447 (AG)9 18 284726 inter-genic Bam
scaffold447 (AAAGA)4 20 284850 inter-genic Bam
scaffold447 (GCC)5 15 287548 inter-genic Bam
scaffold447 (ACA)9 27 296351 Bam032136.1-intron Bam
scaffold447 (AT)6 12 317621 inter-genic Bam
scaffold447 (CT)6 12 328458 inter-genic Bam
scaffold447 (TC)14 28 353137 inter-genic Bam
scaffold447 (AC)8 16 370297 Bam032139.1-intron Bam
scaffold447 (TC)7 14 370681 Bam032139.1-UTR_5 Bam
scaffold447 (AG)8 16 374968 inter-genic Bam
scaffold447 (CTC)5 15 378205 inter-genic Bam
scaffold447 (AG)6 12 378373 inter-genic Bam
scaffold447 (T)20 20 379368 inter-genic Bam
scaffold447 (AT)7 14 387042 inter-genic Bam
scaffold447 (TC)11 22 393971 Bam032140.1-intron Bam
scaffold447 (CA)7 14 395399 Bam032140.1-intron Bam
scaffold447 (CA)6 12 416607 inter-genic Bam
scaffold447 (GA)8 16 444622 inter-genic Bam
scaffold447 (GA)8 16 447722 inter-genic Bam
scaffold447 (AGAGG)4 20 472166 inter-genic Bam
scaffold447 (GA)6 12 479341 inter-genic Bam
scaffold447 (AT)21 42 511736 inter-genic Bam
scaffold447 (ATATTTTTT)3 27 584663 Bam032148.1-UTR_5 Bam
scaffold447 (TC)6 12 592761 inter-genic Bam
scaffold447 (C)21 21 595869 inter-genic Bam
scaffold447 (C)19 19 596468 inter-genic Bam
scaffold447 (GA)6 12 609779 inter-genic Bam
scaffold447 (GAAG)4 16 643022 inter-genic Bam
scaffold447 (GAAG)4 16 676483 inter-genic Bam
scaffold447 (C)12 12 685034 inter-genic Bam
scaffold447 (A)14 14 711395 inter-genic Bam
scaffold447 (CT)7 14 714980 inter-genic Bam
scaffold447 (GGTTTAG)3 21 716230 inter-genic Bam
scaffold447 (GA)7 14 722024 inter-genic Bam
scaffold447 (AG)7 14 724161 inter-genic Bam
scaffold447 (CT)6 12 730777 inter-genic Bam
scaffold447 (CT)7 14 754134 inter-genic Bam
scaffold447 (AG)8 16 788624 inter-genic Bam
scaffold447 (TTA)15 45 788963 inter-genic Bam
scaffold447 (AG)8 16 789647 inter-genic Bam
scaffold447 (AG)6 12 797120 inter-genic Bam
scaffold447 (CG)6 12 822142 inter-genic Bam
scaffold447 (AT)10 20 841047 inter-genic Bam
scaffold447 (TC)10 20 842861 inter-genic Bam
scaffold499 (TGG)5 15 123167 inter-genic Bam
scaffold499 (TGCC)4 16 134048 inter-genic Bam
scaffold499 (TGCC)4 16 146016 Bam035722.1-intron Bam
scaffold499 (TGG)5 15 161432 inter-genic Bam
scaffold499 (TGG)5 15 162934 inter-genic Bam
scaffold499 (AT)16 32 199185 inter-genic Bam
scaffold499 (GC)7 14 215343 inter-genic Bam
scaffold499 (TA)6 12 242358 inter-genic Bam
scaffold499 (AG)8 16 274504 inter-genic Bam
scaffold499 (CA)6 12 288175 inter-genic Bam
scaffold499 (GGAG)4 16 288548 inter-genic Bam
scaffold499 (A)13 13 318234 inter-genic Bam
scaffold499 (GAGTC)4 20 322195 Bam035728.1-UTR_5 Bam
scaffold499 (CT)6 12 339501 inter-genic Bam
scaffold499 (TTG)5 15 359845 inter-genic Bam
scaffold499 (CTC)6 18 362123 inter-genic Bam
scaffold499 (TTG)5 15 387800 inter-genic Bam
scaffold499 (AGGAGA)4 24 417872 inter-genic Bam
scaffold531 (CA)24 48 2495 inter-genic Bam
scaffold531 (GTTG)4 16 7225 Bam037462.3-intron Bam
scaffold531 (GCACG)4 20 9742 inter-genic Bam
scaffold531 (GCA)5 15 16670 Bam037463.1-CDS Bam
scaffold531 (TC)9 18 17475 inter-genic Bam
scaffold531 (C)15 15 25991 Bam037464.1-intron Bam
scaffold531 (AT)6 12 26388 Bam037464.1-intron Bam
scaffold531 (GT)11 22 26858 inter-genic Bam
scaffold531 (T)17 17 28722 inter-genic Bam
scaffold531 (ATAC)6 24 41663 inter-genic Bam
scaffold531 (CATG)5 20 43159 inter-genic Bam
scaffold531 (AG)11 22 44127 inter-genic Bam
scaffold531 (CTTT)7 28 46583 Bam037465.1-UTR_5 Bam
scaffold531 (CT)7 14 46823 Bam037465.1-UTR_5 Bam
scaffold531 (GA)10 20 46939 inter-genic Bam
scaffold531 (CT)8 16 47392 inter-genic Bam
scaffold531 (AAAG)4 16 48665 inter-genic Bam
scaffold531 (AAATA)4 20 50151 inter-genic Bam
scaffold531 (TGTA)5 20 52328 inter-genic Bam
scaffold531 (AT)6 12 54518 inter-genic Bam
scaffold531 (AATA)5 20 55009 inter-genic Bam
scaffold531 (GA)6 12 63611 Bam037466.1-intron Bam
scaffold531 (CGG)5 15 65143 Bam037466.1-CDS Bam
scaffold531 (G)16 16 70369 inter-genic Bam
scaffold531 (TA)7 14 72846 inter-genic Bam
scaffold531 (TG)6 12 74850 Bam037467.1-intron Bam
scaffold531 (CAG)5 15 79670 Bam037467.1-CDS Bam
scaffold531 (A)12 12 80655 Bam037467.1-UTR_3 Bam
scaffold531 (AT)8 16 88010 inter-genic Bam
scaffold531 (GCG)5 15 93689 Bam037468.1-CDS Bam
scaffold531 (CCAT)4 16 94035 Bam037468.1-UTR_5 Bam
scaffold531 (A)12 12 95613 inter-genic Bam
scaffold531 (TC)7 14 99225 inter-genic Bam
scaffold531 (GT)6 12 99843 inter-genic Bam
scaffold531 (CT)8 16 104853 inter-genic Bam
scaffold531 (T)13 13 112440 inter-genic Bam
scaffold531 (TA)12 24 113336 inter-genic Bam
scaffold531 (TTC)5 15 115869 Bam037470.1-UTR_3 Bam
scaffold531 (G)17 17 120433 inter-genic Bam
scaffold531 (GA)6 12 130009 Bam037472.1-intron Bam
scaffold531 (AG)12 24 130662 inter-genic Bam
scaffold531 (GGA)5 15 133682 Bam037473.1-CDS Bam
scaffold531 (CGGA)4 16 142021 inter-genic Bam
scaffold531 (CGTT)4 16 145150 inter-genic Bam
scaffold531 (T)12 12 145341 inter-genic Bam
scaffold531 (G)14 14 147350 inter-genic Bam
scaffold531 (GA)11 22 152864 inter-genic Bam
scaffold531 (AC)6 12 153541 inter-genic Bam
scaffold531 (AT)7 14 156387 inter-genic Bam
scaffold531 (GTG)5 15 157124 inter-genic Bam
scaffold531 (GA)6 12 173756 inter-genic Bam
scaffold531 (AC)6 12 176876 inter-genic Bam
scaffold531 (AG)6 12 178637 Bam037477.1-UTR_5 Bam
scaffold531 (TC)24 48 182841 inter-genic Bam
scaffold531 (GGAGAG)4 24 185845 Bam037478.2-intron Bam
scaffold531 (T)12 12 194572 inter-genic Bam
scaffold531 (AG)9 18 199135 Bam037481.2-intron Bam
scaffold531 (CTC)6 18 199877 inter-genic Bam
scaffold531 (AG)6 12 203031 inter-genic Bam
scaffold531 (AAGCA)4 20 207244 inter-genic Bam
scaffold531 (TA)6 12 208618 inter-genic Bam
scaffold531 (GCTG)4 16 209536 inter-genic Bam
scaffold531 (CG)6 12 209774 inter-genic Bam
scaffold531 (CTT)8 24 211399 inter-genic Bam
scaffold531 (TC)8 16 213770 inter-genic Bam
scaffold531 (A)12 12 222004 inter-genic Bam
scaffold531 (TA)13 26 237060 inter-genic Bam
scaffold531 (CTCTC)5 25 247173 Bam037487.1-intron Bam
scaffold531 (T)15 15 247347 Bam037487.1-intron Bam
scaffold531 (T)14 14 257728 inter-genic Bam
scaffold531 (TA)11 22 279595 inter-genic Bam
scaffold531 (GCGG)4 16 282865 inter-genic Bam
scaffold531 (GCG)5 15 283008 Bam037491.1-CDS Bam
scaffold531 (AG)8 16 296784 inter-genic Bam
scaffold531 (GA)6 12 301813 Bam037493.1-UTR_5 Bam
scaffold531 (CATG)4 16 303975 inter-genic Bam
scaffold531 (GGGAA)7 35 308894 Bam037494.1-intron Bam
scaffold531 (GT)6 12 310952 inter-genic Bam
scaffold531 (A)12 12 324345 inter-genic Bam
scaffold531 (AGA)14 42 346496 inter-genic Bam
scaffold531 (AC)8 16 347593 inter-genic Bam
scaffold531 (CCG)6 18 357401 inter-genic Bam
scaffold531 (C)38 38 358702 inter-genic Bam
scaffold531 (A)13 13 362715 Bam037498.3-intron Bam
scaffold531 (AT)17 34 366430 Bam037498.3-intron Bam
scaffold531 (TA)11 22 368424 inter-genic Bam
scaffold531 (AG)7 14 369820 inter-genic Bam
scaffold531 (GA)6 12 369997 inter-genic Bam
scaffold531 (AG)6 12 376288 inter-genic Bam
scaffold531 (TCC)5 15 386394 Bam037499.2-CDS Bam
scaffold531 (TG)6 12 390052 Bam037499.2-intron Bam
scaffold531 (T)44 44 402162 inter-genic Bam
scaffold531 (GAA)5 15 404771 inter-genic Bam
scaffold531 (TTG)7 21 406099 inter-genic Bam
scaffold531 (TA)6 12 406566 inter-genic Bam
scaffold531 (GAC)5 15 407978 inter-genic Bam
scaffold531 (AT)10 20 422935 inter-genic Bam
scaffold531 (TA)9 18 423124 inter-genic Bam
scaffold531 (T)14 14 439294 Bam037504.1-intron Bam
scaffold531 (GCA)5 15 440642 Bam037504.1-CDS Bam
scaffold531 (CG)7 14 442490 inter-genic Bam
scaffold531 (T)13 13 453468 inter-genic Bam
scaffold531 (GCA)5 15 455030 Bam037506.1-UTR_5 Bam
scaffold531 (CA)6 12 460830 inter-genic Bam
scaffold531 (CT)30 60 463145 inter-genic Bam
scaffold531 (T)12 12 472013 inter-genic Bam
scaffold531 (T)14 14 479053 Bam037508.1-intron Bam
scaffold531 (TCT)5 15 484108 Bam037509.1-CDS Bam
scaffold531 (GCC)6 18 484938 Bam037509.1-CDS Bam
scaffold531 (GA)22 44 485667 inter-genic Bam
scaffold531 (A)12 12 487072 inter-genic Bam
scaffold531 (AG)11 22 496406 inter-genic Bam
scaffold531 (GA)6 12 496686 inter-genic Bam
scaffold531 (AT)6 12 499986 inter-genic Bam
scaffold531 (CCTGA)4 20 500922 inter-genic Bam
scaffold531 (GCA)5 15 509081 inter-genic Bam
scaffold531 (CT)8 16 511602 Bam037512.1-UTR_3 Bam
scaffold531 (GTC)5 15 518095 inter-genic Bam
scaffold531 (GT)6 12 520796 inter-genic Bam
scaffold531 (TC)8 16 552445 inter-genic Bam
scaffold531 (GT)6 12 554740 Bam037515.1-intron Bam
scaffold531 (TC)7 14 557995 inter-genic Bam
scaffold531 (TC)6 12 567372 inter-genic Bam
scaffold531 (GC)6 12 573177 inter-genic Bam
scaffold531 (CTT)6 18 591528 inter-genic Bam
scaffold531 (T)13 13 592547 inter-genic Bam
scaffold531 (AC)6 12 592832 inter-genic Bam
scaffold531 (A)12 12 594238 inter-genic Bam
scaffold531 (GTGC)5 20 599184 inter-genic Bam
scaffold531 (CTGC)5 20 600886 inter-genic Bam
scaffold531 (CTAG)4 16 615276 Bam037519.2-intron Bam
scaffold531 (T)16 16 638357 Bam037521.1-UTR_5 Bam
scaffold531 (T)15 15 651498 Bam037522.2-intron Bam
scaffold531 (A)14 14 657001 inter-genic Bam
scaffold531 (GT)7 14 660800 inter-genic Bam
scaffold531 (T)13 13 664505 inter-genic Bam
scaffold531 (T)18 18 674671 inter-genic Bam
scaffold531 (AC)10 20 676508 Bam037526.1-UTR_5 Bam
scaffold531 (GGA)5 15 692341 Bam037529.1-CDS Bam
scaffold531 (TTTCT)4 20 695151 Bam037529.1-intron Bam
scaffold531 (ATCT)4 16 704558 inter-genic Bam
scaffold531 (TATC)9 36 704727 inter-genic Bam
scaffold531 (CGC)6 18 715023 Bam037532.1-CDS Bam
scaffold531 (GA)6 12 720068 inter-genic Bam
scaffold531 (G)12 12 723366 inter-genic Bam
scaffold531 (GA)6 12 738086 inter-genic Bam
scaffold531 (AC)27 54 753961 inter-genic Bam
scaffold531 (GA)6 12 769714 inter-genic Bam
scaffold531 (ATTGC)4 20 770495 inter-genic Bam
scaffold531 (T)13 13 773078 inter-genic Bam
scaffold531 (A)13 13 790958 inter-genic Bam
scaffold531 (TAAAAAA)3 21 831988 inter-genic Bam
scaffold531 (AG)8 16 843600 inter-genic Bam
scaffold531 (TGC)6 18 844205 inter-genic Bam
scaffold531 (TC)6 12 844851 inter-genic Bam
scaffold531 (TA)6 12 869355 Bam037539.1-intron Bam
scaffold531 (CT)6 12 879256 inter-genic Bam
scaffold531 (CGCCG)4 20 883514 Bam037542.1-UTR_5 Bam
scaffold531 (TCA)5 15 901764 Bam037544.1-CDS Bam
scaffold531 (GAGAG)4 20 912528 inter-genic Bam
scaffold531 (CA)6 12 914077 inter-genic Bam
scaffold531 (T)15 15 914469 inter-genic Bam
scaffold531 (AC)7 14 919067 inter-genic Bam
scaffold531 (GGGGAC)5 30 921638 inter-genic Bam
scaffold531 (TC)9 18 953749 inter-genic Bam
scaffold531 (CGG)5 15 959439 Bam037549.1-CDS Bam
scaffold531 (TCTA)10 40 960597 Bam037550.1-intron Bam
scaffold531 (CCG)11 33 976373 Bam037551.1-UTR_5 Bam
scaffold531 (TC)7 14 981933 Bam037553.1-CDS Bam
scaffold531 (A)14 14 983255 inter-genic Bam
scaffold531 (GCGT)5 20 990141 inter-genic Bam
scaffold531 (TA)6 12 992772 inter-genic Bam
scaffold531 (CGAT)4 16 992896 inter-genic Bam
scaffold531 (CGT)5 15 993105 inter-genic Bam
scaffold531 (T)14 14 993348 inter-genic Bam
scaffold531 (TTGC)4 16 994119 inter-genic Bam
scaffold531 (AG)6 12 1000778 inter-genic Bam
scaffold531 (AG)7 14 1001272 inter-genic Bam
scaffold531 (A)13 13 1005431 inter-genic Bam
scaffold531 (AT)6 12 1008660 inter-genic Bam
scaffold531 (ATTT)4 16 1011050 inter-genic Bam
scaffold531 (GGC)5 15 1014762 inter-genic Bam
scaffold531 (C)13 13 1032536 inter-genic Bam
scaffold531 (C)18 18 1032734 inter-genic Bam
scaffold531 (CT)6 12 1065010 inter-genic Bam
scaffold531 (T)14 14 1065963 inter-genic Bam
scaffold531 (G)18 18 1066198 inter-genic Bam
scaffold531 (GT)9 18 1066638 inter-genic Bam
scaffold531 (CACG)4 16 1067875 inter-genic Bam
scaffold586 (AG)13 26 10975 inter-genic Bam
scaffold586 (TGCA)4 16 11262 inter-genic Bam
scaffold586 (CGC)5 15 12696 Bam038511.1-CDS Bam
scaffold586 (CCTG)4 16 18611 inter-genic Bam
scaffold586 (AG)8 16 32407 inter-genic Bam
scaffold586 (AG)9 18 36046 inter-genic Bam
scaffold586 (TAAAAAAA)3 24 43840 inter-genic Bam
scaffold586 (TC)7 14 47819 inter-genic Bam
scaffold586 (T)12 12 50385 inter-genic Bam
scaffold586 (CGCCGCC)3 21 57069 Bam038515.1-UTR_3 Bam
scaffold586 (CT)10 20 59159 inter-genic Bam
scaffold586 (GA)8 16 60046 inter-genic Bam
scaffold586 (CCTT)4 16 75396 Bam038516.2-UTR_3 Bam
scaffold586 (AG)7 14 78618 inter-genic Bam
scaffold586 (AG)7 14 84496 inter-genic Bam
scaffold586 (CTTT)4 16 96286 inter-genic Bam
scaffold586 (CATA)26 104 96516 inter-genic Bam
scaffold586 (AT)10 20 97427 inter-genic Bam
scaffold586 (C)16 16 130828 inter-genic Bam
scaffold586 (GCG)6 18 131874 inter-genic Bam
scaffold586 (CCG)5 15 133257 inter-genic Bam
scaffold586 (AG)9 18 133419 inter-genic Bam
scaffold586 (AT)8 16 138363 inter-genic Bam
scaffold586 (AT)7 14 140805 inter-genic Bam
scaffold586 (TA)10 20 140964 inter-genic Bam
scaffold586 (TA)10 20 141358 inter-genic Bam
scaffold586 (TA)14 28 148076 inter-genic Bam
scaffold586 (A)13 13 149242 inter-genic Bam
scaffold586 (TA)6 12 149483 inter-genic Bam
scaffold586 (G)20 20 163508 inter-genic Bam
scaffold586 (AT)7 14 164303 inter-genic Bam
scaffold586 (TG)7 14 170710 inter-genic Bam
scaffold611 (TA)6 12 579 inter-genic Bam
scaffold611 (AT)11 22 763 inter-genic Bam
scaffold611 (TA)11 22 969 inter-genic Bam
scaffold611 (TC)20 40 8813 inter-genic Bam
scaffold611 (TG)7 14 11235 inter-genic Bam
scaffold611 (AGA)6 18 12882 inter-genic Bam
scaffold611 (AAAG)4 16 17900 inter-genic Bam
scaffold611 (TTTACAG)3 21 19085 inter-genic Bam
scaffold611 (AG)7 14 24730 inter-genic Bam
scaffold611 (AAAG)4 16 25332 inter-genic Bam
scaffold611 (AT)21 42 34262 inter-genic Bam
scaffold611 (AG)6 12 46264 inter-genic Bam
scaffold611 (AC)8 16 68087 inter-genic Bam
scaffold611 (CT)6 12 68326 inter-genic Bam
scaffold611 (TACA)4 16 75929 inter-genic Bam
scaffold611 (TA)7 14 88794 inter-genic Bam
scaffold611 (AT)8 16 104538 inter-genic Bam
scaffold611 (TCT)6 18 147409 inter-genic Bam
scaffold611 (T)13 13 148670 inter-genic Bam
scaffold611 (CT)8 16 182498 inter-genic Bam
scaffold611 (GC)7 14 198579 inter-genic Bam
scaffold611 (TA)8 16 209391 inter-genic Bam
scaffold611 (GAAA)4 16 218660 inter-genic Bam
scaffold611 (GA)6 12 222476 inter-genic Bam
scaffold611 (TA)8 16 222685 inter-genic Bam
scaffold611 (CT)6 12 238658 Bam038813.1-intron Bam
scaffold611 (C)14 14 241989 Bam038813.1-intron Bam
scaffold611 (CT)7 14 258619 inter-genic Bam
scaffold611 (TA)7 14 264735 inter-genic Bam
scaffold710 (TAT)5 15 25133 inter-genic Bam
scaffold710 (ACC)5 15 33242 inter-genic Bam
scaffold710 (TC)9 18 33544 inter-genic Bam
scaffold710 (TA)8 16 102802 inter-genic Bam
scaffold710 (AAC)5 15 105501 inter-genic Bam
scaffold710 (GAAA)4 16 108123 inter-genic Bam
scaffold710 (AT)9 18 109468 inter-genic Bam
scaffold710 (C)20 20 110486 inter-genic Bam
scaffold710 (CA)6 12 125439 inter-genic Bam
scaffold710 (GGC)5 15 126757 Bam040132.1-CDS Bam
scaffold710 (CA)6 12 129825 inter-genic Bam
scaffold710 (CAGTCC)4 24 130754 Bam040133.1-CDS Bam
scaffold710 (GGC)5 15 131162 Bam040133.1-CDS Bam
scaffold710 (T)15 15 134825 inter-genic Bam
scaffold710 (GA)7 14 138693 inter-genic Bam
scaffold710 (AG)11 22 139623 inter-genic Bam
scaffold710 (GCG)5 15 153880 inter-genic Bam
scaffold710 (CA)7 14 187414 inter-genic Bam
scaffold710 (CT)7 14 202661 inter-genic Bam
scaffold710 (AT)10 20 219328 inter-genic Bam
scaffold710 (CA)13 26 222225 inter-genic Bam
scaffold710 (CT)8 16 227614 inter-genic Bam
scaffold710 (GCAC)4 16 228832 inter-genic Bam
scaffold710 (CT)7 14 229201 inter-genic Bam
scaffold710 (GAAA)6 24 260803 inter-genic Bam
scaffold710 (ATT)5 15 289538 inter-genic Bam
scaffold710 (AG)6 12 301596 inter-genic Bam
scaffold710 (AAAT)6 24 309101 inter-genic Bam
scaffold710 (GCAT)4 16 315413 inter-genic Bam
scaffold710 (GA)6 12 322275 inter-genic Bam
scaffold710 (GCAT)4 16 328715 inter-genic Bam
scaffold765 (AACCCTA)5 35 5 inter-genic Bam
scaffold765 (GT)7 14 4477 inter-genic Bam
scaffold765 (AG)14 28 38322 inter-genic Bam
scaffold765 (CA)6 12 40289 inter-genic Bam
scaffold765 (TGC)5 15 46902 Bam040868.1-intron Bam
scaffold765 (TCC)5 15 50841 Bam040868.1-CDS Bam
scaffold765 (ATT)5 15 51523 inter-genic Bam
scaffold765 (AG)8 16 75439 inter-genic Bam
scaffold765 (GAG)8 24 89220 inter-genic Bam
scaffold765 (ATTA)4 16 91579 inter-genic Bam
scaffold765 (ATAG)4 16 92074 inter-genic Bam
scaffold765 (TGC)5 15 93043 inter-genic Bam
scaffold765 (CCCT)5 20 95839 inter-genic Bam
scaffold765 (G)18 18 97544 inter-genic Bam
scaffold765 (AGC)5 15 106536 Bam040872.1-UTR_5 Bam
scaffold765 (GGC)5 15 110909 inter-genic Bam
scaffold765 (GGC)5 15 115032 inter-genic Bam
scaffold765 (TC)7 14 118484 inter-genic Bam
scaffold765 (ATTC)5 20 118822 inter-genic Bam
scaffold765 (TA)16 32 149099 Bam040876.1-UTR_5 Bam
scaffold765 (TA)10 20 164746 inter-genic Bam
scaffold765 (CAG)9 27 169921 inter-genic Bam
scaffold765 (TC)7 14 179496 Bam040879.1-UTR_5 Bam
scaffold765 (CT)13 26 183209 Bam040879.1-UTR_5 Bam
scaffold765 (CA)6 12 186289 Bam040879.1-UTR_5 Bam
scaffold765 (GAG)5 15 186734 Bam040879.1-UTR_5 Bam
scaffold765 (AT)19 38 192012 inter-genic Bam
scaffold765 (GA)8 16 196001 inter-genic Bam
scaffold765 (A)16 16 196864 inter-genic Bam
scaffold765 (TC)6 12 211857 inter-genic Bam
scaffold765 (A)14 14 227694 inter-genic Bam
scaffold765 (TAC)5 15 244715 inter-genic Bam
scaffold765 (CG)7 14 245839 inter-genic Bam
scaffold765 (A)12 12 246592 inter-genic Bam
scaffold765 (CATG)4 16 247189 Bam040882.1-intron Bam
scaffold765 (GCAT)4 16 250257 inter-genic Bam
scaffold765 (AGT)7 21 250417 inter-genic Bam
scaffold765 (A)13 13 250981 inter-genic Bam
scaffold765 (T)12 12 252108 inter-genic Bam
scaffold765 (TTCT)5 20 252263 inter-genic Bam
scaffold765 (AT)6 12 252634 inter-genic Bam
scaffold765 (AT)17 34 253277 inter-genic Bam
scaffold765 (GTCC)4 16 254428 Bam040883.1-UTR_5 Bam
scaffold765 (TTCT)6 24 254650 Bam040883.1-intron Bam
scaffold765 (GGC)5 15 275030 inter-genic Bam
scaffold765 (TA)7 14 275226 inter-genic Bam
scaffold765 (GCTA)4 16 275474 inter-genic Bam
scaffold765 (AT)8 16 282545 Bam040886.1-UTR_3 Bam
scaffold765 (GAAAT)6 30 291218 Bam040886.1-UTR_5 Bam
scaffold765 (G)14 14 292544 inter-genic Bam
scaffold765 (AT)12 24 292817 inter-genic Bam
scaffold765 (A)12 12 296961 inter-genic Bam
scaffold765 (TA)6 12 307561 inter-genic Bam
scaffold765 (AT)9 18 320040 inter-genic Bam
scaffold765 (TA)11 22 345127 inter-genic Bam
scaffold765 (TA)8 16 345397 inter-genic Bam
scaffold765 (GC)6 12 346758 inter-genic Bam
scaffold765 (C)18 18 355714 inter-genic Bam
scaffold765 (C)13 13 355927 inter-genic Bam
scaffold765 (AT)17 34 379372 inter-genic Bam
scaffold765 (CGC)6 18 388501 Bam040889.1-intron Bam
scaffold765 (TA)8 16 390527 inter-genic Bam
scaffold765 (TAG)6 18 393908 inter-genic Bam
scaffold765 (GA)6 12 400939 inter-genic Bam
scaffold765 (GCC)5 15 403177 Bam040891.1-CDS Bam
scaffold765 (AT)20 40 403414 Bam040891.1-intron Bam
scaffold765 (AT)9 18 404223 Bam040891.1-intron Bam
scaffold765 (AT)10 20 411556 inter-genic Bam
scaffold765 (TA)10 20 412029 inter-genic Bam
scaffold765 (TA)18 36 418668 inter-genic Bam
scaffold765 (TA)9 18 419267 inter-genic Bam
scaffold765 (CTCCTT)5 30 443450 inter-genic Bam
scaffold765 (CTCCTT)5 30 444468 inter-genic Bam
scaffold765 (GCAT)5 20 463030 inter-genic Bam
scaffold765 (AT)6 12 473854 inter-genic Bam
scaffold765 (AT)14 28 477097 inter-genic Bam
scaffold765 (TA)9 18 477407 inter-genic Bam
scaffold765 (AT)6 12 477675 inter-genic Bam
scaffold765 (ATGG)4 16 480079 inter-genic Bam
scaffold765 (AG)8 16 481372 inter-genic Bam
scaffold765 (A)15 15 482852 inter-genic Bam
scaffold765 (T)13 13 485022 inter-genic Bam
scaffold765 (CT)7 14 487721 inter-genic Bam
scaffold765 (TC)8 16 487955 inter-genic Bam
scaffold765 (CTG)7 21 488337 inter-genic Bam
scaffold765 (TC)6 12 490474 inter-genic Bam
scaffold765 (TTC)7 21 492228 inter-genic Bam
scaffold765 (TC)6 12 494934 inter-genic Bam
scaffold765 (G)18 18 499543 inter-genic Bam
scaffold765 (G)14 14 501558 inter-genic Bam
scaffold765 (ACAT)9 36 511710 inter-genic Bam
scaffold765 (TC)6 12 529874 inter-genic Bam
scaffold765 (GC)6 12 549099 inter-genic Bam
scaffold765 (TA)12 24 560525 inter-genic Bam
scaffold765 (TGCG)4 16 569823 inter-genic Bam
scaffold765 (AT)7 14 572223 inter-genic Bam
scaffold765 (AAT)5 15 578148 inter-genic Bam
scaffold765 (AG)6 12 579488 inter-genic Bam
scaffold765 (AT)12 24 603809 inter-genic Bam
scaffold765 (AT)12 24 605832 inter-genic Bam
scaffold765 (AT)6 12 640575 Bam040897.1-intron Bam
scaffold765 (CG)6 12 656986 inter-genic Bam
scaffold765 (AT)17 34 659007 inter-genic Bam
scaffold765 (C)15 15 677374 inter-genic Bam
scaffold765 (GA)6 12 684662 inter-genic Bam
scaffold765 (AC)7 14 699249 Bam040898.1-intron Bam
scaffold765 (AT)15 30 699422 Bam040898.1-intron Bam
scaffold765 (AT)15 30 700562 Bam040898.1-intron Bam
scaffold765 (AT)9 18 700943 Bam040898.1-intron Bam
scaffold765 (TA)11 22 701129 Bam040898.1-intron Bam
scaffold765 (T)13 13 733458 inter-genic Bam
scaffold765 (T)13 13 734858 inter-genic Bam
scaffold765 (AT)11 22 739643 inter-genic Bam
scaffold765 (AG)17 34 741981 inter-genic Bam
scaffold765 (A)13 13 742436 inter-genic Bam
scaffold765 (GCCT)4 16 753595 inter-genic Bam
scaffold765 (AT)7 14 759216 inter-genic Bam
scaffold765 (AT)8 16 759400 inter-genic Bam
scaffold765 (C)18 18 781482 inter-genic Bam
scaffold765 (AG)7 14 788807 inter-genic Bam
scaffold765 (GCAG)4 16 790498 inter-genic Bam
scaffold765 (AT)8 16 796914 inter-genic Bam
scaffold765 (TC)22 44 809389 Bam040903.1-intron Bam
scaffold765 (TC)9 18 812308 inter-genic Bam
scaffold765 (AG)11 22 824179 Bam040904.1-UTR_5 Bam
scaffold765 (TA)7 14 839040 inter-genic Bam
scaffold765 (GCGGCT)4 24 844252 inter-genic Bam
scaffold765 (AT)9 18 849067 inter-genic Bam
scaffold765 (GT)7 14 857234 inter-genic Bam
scaffold765 (TG)6 12 869692 inter-genic Bam
scaffold765 (AC)6 12 878601 inter-genic Bam
scaffold765 (GT)6 12 882037 inter-genic Bam
scaffold765 (AAACACA)3 21 902993 inter-genic Bam
scaffold765 (C)31 31 903941 inter-genic Bam
scaffold765 (TG)6 12 909175 inter-genic Bam
scaffold765 (TG)6 12 916091 inter-genic Bam
scaffold765 (TG)6 12 923007 inter-genic Bam
scaffold765 (GGCGA)4 20 963431 inter-genic Bam
scaffold765 (TATC)9 36 965626 inter-genic Bam
scaffold765 (GGCGA)4 20 969601 Bam040905.2-UTR_5 Bam
scaffold765 (T)12 12 970169 inter-genic Bam
scaffold765 (AGA)5 15 970534 inter-genic Bam
scaffold765 (AG)7 14 982781 inter-genic Bam
scaffold765 (AT)10 20 989023 inter-genic Bam
scaffold765 (A)12 12 1017451 inter-genic Bam
scaffold765 (CA)6 12 1024204 inter-genic Bam
scaffold765 (AG)6 12 1028244 inter-genic Bam
scaffold765 (CA)6 12 1034739 inter-genic Bam
scaffold765 (AG)6 12 1048997 inter-genic Bam
scaffold765 (AG)8 16 1057983 inter-genic Bam
scaffold765 (TA)6 12 1061152 inter-genic Bam
scaffold765 (TC)11 22 1061363 inter-genic Bam
scaffold765 (AC)6 12 1065134 inter-genic Bam
scaffold765 (AG)7 14 1078878 inter-genic Bam
scaffold765 (AT)6 12 1094351 inter-genic Bam
scaffold765 (TA)13 26 1094475 inter-genic Bam
scaffold765 (GT)6 12 1095380 inter-genic Bam
scaffold765 (T)12 12 1121243 inter-genic Bam
scaffold765 (TATATG)16 96 1142225 inter-genic Bam
scaffold765 (TGTA)4 16 1142977 inter-genic Bam
scaffold765 (CA)6 12 1144492 inter-genic Bam
scaffold765 (AT)7 14 1154519 inter-genic Bam
scaffold765 (AT)6 12 1157676 inter-genic Bam
scaffold765 (AT)7 14 1159278 inter-genic Bam
scaffold765 (AGAA)4 16 1161404 Bam040907.2-UTR_5 Bam
scaffold765 (GTG)5 15 1161692 Bam040907.2-UTR_5 Bam
scaffold765 (CT)21 42 1161971 Bam040907.2-UTR_5 Bam
scaffold765 (CTG)5 15 1164192 Bam040907.2-CDS Bam
scaffold765 (T)12 12 1171200 Bam040907.2-intron Bam
scaffold765 (TC)17 34 1172040 Bam040907.2-intron Bam
scaffold765 (TC)6 12 1175177 inter-genic Bam
scaffold765 (TA)6 12 1179052 inter-genic Bam
scaffold765 (CT)6 12 1195642 inter-genic Bam
scaffold765 (CT)18 36 1218367 Bam040910.3-intron Bam
scaffold765 (AAG)6 18 1219267 Bam040910.3-intron Bam
scaffold765 (AT)6 12 1274668 inter-genic Bam
scaffold765 (TA)13 26 1284220 inter-genic Bam
scaffold765 (CGC)5 15 1296168 inter-genic Bam
scaffold864 (G)21 21 5680 Bam043454.1-intron Bam
scaffold864 (TCAA)6 24 11126 inter-genic Bam
scaffold864 (AAAGAAA)3 21 19415 inter-genic Bam
scaffold864 (GCAC)4 16 23117 Bam043456.1-UTR_5 Bam
scaffold864 (AG)6 12 50762 inter-genic Bam
scaffold864 (G)21 21 52048 inter-genic Bam
scaffold864 (TC)6 12 53892 Bam043460.1-UTR_5 Bam
scaffold864 (TG)6 12 76386 inter-genic Bam
scaffold864 (TTTC)4 16 80964 inter-genic Bam
scaffold864 (ATTT)6 24 83623 Bam043465.1-intron Bam
scaffold864 (GA)7 14 93317 Bam043465.1-intron Bam
scaffold864 (A)17 17 102785 inter-genic Bam
scaffold864 (AG)7 14 104082 inter-genic Bam
scaffold864 (AG)7 14 119961 inter-genic Bam
scaffold864 (GA)16 32 121149 inter-genic Bam
scaffold864 (GA)6 12 124111 inter-genic Bam
scaffold864 (CT)8 16 134400 Bam043469.1-UTR_5 Bam
scaffold864 (TTCTCCAGA)3 27 148327 inter-genic Bam
scaffold864 (TC)6 12 154572 inter-genic Bam
scaffold864 (GC)6 12 163618 Bam043473.1-intron Bam
scaffold864 (TCG)5 15 165518 Bam043473.1-intron Bam
scaffold864 (C)29 29 167567 Bam043473.1-intron Bam
scaffold864 (A)13 13 168929 Bam043473.1-intron Bam
scaffold864 (GA)7 14 171726 Bam043473.1-intron Bam
scaffold864 (CT)8 16 179836 inter-genic Bam
scaffold864 (TA)14 28 190261 Bam043475.1-intron Bam
scaffold864 (CT)9 18 196579 Bam043475.1-intron Bam
scaffold864 (CG)7 14 199549 Bam043475.1-intron Bam
scaffold864 (ACT)9 27 200514 Bam043475.1-intron Bam
scaffold864 (CAG)5 15 219200 Bam043475.1-intron Bam
scaffold864 (AAAG)5 20 235859 inter-genic Bam
scaffold864 (AG)10 20 240509 inter-genic Bam
scaffold864 (TCTT)4 16 264012 inter-genic Bam
scaffold864 (AG)6 12 264327 inter-genic Bam
scaffold864 (ATG)5 15 272771 inter-genic Bam
scaffold864 (CGG)5 15 283976 Bam043479.1-UTR_3 Bam
scaffold864 (A)13 13 297391 inter-genic Bam
scaffold864 (AG)6 12 301629 Bam043480.1-UTR_3 Bam
scaffold864 (TC)6 12 302416 inter-genic Bam
scaffold864 (TC)9 18 307262 Bam043481.1-intron Bam
scaffold864 (AG)7 14 312834 Bam043483.1-intron Bam
scaffold864 (AT)16 32 332267 inter-genic Bam
scaffold864 (C)22 22 340274 Bam043487.1-intron Bam
scaffold864 (CT)10 20 345262 Bam043487.1-intron Bam
scaffold864 (T)20 20 353060 Bam043487.1-intron Bam
scaffold864 (GAC)5 15 357264 inter-genic Bam
scaffold864 (TAA)5 15 369502 inter-genic Bam
scaffold864 (AT)8 16 385737 inter-genic Bam
scaffold864 (AT)11 22 386155 inter-genic Bam
scaffold864 (TA)12 24 386384 inter-genic Bam
scaffold864 (TC)6 12 387981 inter-genic Bam
scaffold864 (TC)7 14 389445 Bam043490.1-UTR_5 Bam
scaffold864 (AG)7 14 391430 inter-genic Bam
scaffold864 (AGGTG)4 20 397943 inter-genic Bam
scaffold864 (CT)10 20 401113 inter-genic Bam
scaffold864 (TCC)5 15 405736 inter-genic Bam
scaffold864 (CT)15 30 406384 inter-genic Bam
scaffold885 (T)16 16 3524 Bam043878.1-CDS Bam
scaffold885 (GC)6 12 6352 Bam043878.1-intron Bam
scaffold885 (TA)6 12 8207 Bam043878.1-intron Bam
scaffold885 (CT)8 16 13497 inter-genic Bam
scaffold885 (C)12 12 15795 inter-genic Bam
scaffold885 (T)12 12 21418 inter-genic Bam
scaffold885 (TC)6 12 38477 Bam043883.1-intron Bam
scaffold885 (GCAC)5 20 43550 Bam043885.1-intron Bam
scaffold885 (G)17 17 45611 Bam043886.1-UTR_3 Bam
scaffold885 (TAAAAAT)3 21 59097 inter-genic Bam
scaffold885 (TA)6 12 64051 inter-genic Bam
scaffold885 (CG)6 12 81809 inter-genic Bam
scaffold885 (A)12 12 86715 inter-genic Bam
scaffold885 (A)13 13 89127 inter-genic Bam
scaffold885 (GA)8 16 103301 inter-genic Bam
scaffold885 (TC)7 14 123985 inter-genic Bam
scaffold885 (TC)7 14 124332 inter-genic Bam
scaffold885 (T)13 13 131890 inter-genic Bam
scaffold904 (ATCC)4 16 10199 inter-genic Bam
scaffold904 (TA)6 12 16877 inter-genic Bam
scaffold904 (AT)13 26 25838 inter-genic Bam
scaffold904 (G)13 13 28003 inter-genic Bam
scaffold904 (AT)16 32 81759 inter-genic Bam
scaffold904 (AT)11 22 83903 inter-genic Bam
scaffold904 (AGG)6 18 85457 inter-genic Bam
scaffold904 (TC)6 12 90152 inter-genic Bam
scaffold904 (TA)7 14 117252 inter-genic Bam
scaffold904 (GA)7 14 124966 inter-genic Bam
scaffold999 (TA)9 18 9144 inter-genic Bam
scaffold999 (A)14 14 17225 inter-genic Bam
scaffold999 (TTTA)4 16 17859 inter-genic Bam
scaffold999 (GA)8 16 21736 Bam046922.2-intron Bam
scaffold999 (GCG)5 15 22982 Bam046922.2-intron Bam
scaffold999 (T)72 72 23530 Bam046922.2-intron Bam
scaffold999 (AT)13 26 31696 Bam046923.1-intron Bam
scaffold999 (GCG)5 15 37804 Bam046923.1-CDS Bam
scaffold999 (A)13 13 66932 inter-genic Bam
scaffold999 (A)12 12 67495 Bam046926.1-UTR_3 Bam
scaffold999 (GAC)5 15 82728 Bam046929.1-intron Bam
scaffold999 (GA)9 18 84765 Bam046929.1-UTR_5 Bam
scaffold999 (AG)8 16 87753 inter-genic Bam
scaffold999 (TA)8 16 91025 inter-genic Bam
scaffold999 (GA)14 28 93313 Bam046930.1-UTR_3 Bam
scaffold999 (ACAA)4 16 101432 Bam046930.1-intron Bam
scaffold999 (AACA)4 16 106149 inter-genic Bam
scaffold999 (G)19 19 122349 Bam046931.1-intron Bam
scaffold999 (GCC)6 18 127495 inter-genic Bam
scaffold999 (GC)8 16 134961 inter-genic Bam
scaffold999 (TA)10 20 137372 inter-genic Bam
scaffold999 (GCC)5 15 140154 Bam046933.2-UTR_3 Bam
scaffold999 (A)14 14 153486 inter-genic Bam
scaffold999 (C)14 14 162856 inter-genic Bam
scaffold999 (C)16 16 163109 inter-genic Bam
scaffold999 (G)12 12 163921 inter-genic Bam
scaffold999 (TC)6 12 170286 inter-genic Bam
scaffold999 (CTC)7 21 173875 Bam046938.1-UTR_5 Bam
scaffold999 (G)13 13 175277 Bam046938.1-UTR_3 Bam
scaffold999 (AT)10 20 176126 Bam046938.1-UTR_3 Bam
scaffold999 (CT)7 14 179614 inter-genic Bam
scaffold999 (AGG)5 15 186350 Bam046939.1-CDS Bam
scaffold999 (ACGT)4 16 187206 inter-genic Bam
scaffold999 (G)22 22 193802 inter-genic Bam
scaffold999 (TATG)4 16 208277 inter-genic Bam
scaffold999 (CTCAC)4 20 210010 inter-genic Bam
scaffold999 (TTA)5 15 218144 inter-genic Bam
scaffold999 (AT)16 32 223200 inter-genic Bam
scaffold999 (TA)12 24 224786 inter-genic Bam
scaffold999 (C)14 14 229198 Bam046944.2-UTR_5 Bam
scaffold999 (C)16 16 230799 inter-genic Bam
scaffold999 (G)17 17 231767 inter-genic Bam
scaffold999 (G)17 17 233086 inter-genic Bam
scaffold999 (CTAG)4 16 262042 inter-genic Bam
scaffold999 (T)13 13 291675 Bam046950.1-intron Bam
scaffold999 (AGG)5 15 292162 Bam046950.1-intron Bam
scaffold999 (CT)6 12 308375 inter-genic Bam
scaffold999 (TCC)5 15 315612 Bam046953.1-CDS Bam
scaffold999 (AG)6 12 321356 Bam046954.1-intron Bam
scaffold999 (G)20 20 322246 Bam046954.1-intron Bam
scaffold999 (AT)22 44 334626 Bam046955.1-intron Bam
scaffold999 (GATGC)4 20 341219 inter-genic Bam
scaffold999 (CA)7 14 354456 inter-genic Bam
scaffold999 (A)15 15 355187 inter-genic Bam
scaffold999 (GA)15 30 369654 Bam046958.1-intron Bam
scaffold999 (CCG)6 18 371096 Bam046958.1-CDS Bam
scaffold999 (CGG)6 18 371497 Bam046959.2-UTR_5 Bam
scaffold999 (TA)14 28 380423 inter-genic Bam
scaffold999 (CGG)6 18 383722 Bam046961.1-UTR_5 Bam
scaffold999 (TAG)5 15 391703 inter-genic Bam
scaffold999 (G)21 21 403617 Bam046964.2-intron Bam
scaffold999 (CGGCTG)4 24 409619 inter-genic Bam
scaffold999 (A)13 13 416595 inter-genic Bam
scaffold999 (AGT)6 18 417136 inter-genic Bam
scaffold999 (AGT)13 39 424351 inter-genic Bam
scaffold999 (CT)9 18 432341 inter-genic Bam
scaffold999 (T)12 12 432727 inter-genic Bam
scaffold999 (TCCC)4 16 434487 Bam046966.1-intron Bam
scaffold999 (CTC)5 15 435257 Bam046966.1-CDS Bam
scaffold999 (GC)6 12 435375 Bam046966.1-CDS Bam
scaffold999 (CATC)5 20 436107 inter-genic Bam
scaffold999 (TGCA)5 20 447013 inter-genic Bam
scaffold999 (C)24 24 449045 inter-genic Bam
scaffold999 (CTC)9 27 454005 Bam046968.1-intron Bam
scaffold999 (CT)18 36 454747 Bam046968.1-intron Bam
scaffold999 (AG)7 14 465648 inter-genic Bam
scaffold999 (A)12 12 485149 inter-genic Bam
scaffold999 (T)14 14 486524 inter-genic Bam
scaffold999 (GA)9 18 491282 inter-genic Bam
scaffold999 (TA)6 12 491634 inter-genic Bam
scaffold999 (TG)6 12 495241 Bam046970.1-intron Bam
scaffold999 (AG)6 12 498159 Bam046970.1-intron Bam
scaffold999 (G)16 16 501046 Bam046970.1-intron Bam
scaffold999 (TC)8 16 508425 inter-genic Bam
scaffold999 (CA)7 14 509692 inter-genic Bam
scaffold999 (AT)6 12 519225 inter-genic Bam
scaffold999 (TC)6 12 526472 inter-genic Bam
scaffold999 (AGG)5 15 527191 inter-genic Bam
scaffold999 (CT)6 12 531711 inter-genic Bam
scaffold999 (GA)7 14 536973 inter-genic Bam
scaffold999 (GATG)5 20 538187 inter-genic Bam
scaffold999 (AT)10 20 538577 inter-genic Bam
scaffold999 (CTG)7 21 548567 Bam046974.1-intron Bam
scaffold999 (AT)9 18 554245 Bam046974.1-intron Bam
scaffold999 (TA)11 22 554370 Bam046974.1-intron Bam
scaffold999 (CT)9 18 557229 inter-genic Bam
scaffold999 (TATG)5 20 564298 inter-genic Bam
scaffold999 (GATT)4 16 565857 inter-genic Bam
scaffold999 (AG)10 20 575546 Bam046975.1-UTR_5 Bam
scaffold999 (GAG)5 15 576127 inter-genic Bam
scaffold999 (CCATT)4 20 578236 inter-genic Bam
scaffold999 (AT)6 12 583072 inter-genic Bam
scaffold999 (AG)29 58 585510 inter-genic Bam
scaffold999 (GA)21 42 585929 inter-genic Bam
scaffold999 (AG)22 44 595609 Bam046976.1-intron Bam
scaffold999 (AC)7 14 614103 inter-genic Bam
scaffold999 (GA)8 16 618053 inter-genic Bam
scaffold999 (TA)6 12 626912 inter-genic Bam
scaffold999 (G)20 20 631239 Bam046979.1-intron Bam
scaffold999 (CTGC)4 16 648873 inter-genic Bam
scaffold999 (CG)7 14 652864 Bam046981.1-UTR_5 Bam
scaffold999 (CA)11 22 678141 Bam046983.1-intron Bam
scaffold999 (GTT)5 15 678488 Bam046983.1-CDS Bam
scaffold999 (GCCT)4 16 678723 Bam046983.1-UTR_5 Bam
scaffold999 (AG)11 22 678858 inter-genic Bam
scaffold999 (TTAT)4 16 679915 inter-genic Bam
scaffold999 (TTCT)4 16 683724 inter-genic Bam
scaffold999 (AG)8 16 684893 inter-genic Bam
scaffold999 (T)12 12 687792 inter-genic Bam
scaffold999 (AT)20 40 689387 inter-genic Bam
scaffold999 (GCG)5 15 693222 inter-genic Bam
scaffold999 (CAC)5 15 698778 inter-genic Bam
scaffold999 (AAAAG)5 25 706572 Bam046984.1-UTR_5 Bam
scaffold999 (TA)9 18 711191 inter-genic Bam
scaffold999 (ACT)6 18 722679 inter-genic Bam
scaffold999 (CG)8 16 722930 Bam046986.1-UTR_5 Bam
scaffold999 (TAC)6 18 725285 Bam046986.1-UTR_3 Bam
scaffold999 (G)12 12 730047 inter-genic Bam
scaffold999 (G)12 12 732713 inter-genic Bam
scaffold999 (TA)6 12 732924 inter-genic Bam
scaffold999 (CTTT)5 20 733481 inter-genic Bam
scaffold999 (TAT)5 15 735704 inter-genic Bam
scaffold999 (GCT)8 24 739972 inter-genic Bam
scaffold999 (AGCT)4 16 740238 inter-genic Bam
scaffold999 (AAAG)4 16 741731 inter-genic Bam
scaffold999 (CGC)7 21 774692 Bam046991.1-UTR_5 Bam
scaffold999 (C)23 23 778272 Bam046991.1-UTR_5 Bam
scaffold999 (CG)9 18 788792 Bam046992.1-intron Bam
scaffold999 (GGT)7 21 792601 inter-genic Bam
scaffold999 (T)12 12 796014 inter-genic Bam
scaffold999 (GA)20 40 800917 inter-genic Bam
scaffold999 (AG)6 12 805599 Bam046995.1-intron Bam
scaffold999 (GAG)6 18 814579 inter-genic Bam
scaffold999 (GAGCT)4 20 815094 inter-genic Bam
scaffold999 (GT)7 14 823422 inter-genic Bam
scaffold999 (GCA)5 15 823737 inter-genic Bam
scaffold999 (ACC)6 18 825116 inter-genic Bam
scaffold999 (GA)7 14 825913 Bam046997.1-intron Bam
scaffold999 (GA)8 16 828501 Bam046997.1-intron Bam
scaffold999 (GAA)6 18 837902 Bam046998.1-intron Bam
scaffold999 (GGC)5 15 838263 Bam046998.1-intron Bam
scaffold999 (GGCC)5 20 861349 inter-genic Bam
scaffold999 (GGCC)5 20 862688 Bam046999.1-UTR_5 Bam
scaffold999 (AT)11 22 874224 inter-genic Bam
scaffold999 (TG)8 16 877325 Bam047000.3-intron Bam
scaffold999 (AT)7 14 886732 inter-genic Bam
scaffold999 (AT)11 22 890832 inter-genic Bam
scaffold999 (TA)10 20 891118 inter-genic Bam
scaffold999 (GAG)5 15 893816 inter-genic Bam
scaffold999 (T)13 13 898082 Bam047001.1-intron Bam
scaffold999 (TGC)7 21 900433 inter-genic Bam
scaffold999 (A)12 12 902441 inter-genic Bam
scaffold999 (GA)7 14 903602 inter-genic Bam
scaffold999 (AGC)5 15 905578 Bam047003.1-CDS Bam
scaffold999 (TGC)8 24 910364 inter-genic Bam
scaffold999 (GT)6 12 912014 inter-genic Bam
scaffold999 (AT)6 12 913766 inter-genic Bam
scaffold999 (TG)7 14 914796 inter-genic Bam
scaffold999 (TA)9 18 915068 inter-genic Bam
scaffold999 (GA)13 26 916764 inter-genic Bam
scaffold999 (AT)7 14 917789 inter-genic Bam
scaffold999 (CTTTT)5 25 918104 inter-genic Bam
scaffold999 (TC)7 14 918285 inter-genic Bam
scaffold999 (GATG)4 16 921779 inter-genic Bam
scaffold999 (TA)11 22 922394 inter-genic Bam
scaffold999 (TA)7 14 928168 Bam047005.1-intron Bam
scaffold999 (TGG)6 18 934514 Bam047006.1-CDS Bam
scaffold999 (GCC)6 18 938580 Bam047006.1-UTR_5 Bam
scaffold999 (TATC)4 16 943558 inter-genic Bam
scaffold999 (T)12 12 954097 inter-genic Bam
scaffold999 (TC)6 12 965988 inter-genic Bam
scaffold999 (GCAT)4 16 972904 inter-genic Bam
scaffold999 (CAC)5 15 977717 Bam047011.1-CDS Bam
scaffold999 (AGC)5 15 978081 Bam047011.1-CDS Bam
scaffold999 (CTTG)4 16 984138 inter-genic Bam
scaffold999 (CTCTTT)4 24 985920 inter-genic Bam
scaffold999 (CT)7 14 992614 inter-genic Bam
scaffold999 (AGC)5 15 996073 Bam047014.1-intron Bam
scaffold999 (TC)10 20 1013093 inter-genic Bam
scaffold999 (AG)16 32 1016510 inter-genic Bam
scaffold999 (AG)10 20 1022540 inter-genic Bam
scaffold999 (TA)6 12 1031184 Bam047021.1-intron Bam
scaffold999 (AT)7 14 1032880 Bam047021.1-intron Bam
scaffold999 (AGCCC)4 20 1038003 inter-genic Bam
scaffold999 (GGA)6 18 1059290 Bam047024.1-CDS Bam
scaffold999 (TC)6 12 1064231 Bam047024.1-UTR_3 Bam
scaffold999 (TCC)5 15 1067498 Bam047025.1-intron Bam
scaffold999 (T)13 13 1067780 Bam047025.1-intron Bam
scaffold999 (GA)6 12 1079249 inter-genic Bam
scaffold999 (A)19 19 1082786 Bam047026.1-UTR_5 Bam
scaffold999 (GT)6 12 1091058 inter-genic Bam
scaffold999 (TA)15 30 1092415 inter-genic Bam
scaffold999 (CGG)5 15 1093302 Bam047027.2-CDS Bam
scaffold999 (ACGT)4 16 1093573 Bam047027.2-intron Bam
scaffold999 (AT)8 16 1106591 inter-genic Bam
scaffold999 (TA)12 24 1106757 inter-genic Bam
scaffold999 (TTCT)4 16 1110070 inter-genic Bam
scaffold999 (GCT)6 18 1118456 inter-genic Bam
scaffold999 (C)20 20 1136937 Bam047032.2-intron Bam
scaffold999 (AT)10 20 1146788 Bam047032.2-intron Bam
scaffold999 (C)18 18 1149286 Bam047032.2-intron Bam
scaffold999 (GT)9 18 1156072 inter-genic Bam
scaffold999 (AGCT)4 16 1165466 inter-genic Bam
scaffold999 (CCA)9 27 1171032 inter-genic Bam
scaffold999 (CCG)6 18 1171173 Bam047035.2-CDS Bam
scaffold999 (A)15 15 1174433 Bam047035.2-intron Bam
scaffold999 (GAG)7 21 1174976 Bam047035.2-CDS Bam
scaffold999 (GC)6 12 1179507 Bam047036.1-CDS Bam
scaffold999 (G)18 18 1182777 inter-genic Bam
scaffold999 (GA)6 12 1183008 inter-genic Bam
scaffold999 (ATGC)4 16 1193401 Bam047037.3-intron Bam
scaffold999 (ACAGC)4 20 1195931 Bam047037.3-intron Bam
scaffold999 (ATAC)4 16 1209735 inter-genic Bam
scaffold999 (ATCC)4 16 1209939 inter-genic Bam
scaffold999 (AT)7 14 1212737 inter-genic Bam
scaffold999 (TTGCT)4 20 1215626 inter-genic Bam
scaffold999 (TGC)7 21 1216839 inter-genic Bam
scaffold999 (GATG)4 16 1217057 inter-genic Bam
scaffold999 (AT)6 12 1218741 inter-genic Bam
scaffold999 (AT)8 16 1221153 inter-genic Bam
scaffold999 (TA)15 30 1221578 inter-genic Bam
scaffold999 (CG)6 12 1225431 inter-genic Bam
scaffold999 (TGCAG)4 20 1227757 inter-genic Bam
scaffold999 (T)15 15 1228507 inter-genic Bam
scaffold999 (ACA)5 15 1235790 Bam047041.4-intron Bam
scaffold999 (AGGTC)4 20 1240759 inter-genic Bam
scaffold999 (CT)11 22 1243564 Bam047042.1-intron Bam
scaffold999 (TGAGC)4 20 1248037 inter-genic Bam
scaffold999 (CTC)7 21 1248401 Bam047043.1-intron Bam
scaffold999 (AAT)20 60 1258663 Bam047044.1-intron Bam
scaffold999 (GGC)5 15 1260854 Bam047044.1-CDS Bam
scaffold999 (CCAGG)4 20 1261268 Bam047044.1-UTR_5 Bam
scaffold999 (AT)7 14 1262289 inter-genic Bam
scaffold999 (CGC)5 15 1271955 Bam047045.1-intron Bam
scaffold999 (GGC)7 21 1275262 Bam047046.1-CDS Bam
scaffold999 (GA)6 12 1282385 inter-genic Bam
scaffold999 (AT)8 16 1282516 inter-genic Bam
scaffold999 (AATC)4 16 1282695 inter-genic Bam
scaffold999 (CGG)5 15 1283923 Bam047047.1-CDS Bam
scaffold999 (AG)8 16 1289148 Bam047048.1-UTR_3 Bam
scaffold999 (ATGGG)4 20 1291903 Bam047048.1-intron Bam
scaffold999 (CGAGC)4 20 1298361 inter-genic Bam
scaffold999 (CGAGC)4 20 1299677 inter-genic Bam
scaffold999 (CGG)5 15 1300852 Bam047050.1-UTR_5 Bam
scaffold999 (TGC)5 15 1301231 Bam047050.1-intron Bam
scaffold999 (CATTC)4 20 1308151 Bam047051.1-intron Bam
scaffold999 (CAG)7 21 1309809 inter-genic Bam
scaffold999 (ATC)6 18 1310374 inter-genic Bam
scaffold999 (GA)6 12 1316887 Bam047052.2-intron Bam
scaffold999 (CAGCC)5 25 1336099 Bam047054.1-intron Bam
scaffold999 (GCA)8 24 1345059 inter-genic Bam
scaffold999 (TCC)7 21 1346748 inter-genic Bam
scaffold999 (TTTCT)4 20 1354556 inter-genic Bam
scaffold1096 (CG)7 14 7683 Bam003817.3-CDS Bam
scaffold1096 (A)19 19 14689 inter-genic Bam
scaffold1096 (A)18 18 14913 inter-genic Bam
scaffold1096 (C)31 31 18239 inter-genic Bam
scaffold1096 (CT)9 18 18497 inter-genic Bam
scaffold1096 (TA)10 20 20123 inter-genic Bam
scaffold1096 (TA)13 26 20264 inter-genic Bam
scaffold1096 (AT)15 30 20840 inter-genic Bam
scaffold1096 (TA)7 14 20973 inter-genic Bam
scaffold1096 (TGC)5 15 21261 inter-genic Bam
scaffold1096 (TTTTTTA)3 21 23152 inter-genic Bam
scaffold1096 (GGATT)4 20 28183 Bam003818.3-UTR_5 Bam
scaffold1096 (C)15 15 28367 inter-genic Bam
scaffold1096 (TA)11 22 32682 inter-genic Bam
scaffold1096 (A)14 14 40616 inter-genic Bam
scaffold1096 (T)13 13 60505 inter-genic Bam
scaffold1096 (TA)10 20 61655 inter-genic Bam
scaffold1096 (TA)10 20 62171 inter-genic Bam
scaffold1096 (TA)11 22 62305 inter-genic Bam
scaffold1096 (TC)8 16 62888 inter-genic Bam
scaffold1096 (AG)6 12 86416 Bam003824.1-intron Bam
scaffold1096 (A)17 17 87459 Bam003824.1-intron Bam
scaffold1096 (TC)6 12 103950 inter-genic Bam
scaffold1096 (GA)6 12 113653 inter-genic Bam
scaffold1096 (A)15 15 132929 inter-genic Bam
scaffold1096 (G)26 26 137941 Bam003828.1-intron Bam
scaffold1096 (T)15 15 145323 Bam003830.1-intron Bam
scaffold1096 (TA)14 28 153002 inter-genic Bam
scaffold1096 (CG)9 18 180684 Bam003835.1-intron Bam
scaffold1096 (AAT)8 24 185487 inter-genic Bam
scaffold1096 (A)12 12 191690 inter-genic Bam
scaffold1096 (TC)7 14 195614 inter-genic Bam
scaffold1096 (AG)8 16 199075 inter-genic Bam
scaffold1096 (AG)7 14 202069 inter-genic Bam
scaffold1096 (GT)6 12 204791 Bam003838.1-intron Bam
scaffold1096 (GGC)7 21 212585 Bam003839.3-CDS Bam
scaffold1096 (TC)11 22 216365 Bam003839.3-intron Bam
scaffold1096 (GCC)6 18 232611 Bam003841.1-CDS Bam
scaffold1096 (TTTA)4 16 233961 inter-genic Bam
scaffold1096 (TAAA)4 16 276918 inter-genic Bam
scaffold1096 (CT)11 22 290742 inter-genic Bam
scaffold1096 (A)13 13 294758 inter-genic Bam
scaffold1096 (TC)6 12 308806 Bam003849.1-UTR_3 Bam
scaffold1096 (CCG)11 33 310400 Bam003849.1-CDS Bam
scaffold1096 (CT)7 14 311460 inter-genic Bam
scaffold1096 (G)33 33 321551 Bam003850.1-intron Bam
scaffold1096 (CT)6 12 327331 inter-genic Bam
scaffold1096 (A)18 18 331982 inter-genic Bam
scaffold1096 (CAC)5 15 333228 inter-genic Bam
scaffold1096 (T)14 14 337630 inter-genic Bam
scaffold1096 (AG)7 14 341945 inter-genic Bam
scaffold1096 (C)12 12 350037 Bam003852.1-intron Bam
scaffold1096 (GCG)8 24 356360 Bam003853.3-intron Bam
scaffold1096 (AC)8 16 373934 Bam003854.1-intron Bam
scaffold1096 (T)14 14 388326 inter-genic Bam
scaffold1096 (CA)9 18 397133 inter-genic Bam
scaffold1096 (CT)7 14 397664 inter-genic Bam
scaffold1096 (CG)6 12 402685 Bam003857.2-intron Bam
scaffold1096 (TA)24 48 414652 inter-genic Bam
scaffold1096 (CCA)5 15 419781 Bam003858.1-CDS Bam
scaffold1096 (TGC)5 15 422932 inter-genic Bam
scaffold1096 (GA)8 16 468521 inter-genic Bam
scaffold1096 (GTATTC)4 24 490933 inter-genic Bam
scaffold1096 (A)12 12 500719 inter-genic Bam
scaffold1096 (TC)10 20 501747 inter-genic Bam
scaffold1096 (CG)7 14 518111 Bam003868.1-CDS Bam
scaffold1096 (AAG)5 15 523261 inter-genic Bam
scaffold1096 (TC)6 12 523914 inter-genic Bam
scaffold1096 (GA)8 16 536520 inter-genic Bam
scaffold1096 (A)15 15 538944 inter-genic Bam
scaffold1096 (TAGCAC)4 24 549529 inter-genic Bam
scaffold1096 (A)13 13 555270 inter-genic Bam
scaffold1096 (GA)11 22 557881 inter-genic Bam
scaffold1096 (CGG)7 21 569526 inter-genic Bam
scaffold1096 (G)18 18 612681 inter-genic Bam
scaffold1096 (G)15 15 613539 inter-genic Bam
scaffold1096 (TTTA)4 16 619921 Bam003873.1-intron Bam
scaffold1096 (CGCT)4 16 623090 Bam003874.1-intron Bam
scaffold1096 (AG)10 20 643550 Bam003877.1-intron Bam
scaffold1096 (TC)14 28 646949 inter-genic Bam
scaffold1096 (CG)6 12 648631 inter-genic Bam
scaffold1096 (T)14 14 671856 Bam003879.1-intron Bam
scaffold1096 (AAC)6 18 681596 Bam003880.1-intron Bam
scaffold1096 (GT)7 14 687635 Bam003880.1-intron Bam
scaffold1096 (TA)13 26 694764 inter-genic Bam
scaffold1096 (T)12 12 710495 inter-genic Bam
scaffold1096 (AG)6 12 711046 inter-genic Bam
scaffold1096 (GCG)5 15 722372 inter-genic Bam
scaffold1096 (TC)17 34 730860 inter-genic Bam
scaffold1096 (CT)20 40 745995 inter-genic Bam
scaffold1096 (TA)9 18 748162 inter-genic Bam
scaffold1096 (CATG)4 16 753472 Bam003888.1-intron Bam
scaffold1096 (AG)6 12 770959 inter-genic Bam
scaffold1096 (AAAG)4 16 774619 inter-genic Bam
scaffold1096 (TAA)5 15 775233 inter-genic Bam
scaffold1096 (TG)6 12 788951 Bam003892.1-CDS Bam
scaffold1096 (AAT)5 15 790728 Bam003892.1-intron Bam
scaffold1096 (GATC)4 16 805729 inter-genic Bam
scaffold1096 (AT)6 12 810028 inter-genic Bam
scaffold1096 (AT)6 12 815688 inter-genic Bam
scaffold1096 (AT)6 12 816775 inter-genic Bam
scaffold1096 (TC)11 22 830516 Bam003894.1-intron Bam
scaffold1096 (AG)11 22 833002 inter-genic Bam
scaffold1096 (CT)7 14 840169 inter-genic Bam
scaffold1096 (GA)6 12 844162 Bam003897.1-intron Bam
scaffold1096 (TC)8 16 847248 inter-genic Bam
scaffold1096 (CT)11 22 861660 Bam003898.1-intron Bam
scaffold1096 (AAAG)4 16 862552 Bam003898.1-intron Bam
scaffold1096 (AG)6 12 886464 inter-genic Bam
scaffold1096 (TC)14 28 887799 inter-genic Bam
scaffold1096 (A)12 12 888918 Bam003900.2-intron Bam
scaffold1096 (TA)14 28 894994 Bam003900.2-intron Bam
scaffold1096 (TA)7 14 902992 inter-genic Bam
scaffold1096 (A)12 12 911683 Bam003901.2-UTR_5 Bam
scaffold1096 (G)12 12 912410 Bam003901.2-UTR_5 Bam
scaffold1096 (AT)7 14 928279 inter-genic Bam
scaffold1096 (C)21 21 931961 inter-genic Bam
scaffold1096 (CTAT)5 20 938754 inter-genic Bam
scaffold1096 (CA)8 16 941949 inter-genic Bam
scaffold1096 (GA)10 20 945222 Bam003903.1-intron Bam
scaffold1096 (GA)6 12 954042 Bam003903.1-intron Bam
scaffold1096 (CTCTT)4 20 955656 Bam003903.1-intron Bam
scaffold1096 (AGAAA)5 25 958598 inter-genic Bam
scaffold1096 (CT)26 52 962009 inter-genic Bam
scaffold1096 (AT)8 16 975031 inter-genic Bam
scaffold1096 (TGCG)4 16 983400 inter-genic Bam
scaffold1096 (GGA)6 18 988155 inter-genic Bam
scaffold1096 (GA)6 12 989728 inter-genic Bam
scaffold1096 (CA)7 14 998100 Bam003908.2-intron Bam
scaffold1096 (C)16 16 998711 Bam003908.2-intron Bam
scaffold1096 (CATG)4 16 1007210 inter-genic Bam
scaffold1096 (CTC)8 24 1032847 Bam003912.1-CDS Bam
scaffold1096 (CT)10 20 1047060 inter-genic Bam
scaffold1096 (AT)6 12 1074149 inter-genic Bam
scaffold1096 (AG)17 34 1089642 inter-genic Bam
scaffold1096 (AGG)5 15 1098948 inter-genic Bam
scaffold1096 (TG)7 14 1111464 Bam003917.1-intron Bam
scaffold1096 (AG)17 34 1111988 Bam003917.1-intron Bam
scaffold1096 (A)16 16 1115934 inter-genic Bam
scaffold1096 (A)17 17 1126394 Bam003919.1-intron Bam
scaffold1096 (AG)6 12 1170376 inter-genic Bam
scaffold1096 (TA)7 14 1172682 inter-genic Bam
scaffold1096 (TA)9 18 1176249 inter-genic Bam
scaffold1096 (A)14 14 1182997 inter-genic Bam
scaffold1096 (T)16 16 1184104 inter-genic Bam
scaffold1096 (A)13 13 1186857 inter-genic Bam
scaffold1096 (AGCTACC)3 21 1187349 inter-genic Bam
scaffold1096 (GGT)5 15 1188534 Bam003925.1-CDS Bam
scaffold1096 (TC)6 12 1197295 inter-genic Bam
scaffold1096 (AAAC)5 20 1203868 inter-genic Bam
scaffold1096 (A)16 16 1211016 inter-genic Bam
scaffold1096 (C)21 21 1212782 inter-genic Bam
scaffold1096 (T)13 13 1242245 inter-genic Bam
scaffold1096 (T)12 12 1245914 inter-genic Bam
scaffold1096 (CT)6 12 1249469 inter-genic Bam
scaffold1096 (AG)6 12 1253166 inter-genic Bam
scaffold1096 (TA)7 14 1256471 inter-genic Bam
scaffold1096 (GTG)5 15 1259913 Bam003931.1-UTR_5 Bam
scaffold1096 (AAAG)4 16 1268962 Bam003932.1-intron Bam
scaffold1096 (A)13 13 1277281 Bam003934.1-intron Bam
scaffold1096 (ACGC)4 16 1298895 inter-genic Bam
scaffold1096 (AT)7 14 1304450 Bam003938.2-intron Bam
scaffold1096 (AG)9 18 1319950 Bam003940.1-intron Bam
scaffold1096 (TA)6 12 1339934 inter-genic Bam
scaffold1096 (TA)8 16 1359963 inter-genic Bam
scaffold1096 (TA)7 14 1360127 inter-genic Bam
scaffold1096 (CT)7 14 1366700 Bam003943.1-intron Bam
scaffold1096 (C)27 27 1367942 Bam003943.1-intron Bam
scaffold1096 (AG)10 20 1370569 inter-genic Bam
scaffold1096 (A)15 15 1381990 Bam003944.1-intron Bam
scaffold1096 (AG)6 12 1393980 inter-genic Bam
scaffold1096 (CGG)5 15 1405615 Bam003948.1-CDS Bam
scaffold1096 (ACA)5 15 1431606 inter-genic Bam
scaffold1096 (CGC)5 15 1433461 Bam003951.1-CDS Bam
scaffold1096 (CGC)5 15 1433649 Bam003951.1-CDS Bam
scaffold1096 (C)14 14 1443959 Bam003953.1-UTR_5 Bam
scaffold1096 (AG)6 12 1448556 inter-genic Bam
scaffold1096 (GGCCGGC)3 21 1452515 inter-genic Bam
scaffold1096 (A)14 14 1457568 inter-genic Bam
scaffold1096 (AT)8 16 1476673 inter-genic Bam
scaffold1096 (CAGCC)6 30 1477535 inter-genic Bam
scaffold1096 (TA)6 12 1501372 inter-genic Bam
scaffold1096 (AG)6 12 1501622 inter-genic Bam
scaffold1096 (G)25 25 1507274 inter-genic Bam
scaffold1096 (TA)11 22 1510597 inter-genic Bam
scaffold1096 (T)12 12 1518784 Bam003961.1-intron Bam
scaffold1096 (AT)6 12 1525986 inter-genic Bam
scaffold1096 (CT)6 12 1527105 Bam003962.1-intron Bam
scaffold1096 (AGG)5 15 1528912 inter-genic Bam
scaffold1096 (T)12 12 1536146 inter-genic Bam
scaffold1096 (G)16 16 1540352 inter-genic Bam
scaffold1096 (AC)6 12 1542464 inter-genic Bam
scaffold1096 (TA)16 32 1544885 inter-genic Bam
scaffold1096 (CGT)5 15 1551776 Bam003965.1-intron Bam
scaffold1096 (CTC)5 15 1554749 Bam003965.1-intron Bam
scaffold1096 (CTG)5 15 1560560 Bam003965.1-intron Bam
scaffold1096 (CT)16 32 1568103 inter-genic Bam
scaffold1096 (G)24 24 1576459 Bam003966.1-intron Bam
scaffold1096 (AT)6 12 1582415 inter-genic Bam
scaffold1096 (AG)7 14 1585735 inter-genic Bam
scaffold1096 (CG)6 12 1592127 Bam003967.1-intron Bam
scaffold1096 (CT)11 22 1613053 inter-genic Bam
scaffold1096 (T)21 21 1615552 Bam003971.1-intron Bam
scaffold1096 (TA)6 12 1616235 Bam003971.1-intron Bam
scaffold1096 (CTGC)5 20 1620136 inter-genic Bam
scaffold1096 (CT)6 12 1625801 inter-genic Bam
scaffold1096 (T)13 13 1628216 inter-genic Bam
scaffold1096 (T)12 12 1647152 inter-genic Bam
scaffold1096 (GA)6 12 1682608 inter-genic Bam
scaffold1096 (TGG)5 15 1710879 inter-genic Bam
scaffold1096 (CT)6 12 1713060 inter-genic Bam
scaffold1096 (TG)6 12 1716508 inter-genic Bam
scaffold1096 (TAT)6 18 1724217 inter-genic Bam
scaffold1096 (AAGG)4 16 1734709 inter-genic Bam
scaffold1096 (AG)7 14 1742597 inter-genic Bam
scaffold1096 (TC)13 26 1743915 inter-genic Bam
scaffold1096 (TC)11 22 1744233 inter-genic Bam
scaffold1096 (AG)23 46 1744421 inter-genic Bam
scaffold1096 (CCACCT)4 24 1759292 Bam003982.2-CDS Bam
scaffold1096 (TTAA)4 16 1769103 Bam003982.2-UTR_3 Bam
scaffold1096 (A)13 13 1786894 inter-genic Bam
scaffold1096 (T)12 12 1787101 inter-genic Bam
scaffold1096 (AT)6 12 1789122 inter-genic Bam
scaffold1096 (G)15 15 1791732 inter-genic Bam
scaffold1096 (A)14 14 1793626 inter-genic Bam
scaffold1096 (TA)6 12 1800138 inter-genic Bam
scaffold1096 (AT)6 12 1800261 inter-genic Bam
scaffold1096 (AG)8 16 1806735 Bam003986.1-UTR_5 Bam
scaffold1096 (TC)7 14 1806998 inter-genic Bam
scaffold1096 (GA)6 12 1814917 inter-genic Bam
scaffold1096 (AG)6 12 1818411 inter-genic Bam
scaffold1096 (ACT)5 15 1821483 inter-genic Bam
scaffold1096 (T)12 12 1825395 inter-genic Bam
scaffold1096 (T)12 12 1827853 inter-genic Bam
scaffold1096 (C)12 12 1830437 inter-genic Bam
scaffold1096 (TTCG)4 16 1840665 inter-genic Bam
scaffold1096 (CAG)5 15 1840994 inter-genic Bam
scaffold1096 (CG)8 16 1853113 inter-genic Bam
scaffold1096 (GA)10 20 1854318 inter-genic Bam
scaffold1096 (T)13 13 1888943 inter-genic Bam
scaffold1096 (GGC)5 15 1906088 Bam003992.1-CDS Bam
scaffold1096 (CGACC)5 25 1931207 inter-genic Bam
scaffold1096 (G)42 42 1965317 inter-genic Bam
scaffold1096 (G)15 15 1965593 inter-genic Bam
scaffold1096 (CT)6 12 1983726 inter-genic Bam
scaffold1096 (CGG)6 18 1987153 inter-genic Bam
scaffold1096 (GC)7 14 1999126 Bam004000.1-intron Bam
scaffold1096 (GGGGA)4 20 2001045 inter-genic Bam
scaffold1096 (G)21 21 2025143 Bam004003.1-intron Bam
scaffold1096 (TTCT)4 16 2028632 Bam004003.1-UTR_5 Bam
scaffold1096 (TC)6 12 2033855 inter-genic Bam
scaffold1096 (ACC)5 15 2034602 inter-genic Bam
scaffold1096 (T)13 13 2046589 Bam004004.1-UTR_3 Bam
scaffold1096 (A)12 12 2059599 Bam004005.1-intron Bam
scaffold1096 (TGG)5 15 2061216 Bam004005.1-CDS Bam
scaffold1096 (CT)20 40 2071945 inter-genic Bam
scaffold1096 (GA)8 16 2074542 inter-genic Bam
scaffold1096 (C)19 19 2080515 inter-genic Bam
scaffold1096 (CGG)5 15 2086114 Bam004007.1-CDS Bam
scaffold1096 (AAAAACA)4 28 2088977 inter-genic Bam
scaffold1096 (GA)7 14 2115735 Bam004011.1-intron Bam
scaffold1096 (T)13 13 2137081 inter-genic Bam
scaffold1096 (C)16 16 2137959 Bam004014.1-intron Bam
scaffold1096 (GCC)5 15 2145242 Bam004015.1-CDS Bam
scaffold1096 (AGC)5 15 2146680 inter-genic Bam
scaffold1096 (AAAC)5 20 2165172 inter-genic Bam
scaffold1096 (CT)14 28 2229816 Bam004020.1-intron Bam
scaffold1096 (CGC)5 15 2241298 Bam004021.1-intron Bam
scaffold1096 (CT)9 18 2242774 inter-genic Bam
scaffold1096 (TCC)6 18 2246944 Bam004022.1-CDS Bam
scaffold1096 (CTT)5 15 2247479 Bam004022.1-CDS Bam
scaffold1096 (TA)8 16 2272072 inter-genic Bam
scaffold1096 (TA)8 16 2272270 inter-genic Bam
scaffold1096 (TA)14 28 2274425 Bam004024.1-intron Bam
scaffold1096 (CT)26 52 2306442 inter-genic Bam
scaffold1096 (GCC)5 15 2313957 inter-genic Bam
scaffold1096 (GGAT)6 24 2326369 inter-genic Bam
scaffold1096 (ATGC)4 16 2331521 inter-genic Bam
scaffold1096 (CT)8 16 2332590 inter-genic Bam
scaffold1096 (AATAA)4 20 2336075 inter-genic Bam
scaffold1096 (CG)7 14 2339200 inter-genic Bam
scaffold1096 (GGAGA)6 30 2349937 inter-genic Bam
scaffold1096 (TCGCC)4 20 2356899 inter-genic Bam
scaffold1096 (CA)6 12 2365812 inter-genic Bam
scaffold1096 (CT)13 26 2368168 inter-genic Bam
scaffold1096 (CGG)6 18 2408433 Bam004037.1-CDS Bam
scaffold1096 (AG)7 14 2420195 inter-genic Bam
scaffold1096 (CT)15 30 2424738 inter-genic Bam
scaffold1096 (GA)33 66 2426519 inter-genic Bam
scaffold1096 (A)13 13 2427866 Bam004040.1-UTR_3 Bam
scaffold1096 (T)13 13 2442800 inter-genic Bam
scaffold1096 (CG)6 12 2443303 inter-genic Bam
scaffold1096 (GATC)4 16 2459086 inter-genic Bam
scaffold1096 (T)12 12 2460128 inter-genic Bam
scaffold1096 (GA)9 18 2463683 inter-genic Bam
scaffold1096 (CGG)5 15 2466819 inter-genic Bam
scaffold1096 (TG)6 12 2467751 inter-genic Bam
scaffold1096 (CG)6 12 2472278 inter-genic Bam
scaffold1096 (TTAAT)4 20 2496089 inter-genic Bam
scaffold1096 (A)12 12 2503144 inter-genic Bam
scaffold1096 (A)12 12 2504959 inter-genic Bam
scaffold1096 (CG)7 14 2516281 Bam004046.1-UTR_5 Bam
scaffold1096 (GA)6 12 2519699 inter-genic Bam
scaffold1275 (TA)7 14 16458 inter-genic Bam
scaffold1275 (CT)22 44 41324 inter-genic Bam
scaffold1275 (TTTA)4 16 43669 Bam006489.1-intron Bam
scaffold1275 (TTTA)4 16 46268 Bam006490.1-intron Bam
scaffold1275 (C)12 12 78149 inter-genic Bam
scaffold1275 (C)22 22 81458 Bam006491.1-intron Bam
scaffold1275 (TAT)11 33 145274 inter-genic Bam
scaffold1275 (TA)19 38 159023 inter-genic Bam
scaffold1275 (TTCT)7 28 165345 inter-genic Bam
scaffold1275 (CT)9 18 178903 inter-genic Bam
scaffold1275 (CT)9 18 182114 inter-genic Bam
scaffold1286 (CTCCTT)4 24 1658 inter-genic Bam
scaffold1286 (AT)6 12 35875 inter-genic Bam
scaffold1286 (C)12 12 63982 inter-genic Bam
scaffold1286 (CTCCTT)4 24 65398 inter-genic Bam
scaffold1286 (TA)6 12 69561 inter-genic Bam
scaffold1286 (TA)9 18 95966 inter-genic Bam
scaffold1286 (TC)6 12 102856 inter-genic Bam
scaffold1300 (CT)6 12 61603 inter-genic Bam
scaffold1300 (AT)8 16 70056 inter-genic Bam
scaffold1300 (TC)6 12 94760 inter-genic Bam
scaffold1300 (TGC)5 15 111560 Bam006996.1-CDS Bam
scaffold1300 (GA)7 14 113667 inter-genic Bam
scaffold1300 (TGCCG)4 20 116908 inter-genic Bam
scaffold1300 (GA)6 12 130663 inter-genic Bam
scaffold1300 (AG)9 18 134361 inter-genic Bam
scaffold1300 (A)12 12 188531 Bam006999.2-intron Bam
scaffold1300 (GCGT)6 24 192173 Bam006999.2-intron Bam
scaffold1300 (C)26 26 201395 Bam006999.2-intron Bam
scaffold1300 (TC)9 18 214688 inter-genic Bam
scaffold1300 (AT)10 20 216930 Bam007000.1-intron Bam
scaffold1363 (TA)15 30 1 inter-genic Bam
scaffold1363 (G)12 12 5354 inter-genic Bam
scaffold1363 (C)13 13 22337 inter-genic Bam
scaffold1363 (T)15 15 60190 inter-genic Bam
scaffold1363 (TC)6 12 63401 Bam007425.4-intron Bam
scaffold1363 (AC)10 20 91410 Bam007426.1-intron Bam
scaffold1363 (A)12 12 94448 Bam007426.1-intron Bam
scaffold1363 (AT)10 20 100784 inter-genic Bam
scaffold1374 (CGAGC)4 20 1425 inter-genic Bam
scaffold1374 (TA)10 20 16750 inter-genic Bam
scaffold1374 (TG)6 12 17327 inter-genic Bam
scaffold1374 (TGC)5 15 17967 inter-genic Bam
scaffold1374 (AT)11 22 18153 inter-genic Bam
scaffold1374 (TTG)6 18 20806 inter-genic Bam
scaffold1374 (TA)6 12 26475 inter-genic Bam
scaffold1374 (AT)6 12 28729 inter-genic Bam
scaffold1374 (GCG)8 24 35491 Bam007468.1-CDS Bam
scaffold1374 (T)19 19 48995 inter-genic Bam
scaffold1374 (C)14 14 51327 Bam007470.1-intron Bam
scaffold1374 (TC)6 12 57567 inter-genic Bam
scaffold1374 (CT)9 18 66601 inter-genic Bam
scaffold1374 (CTTC)4 16 72710 Bam007471.1-UTR_5 Bam
scaffold1374 (CGC)5 15 79207 Bam007472.1-CDS Bam
scaffold1374 (GAG)5 15 92506 Bam007473.1-CDS Bam
scaffold1374 (CT)9 18 103343 inter-genic Bam
scaffold1374 (GA)6 12 115003 inter-genic Bam
scaffold1374 (GCC)5 15 117736 inter-genic Bam
scaffold1374 (GCA)5 15 134572 Bam007477.1-CDS Bam
scaffold1374 (TC)7 14 139864 Bam007478.1-intron Bam
scaffold1374 (A)12 12 165775 inter-genic Bam
scaffold1374 (TC)13 26 168547 Bam007479.1-intron Bam
scaffold1374 (TA)11 22 192548 inter-genic Bam
scaffold1374 (CTCTCC)4 24 201976 inter-genic Bam
scaffold1374 (T)14 14 204395 inter-genic Bam
scaffold1374 (T)14 14 209762 inter-genic Bam
scaffold1374 (CCCGG)4 20 217751 Bam007482.1-UTR_5 Bam
scaffold1374 (AATAC)4 20 220750 inter-genic Bam
scaffold1374 (TC)8 16 222678 inter-genic Bam
scaffold1374 (AG)6 12 229275 Bam007483.1-UTR_5 Bam
scaffold1374 (TC)7 14 231762 Bam007484.1-intron Bam
scaffold1374 (GA)12 24 239721 Bam007485.2-intron Bam
scaffold1374 (CT)10 20 240794 inter-genic Bam
scaffold1374 (A)15 15 242737 inter-genic Bam
scaffold1374 (AGC)5 15 248294 inter-genic Bam
scaffold1374 (TATG)21 84 266270 inter-genic Bam
scaffold1374 (TATGTA)13 78 268203 inter-genic Bam
scaffold1374 (AG)9 18 270541 inter-genic Bam
scaffold1374 (TATGTA)13 78 276775 Bam007487.1-intron Bam
scaffold1374 (AG)9 18 279113 Bam007487.1-intron Bam
scaffold1374 (TA)21 42 287216 Bam007487.1-intron Bam
scaffold1374 (GA)6 12 310340 Bam007489.2-UTR_3 Bam
scaffold1374 (GCG)5 15 313489 Bam007489.2-CDS Bam
scaffold1374 (AT)6 12 323757 Bam007490.1-intron Bam
scaffold1374 (AT)17 34 324600 Bam007490.1-intron Bam
scaffold1374 (A)12 12 333583 Bam007490.1-intron Bam
scaffold1374 (AG)6 12 334395 Bam007490.1-intron Bam
scaffold1374 (AG)6 12 334752 Bam007490.1-intron Bam
scaffold1374 (GCTA)4 16 334977 Bam007490.1-intron Bam
scaffold1374 (CT)7 14 335837 Bam007490.1-intron Bam
scaffold1374 (AT)10 20 371237 inter-genic Bam
scaffold1374 (TA)17 34 371652 inter-genic Bam
scaffold1374 (TC)6 12 386245 Bam007496.1-intron Bam
scaffold1374 (TAAA)5 20 406881 inter-genic Bam
scaffold1374 (GA)7 14 408264 inter-genic Bam
scaffold1374 (GAGCA)4 20 409358 Bam007498.1-UTR_5 Bam
scaffold1374 (GA)8 16 414067 inter-genic Bam
scaffold1374 (TA)8 16 419552 inter-genic Bam
scaffold1374 (TA)8 16 419824 inter-genic Bam
scaffold1374 (GA)7 14 438840 Bam007500.2-intron Bam
scaffold1374 (T)12 12 445132 inter-genic Bam
scaffold1374 (TCGA)5 20 458945 inter-genic Bam
scaffold1374 (TG)7 14 468553 inter-genic Bam
scaffold1374 (AT)11 22 469206 inter-genic Bam
scaffold1374 (A)15 15 481097 Bam007505.1-UTR_3 Bam
scaffold1374 (TCAAAAT)3 21 503563 inter-genic Bam
scaffold1374 (AGGCG)4 20 519147 inter-genic Bam
scaffold1374 (CTC)5 15 521905 inter-genic Bam
scaffold1374 (AC)8 16 528844 inter-genic Bam
scaffold1374 (AC)6 12 530373 inter-genic Bam
scaffold1374 (CTC)5 15 535969 Bam007509.3-CDS Bam
scaffold1374 (GA)6 12 540425 inter-genic Bam
scaffold1374 (TC)6 12 541657 inter-genic Bam
scaffold1374 (ACG)5 15 549761 inter-genic Bam
scaffold1374 (A)14 14 550854 inter-genic Bam
scaffold1374 (AACTTAT)3 21 554825 inter-genic Bam
scaffold1374 (T)12 12 557473 inter-genic Bam
scaffold1374 (CTT)5 15 561085 inter-genic Bam
scaffold1374 (T)14 14 563833 inter-genic Bam
scaffold1374 (GCA)9 27 565312 Bam007510.1-CDS Bam
scaffold1374 (GGT)5 15 565790 inter-genic Bam
scaffold1374 (TAGGTTTTT)3 27 567493 inter-genic Bam
scaffold1374 (CAG)5 15 578502 inter-genic Bam
scaffold1374 (GCAT)4 16 582467 inter-genic Bam
scaffold1374 (T)14 14 599006 inter-genic Bam
scaffold1374 (A)13 13 613119 Bam007513.2-intron Bam
scaffold1374 (CA)8 16 617810 inter-genic Bam
scaffold1374 (A)14 14 619259 inter-genic Bam
scaffold1374 (CT)17 34 623818 Bam007514.1-UTR_5 Bam
scaffold1374 (CGG)5 15 624644 Bam007514.1-CDS Bam
scaffold1374 (T)15 15 625043 inter-genic Bam
scaffold1374 (AG)9 18 626929 inter-genic Bam
scaffold1374 (A)20 20 628337 inter-genic Bam
scaffold1374 (AT)6 12 653410 inter-genic Bam
scaffold1374 (AT)6 12 655056 inter-genic Bam
scaffold1374 (A)13 13 656324 inter-genic Bam
scaffold1451 (A)13 13 2570 inter-genic Bam
scaffold1451 (GGCGA)4 20 13169 inter-genic Bam
scaffold1451 (TA)6 12 15047 inter-genic Bam
scaffold1451 (AAT)5 15 16437 inter-genic Bam
scaffold1451 (AAT)5 15 16594 inter-genic Bam
scaffold1451 (TC)6 12 17639 inter-genic Bam
scaffold1451 (A)12 12 18698 inter-genic Bam
scaffold1451 (TCG)6 18 19814 Bam008564.1-CDS Bam
scaffold1451 (CTC)7 21 22237 Bam008564.1-CDS Bam
scaffold1451 (GA)19 38 22936 inter-genic Bam
scaffold1451 (GC)6 12 25238 inter-genic Bam
scaffold1451 (TGCA)5 20 27773 inter-genic Bam
scaffold1451 (GA)6 12 29988 inter-genic Bam
scaffold1451 (T)12 12 35966 inter-genic Bam
scaffold1451 (GA)6 12 55192 inter-genic Bam
scaffold1451 (GC)6 12 79561 inter-genic Bam
scaffold1451 (CT)12 24 83133 inter-genic Bam
scaffold1451 (A)14 14 89082 Bam008567.2-UTR_3 Bam
scaffold1451 (A)16 16 92705 inter-genic Bam
scaffold1451 (TC)14 28 96104 inter-genic Bam
scaffold1451 (TC)7 14 100437 inter-genic Bam
scaffold1451 (G)15 15 101832 inter-genic Bam
scaffold1451 (A)19 19 103805 inter-genic Bam
scaffold1451 (C)16 16 104907 inter-genic Bam
scaffold1451 (GA)11 22 109406 Bam008570.1-intron Bam
scaffold1451 (CT)16 32 126790 inter-genic Bam
scaffold1451 (CT)19 38 127706 Bam008572.1-intron Bam
scaffold1451 (TAA)5 15 179996 inter-genic Bam
scaffold1451 (TAA)6 18 186944 inter-genic Bam
scaffold1451 (AG)11 22 188120 inter-genic Bam
scaffold1451 (GA)6 12 188279 Bam008576.2-UTR_5 Bam
scaffold1451 (GA)23 46 212894 inter-genic Bam
scaffold1451 (GCA)7 21 216818 inter-genic Bam
scaffold1451 (GGCGC)4 20 223614 inter-genic Bam
scaffold1451 (AGG)5 15 226820 inter-genic Bam
scaffold1451 (AGG)5 15 249003 inter-genic Bam
scaffold1451 (GA)11 22 259456 inter-genic Bam
scaffold1451 (T)12 12 260571 Bam008581.1-intron Bam
scaffold1451 (GA)8 16 280398 inter-genic Bam
scaffold1451 (ATGT)4 16 285766 inter-genic Bam
scaffold1451 (A)13 13 290798 inter-genic Bam
scaffold1451 (T)14 14 303893 Bam008585.1-intron Bam
scaffold1451 (AT)7 14 304917 Bam008585.1-intron Bam
scaffold1451 (GTAC)4 16 305607 inter-genic Bam
scaffold1451 (AAGA)4 16 313065 inter-genic Bam
scaffold1476 (AG)6 12 7302 Bam008904.1-intron Bam
scaffold1476 (CT)6 12 42257 inter-genic Bam
scaffold1476 (TC)6 12 70333 inter-genic Bam
scaffold1476 (AAC)5 15 77966 inter-genic Bam
scaffold1476 (CT)9 18 78689 inter-genic Bam
scaffold1476 (G)23 23 104821 Bam008907.1-intron Bam
scaffold1497 (CA)25 50 4843 inter-genic Bam
scaffold1497 (CT)8 16 17034 Bam009033.1-intron Bam
scaffold1497 (ATATAC)19 114 23298 Bam009034.1-intron Bam
scaffold1497 (CGT)5 15 31407 inter-genic Bam
scaffold1497 (ATATAC)8 48 34937 inter-genic Bam
scaffold1497 (G)12 12 51111 inter-genic Bam
scaffold1497 (GT)7 14 57504 inter-genic Bam
scaffold1497 (AAT)5 15 75780 inter-genic Bam
scaffold1497 (AG)6 12 100366 inter-genic Bam
scaffold1497 (GGCGT)4 20 106774 Bam009042.1-intron Bam
scaffold1497 (CCG)5 15 112070 Bam009042.1-intron Bam
scaffold1497 (CGC)5 15 163399 inter-genic Bam
scaffold1497 (AT)7 14 170906 Bam009048.1-intron Bam
scaffold1497 (TA)8 16 175349 Bam009048.1-intron Bam
scaffold1497 (GAA)6 18 214086 inter-genic Bam
scaffold1497 (T)13 13 216846 inter-genic Bam
scaffold1497 (AGCC)4 16 220738 inter-genic Bam
scaffold1497 (AGCAGAGG)3 24 225645 inter-genic Bam
scaffold1785 (A)13 13 1375 inter-genic Bam
scaffold1785 (TA)9 18 10122 inter-genic Bam
scaffold1785 (AT)6 12 11480 inter-genic Bam
scaffold1790 (GGAAC)4 20 1418 inter-genic Bam
scaffold1790 (GCC)5 15 2982 inter-genic Bam
scaffold1790 (TGC)6 18 10208 Bam013735.1-CDS Bam
scaffold1790 (CTTT)4 16 28366 inter-genic Bam
scaffold1790 (CT)7 14 28656 inter-genic Bam
scaffold1790 (GCAT)5 20 32944 inter-genic Bam
scaffold1790 (GGC)6 18 47460 inter-genic Bam
scaffold1790 (CCG)5 15 64291 Bam013737.2-CDS Bam
scaffold1790 (TC)10 20 65210 inter-genic Bam
scaffold1790 (CG)6 12 82206 inter-genic Bam
scaffold1790 (CT)7 14 86648 inter-genic Bam
scaffold1790 (GCGT)4 16 86975 inter-genic Bam
scaffold1790 (AATA)4 16 87612 inter-genic Bam
scaffold1812 (TC)6 12 8848 inter-genic Bam
scaffold1812 (GA)7 14 16771 inter-genic Bam
scaffold1812 (GCTC)4 16 19263 inter-genic Bam
scaffold1812 (AG)6 12 23249 inter-genic Bam
scaffold1812 (CA)6 12 29033 inter-genic Bam
scaffold1812 (TTTA)4 16 35301 inter-genic Bam
scaffold1812 (A)16 16 64431 Bam013806.1-intron Bam
scaffold1812 (A)14 14 68057 Bam013806.1-intron Bam
scaffold1812 (TTC)8 24 72984 Bam013806.1-intron Bam
scaffold1812 (AC)7 14 93860 inter-genic Bam
scaffold1812 (C)21 21 95164 inter-genic Bam
[truncated: 28,085,597 more chars]
