# Supplementary material for: Comprehensive Analyses of Simple Sequence Repeat (SSR) in Bamboo Genomes and Development of SSR Markers with Peroxidase Genes
Source: Genes (Basel). 2022 Aug 24;13(9):1518. doi: 10.3390/genes13091518 (PMC9498332; doi:10.3390/genes13091518)
Supplement: Supplementary file 1 [file genes-13-01518-s001.zip › Supplementary Table S5.txt]

Table S5. Detail information of primer sets designed in this study
Forward_primer Forward_length Forward_TM Forward_GC Reverse_primer Reverse_length Reverse_TM Reverse_GC Product_size Species
TCCCAACAAGTTGCAAAACACA 22 59.7 40.909 ATACACACTAACCAGCGCGT 20 59.754 50.0 220 Bam
TTTTGGCCCTCAGAAACGAG 20 58.395 50.0 GAGAGGATTTGGCGAGGGAG 20 59.894 60.0 186 Bam
AGCGACAGAGAGAGAAGGGT 20 59.961 55.0 CGTTTGTGTATGGGTTATCGGG 22 59.39 50.0 221 Bam
TGTGTGAGGGGTTTTCTGCA 20 59.743 50.0 TGCTGTGAATTCACTCTCCCC 21 59.996 52.381 144 Bam
CTGCCACTTTCTGAGCGAGA 20 60.038 55.0 TGAAGATCGTCGAGTATGCGG 21 60.003 52.381 255 Bam
GGATGGTCCATGGCAAAGCT 20 60.685 55.0 AGACAAAACATCAAGCAGCGA 21 58.779 42.857 194 Bam
ACCGTAAAGGAATTCGCCGT 20 60.037 50.0 GGAGTTGGACAAAGGGAGCA 20 59.89 55.0 267 Bam
TACGCCATCTCCTCCTCAGT 20 59.741 55.0 AAACCGAAGTAGTGCAGGGG 20 59.964 55.0 235 Bam
AGAGTTTAGGGTTCAGGCGA 20 58.359 50.0 TCGTTAGTGTGGCTCGTTGG 20 60.319 55.0 174 Bam
GGCTTGCGACTTGGTTTTGT 20 59.898 50.0 TCCTCCTCTTCGTCTCCTGG 20 60.034 60.0 227 Bam
GATGGGAAAAGTGGAGGGGG 20 60.033 60.0 TGCCTCTCCTGCTCCTTACT 20 59.958 55.0 198 Bam
ACCTTGCGTGCGACTATATC 20 57.864 50.0 TACTCTGGATCCCCACGTCA 20 59.666 55.0 255 Bam
TGTGGGAATCGTGGACAAGG 20 59.964 55.0 TTCCCCCTCTTCCTTCCCTC 20 60.253 60.0 156 Bam
TTGTGGGAATGGGGGAAAGG 20 59.884 55.0 TATCCATGGCAACCAAGCGT 20 60.035 50.0 137 Bam
ACTCACTTGACGAGCAGCTC 20 60.039 55.0 CCGGTATGGTGTTGGGTCAA 20 59.963 55.0 239 Bam
GCTCCCTTCGAGTTGATGCT 20 60.108 55.0 GCTCAGGCCTCCTTTGCTTA 20 60.035 55.0 101 Bam
AAGTGACGCGCCCAGAATAA 20 60.037 50.0 GTAGACTATGGTGCCTGGGC 20 59.893 60.0 219 Bam
ACCTTCTCCGTCCTCTCCTC 20 60.034 60.0 AGTCATGCATGCTCGGTTGA 20 60.036 50.0 157 Bam
CTACTTTCAGACGCCAGGGG 20 60.108 60.0 GCGGTTTCTAATGAGATTCTGTGG 24 59.965 45.833 241 Bam
TTGTGCAGCTTCGTTTGTGG 20 59.9 50.0 GATCGATGTTGGACGGTGGT 20 60.108 55.0 191 Bam
GCTACACCGGAGAATGGGAG 20 59.895 60.0 GCCACCTCCTAGTAGGCAGA 20 60.397 60.0 159 Bam
GACTGTTTGTGCAGCACAGG 20 59.97 55.0 CCAAAAGTGAGGGGACAGCA 20 60.179 55.0 230 Bam
GAGGGTCAGCACTACCTTGG 20 59.749 60.0 TGCCGACCTCCCTACTTTCT 20 60.252 55.0 138 Bam
TGTAAGTCCACATGCACGGT 20 59.605 50.0 AGCGTGTGATGATCGATGCA 20 60.179 50.0 156 Bam
AAGAATTCCTCCCTCCCCGA 20 59.956 55.0 ATCGGTCCAGTCGTGTTGTC 20 60.039 55.0 195 Bam
TGGGTTAGCAGTGCATCAGA 20 59.017 50.0 AAAGCAGCTCACCATCGTGA 20 59.965 50.0 151 Bam
TGGGTTAGCAGTGCATCAGA 20 59.017 50.0 TGGGCTTTGGTCAATGAGGA 20 59.223 50.0 192 Bam
GGGTTGGAGCAACGTAAAGC 20 59.76 55.0 TCGTGGTGGCAGAATTGTGA 20 59.892 50.0 295 Bam
GTCTTCTCAAGGAGGAGGGC 20 59.46 60.0 ACTGGAGTCAAAGTCTTATGTTGGA 25 59.928 40.0 188 Bam
TGGACTCGTTGGGTGTCATG 20 59.965 55.0 CGAGCTGCATGTCTTTGACG 20 59.906 55.0 141 Bam
GGGTTGGAGCAACGTAAAGC 20 59.76 55.0 AGGCTAAAAACGGCAAGTACA 21 58.146 42.857 243 Bam
GTCTTCTCAAGGAGGAGGGC 20 59.46 60.0 TTACCTGCCTTGTCGTTCCC 20 59.964 55.0 170 Bam
TAGGGTGGCGATGCTTCAAG 20 60.108 55.0 GTGCAAGCCAACCCAGAAAA 20 59.536 50.0 165 Bam
GCTCCAATCAGATCTCCCCG 20 59.965 60.0 TTGCTGCCATGATCAGTGGT 20 59.961 50.0 255 Bam
TGCTTTCGAACGGTGTGACT 20 60.179 50.0 AGAAGGGTCGTATGCACCTT 20 58.723 50.0 255 Bam
CCACCATGAGTTTGAGGGGT 20 59.594 55.0 TAACACGCACGGCCTGTTTA 20 60.25 50.0 227 Bam
CCGCAGCTAATACAAACGCC 20 59.972 55.0 TGCGAATGCTCCTGACAAGA 20 59.679 50.0 209 Bam
TGCAGGAAGAACCGAAAGCA 20 60.179 50.0 GGTAGACCTGACAGTGCACC 20 60.037 60.0 148 Bam
AACTTCATGCCGAGCTTGGA 20 59.963 50.0 GTGCCCAGACACTATGTGCT 20 60.036 55.0 114 Bam
TGCTCTGCTGCTCTCTTCAC 20 60.038 55.0 CTGCGTTGTGGAGACGACTT 20 60.598 55.0 184 Bam
AGGAGGAGGAGAAGAAGAAGTGA 23 59.923 47.826 CTCTTGGCCTGCAGTTTGTG 20 59.687 55.0 141 Bam
TGCATGTCTTGTGGGTTCAGT 21 60.134 47.619 AGTTAGCTGATGACTCGCGC 20 60.527 55.0 158 Bam
GTACCTCAACGCCCTGGTAC 20 60.108 60.0 TCCAGTGGGGATTGGGAAAA 20 58.837 50.0 253 Bam
AAGCCTTCTGCCTCATTGCT 20 59.961 50.0 CTCGACAGTCACAGATTGTTACT 23 58.2 43.478 290 Bam
CTCCTCTAAGCCCGAAACCC 20 59.822 60.0 GGTTAGTGAGGGTGCACCAA 20 59.89 55.0 221 Bam
ATGCCAGGGGGTTATTTGGG 20 60.031 55.0 CTCCCTTTCCTCTCCTTCGC 20 59.823 60.0 152 Bam
ATGCCAGGGGGTTATTTGGG 20 60.031 55.0 GCAGCCAAAAAGAACAGACCC 21 60.27 52.381 154 Bam
GGAGATCGGTGTCGGAGAGA 20 60.464 60.0 GAGGAGAACAGTAGGGAGAGC 21 58.971 57.143 100 Bam
TAAGTGGCTTCGGCTTCTGG 20 60.036 55.0 ATTGGTTGCATGCATGGTGT 20 59.022 45.0 146 Bam
TATCCAAAAGCCGCACTCGA 20 59.752 50.0 GGTGAGGAGGGAGGGAGAAT 20 60.031 60.0 128 Bam
CCACCCCTGTGCTATCACTG 20 60.108 60.0 GGCTGTGAACTTACCGGTCA 20 59.966 55.0 236 Bam
TCCACGAAGGTTGGTATGCC 20 60.036 55.0 CCTCACACCGCACAGAAGTA 20 59.683 55.0 187 Bam
ACACTTTGTAATTGGCGGTTCG 22 60.032 45.455 TTCTTCGCTTGGACTCCACC 20 59.965 55.0 196 Bam
AGCATTTGTTTGCACTCACCT 21 58.966 42.857 GTCGTCGTCGCCTTCTATGT 20 59.902 55.0 165 Bam
TTGTCATCCATGGGCATCCC 20 60.106 55.0 TCCAACCTCGTGTTCGATGG 20 60.038 55.0 144 Bam
AGAGGACACGCGTGCATTAA 20 60.038 50.0 CAAAGCCTTTGTGCCGCTTA 20 59.686 50.0 286 Bam
AGGCTCTCGTTTCTTTGACCT 21 59.305 47.619 AACATACCCTGCCACCACTG 20 59.962 55.0 128 Bam
TTTAGGGCAGGAGAAGGGGG 20 60.919 60.0 TTCTGTTGCAACGCACGAAC 20 60.248 50.0 169 Bam
GATGTCCGCGATGAGCCTTC 20 61.218 60.0 TCACCAATAAACCGCTGCCT 20 59.962 50.0 170 Bam
CATGCACGGCTGTACCACTA 20 60.108 55.0 TAGGGTTGACAGGTTTCGCC 20 59.964 55.0 298 Bam
CAGGCACGAGCAGTTCTGTA 20 60.038 55.0 TAGAGGGAGGAGAGGGGAGT 20 59.952 60.0 235 Bam
CCAACTCCGACCTGCTTGTA 20 59.68 55.0 TCAGTATGGAATTCGGCAACTCT 23 59.802 43.478 250 Bam
GAGGGAGAAGGGAGGGATGT 20 60.031 60.0 AATCGAACCGACTTGCTCGA 20 59.757 50.0 183 Bam
TTGCAACTGCTAACCACCCT 20 59.815 50.0 TTCCGCATACGATCCACGAG 20 59.97 55.0 258 Bam
actcccgggtgtaattacatct 22 58.619 45.455 ccggattgaattgcatgcgt 20 59.899 50.0 198 Bam
GCGTTCAAGTTGCCAGTGTT 20 59.899 50.0 CAAGCAAGCATGTCGAGCTG 20 60.179 55.0 187 Bam
GATGTAGTCCTCCATGGCCG 20 59.966 60.0 GTCATGCCCGGACTCAAGAA 20 60.036 55.0 225 Bam
CACACAGGAGCAATAGGGCA 20 60.035 55.0 CAATTGTCCGGATGCTCCCT 20 60.107 55.0 242 Bam
CAAGCAGCGAAGAAGCCAAG 20 60.11 55.0 GCAAAACCACTGGCCTATGC 20 60.109 55.0 116 Bam
TCACTCCTCGTCATCGTCTTC 21 59.262 52.381 AGGAGGAGCTCACCGAAGAT 20 60.033 55.0 242 Bam
AAGCAGAAGAGGCATGCATG 20 58.896 50.0 TCGCTCGCTCTCTTTTTGGT 20 59.966 50.0 184 Bam
ATAATCATCAGCTCGCGCCA 20 59.966 50.0 CTCCACTCTCCAGCCACAAG 20 60.037 60.0 282 Bam
GAGACTGACTCGAAGGTGCC 20 60.109 60.0 TAATCCTTGCCAGCTCAGCC 20 60.107 55.0 158 Bam
GACGACGAACTGGCCTAGAG 20 59.901 60.0 TCCAATGGCAGTGGAATTGTT 21 58.393 42.857 131 Bam
GACAATGATGGGTTGCGGTG 20 59.829 55.0 GGGACGACGGCATTTCAAAC 20 60.11 55.0 228 Bam
TCCATGGCGCATGATACATGA 21 59.928 47.619 CAGAAGTGCCGAGGAAAGCT 20 60.321 55.0 125 Bam
GCTTAGCCATGGTCGGAGAA 20 59.822 55.0 AGGGCATGCTTAGATGTGTG 20 57.952 50.0 145 Bam
TGGACACAAAGGAACCTGCA 20 59.743 50.0 ACAGCCTATTTGCTACCACCT 21 59.084 47.619 109 Bam
ACCATGCACTGCTAAATCAACT 22 58.575 40.909 GGGAAGGAATTGGTGGCGA 19 60.001 57.895 167 Bam
GAGTGGTGGCCAAGCTCAT 19 60.002 57.895 ACCAACACAACTCTTGGGCA 20 60.034 50.0 275 Bam
ATTGCCTCACTGGAAGAGCC 20 60.035 55.0 AAAGCGCCAGGGTAGAGAAG 20 59.749 55.0 164 Bam
CTGACCAGTGAGGCTGTACA 20 59.031 55.0 TGCCATCTGAAACAAGCGGA 20 60.251 50.0 132 Bam
TGCCAAACAACATCCACCCA 20 60.398 50.0 ACGTGGACGCTTGCTAATCA 20 60.038 50.0 239 Bam
TCGCTTGCTGAGTGTAACAA 20 57.767 45.0 TCCCCTTCGAAATGTGGCAT 20 59.669 50.0 180 Bam
TCACTTCGCCTCCTTCTTGG 20 59.678 55.0 ACCGGTAAAATGCGAAAGAGA 21 57.952 42.857 243 Bam
GAGCTAATTGGGCTGCATGC 20 59.968 55.0 TGTGGCTTTTTCTGGTTCGG 20 58.971 50.0 187 Bam
TTTAGCCACACCACTCTGGG 20 59.6 55.0 TCCCATGCACGCTGATTTCA 20 60.322 50.0 106 Bam
GGCGACTGCTTCTTCTTCCT 20 60.037 55.0 TACAGCACGCTTACCCAACA 20 59.607 50.0 185 Bam
AGCTCGAATGGCAAAGGAGA 20 59.385 50.0 GGGCACAAGATTGCTCAAAGG 21 60.067 52.381 242 Bam
TGGATGGTGTGAATGGGGTG 20 59.961 55.0 CGGTTGCCTATTCCCCCTTT 20 60.034 55.0 226 Bam
TGGTGAATTTCCGGAGCACA 20 59.89 50.0 TTTGGGGTGGTGTTTTTGGC 20 59.747 50.0 279 Bam
GGGGAGAAAATGCCAAACACG 21 60.337 52.381 AGGGTGCTAGTGCTAGAGCT 20 60.033 55.0 120 Bam
AGTACGACAACGCCGTCTAC 20 59.833 55.0 ACACTTGAAGCAAGCACAAACT 22 59.507 40.909 133 Bam
AAGAGCACACCCGTTCAACT 20 59.82 50.0 GGCTTTTACCTCCCCAGACC 20 60.034 60.0 213 Bam
TATTTCTAACACTGGCCGGC 20 57.967 50.0 TCTTCACCTCTGCAACCCAC 20 59.891 55.0 178 Bam
TGCGTTGGTAAGATATTGGGGT 22 59.76 45.455 GCACAGCTAGCCTCACTGAT 20 59.822 55.0 135 Bam
TGTGTCGATGTGTGGTGGAG 20 59.967 55.0 GCAATTCAAAGACCGGAAAGCT 22 60.03 45.455 228 Bam
GGCTCAGTTCACACTTTGCTG 21 60.002 52.381 GGTGTGCTGTGCAGATAGGT 20 60.036 55.0 130 Bam
GGCTCAGTTCACACTTTGCTG 21 60.002 52.381 CGTTCAAAAGAGGTGTTTGGGT 22 59.574 45.455 142 Bam
TGCTTCGTCCGTTTAAGCCA 20 60.25 50.0 TTCTCTCTCCCTCTCCCGTT 20 59.295 55.0 123 Bam
AGAAAGGAATGCCTGAGCCT 20 59.002 50.0 TTCTCTCTCCCTCTCCCGTT 20 59.295 55.0 166 Bam
AGGGAGGAGGAGAGAGGAGA 20 59.953 60.0 TCCAGGTCCAGGACAGCTTT 20 60.768 55.0 115 Bam
AAGGATTGAACCCGGTTGGA 20 59.225 50.0 TGAGCGAGAGATAGGGGTCA 20 59.449 55.0 115 Bam
CGTCTTCGAGTCAGAGACGG 20 59.904 60.0 TGTGGAAGGGAAAGCTAAACCT 22 59.554 45.455 176 Bam
AGGAAGACGCTTTTACGCTGA 21 59.999 47.619 GATCCGCCTGATCTGCATCA 20 59.966 55.0 135 Bam
GACGACATGAGCGGAATCCA 20 60.179 55.0 TTTCGGATCCAACCCACCTG 20 59.962 55.0 192 Bam
GATGAACATCCACCTCCGGG 20 60.179 60.0 AAAAATGGGGGAGCTGAAGC 20 58.73 50.0 135 Bam
GCAAAGCCCCGTAATTGCTT 20 59.754 50.0 TCTCCAACCATCCTCCCCTT 20 59.879 55.0 124 Bam
TGCCGTTAGTTTGGGAGAGT 20 58.947 50.0 CTCGTTCTCCTTCcacccac 20 60.037 60.0 135 Bam
AGAAGGTGAAGGAGAACCGC 20 59.678 55.0 GGGGGAAGGAGAGAGGGAAA 20 60.253 60.0 115 Bam
AGAGGTGCTCAGTTGGCTTT 20 59.524 50.0 TCGTGTGATTCACATTGGAGT 21 57.599 42.857 299 Bam
TCGATCGCTACGCAATCCAA 20 59.898 50.0 GATGTTTGTTTTGCTCTGTTCTGTG 25 59.769 40.0 235 Bam
TCTGTCTGGTACTCCCTCCG 20 60.034 60.0 CAATCATACACGTGTATCAGATGGT 25 59.014 40.0 127 Bam
TGACCGCAGATACCCAATCG 20 59.896 55.0 CCTTGGCACAGTAGCAGTGA 20 59.965 55.0 196 Bam
TCCAGTTACATCAAAGACTCTGTCA 25 59.696 40.0 TGGCACCACTGAAGTGTGTT 20 60.035 50.0 258 Bam
CTTGCACAGTAGGGGGTGTC 20 60.322 60.0 TTGCAGACTCAGCAGTGGAG 20 59.966 55.0 100 Bam
TGGCTGTAAATGCATTGCGG 20 59.827 50.0 GCATTCTACGCAAGCGAGTG 20 59.974 55.0 254 Bam
ATAGCCTTGCATCGCTACGT 20 59.611 50.0 TCTTGTGTTGTGACCTGCCA 20 59.746 50.0 191 Bam
GACAGGTTGCAACGGACAAG 20 59.692 55.0 GCCATATGGAATCCCTGCGA 20 59.963 55.0 251 Bam
AGATGGCTACAAGGCGTACG 20 59.898 55.0 ATGGATCGGAGGTGGATGGA 20 60.105 55.0 215 Bam
TCGTCCGGTAGGCTATAGGG 20 59.963 60.0 CGGGAGGGGAAGAGAAGAGA 20 60.033 60.0 174 Bam
CTCCTGGGCAATTGCAAGTG 20 59.754 55.0 TCGAGCTTGTTGCCACTGAT 20 59.965 50.0 185 Bam
AAAGGACGCCTCCCAGAATG 20 60.035 55.0 ACCAGCAAACCCAGCTTACA 20 59.815 50.0 149 Bam
TGTGCATGGATGGATGGGTC 20 60.107 55.0 AGGTCGTTCGCTGTCACATT 20 59.966 50.0 174 Bam
CGTGGTGTAGTGGAAGCCAT 20 60.036 55.0 GAGAAAGAAAAGGCAGCCGC 20 60.11 55.0 154 Bam
CGTGGTGTAGTGGAAGCCAT 20 60.036 55.0 AGAAAGGGCCACTGCAACAT 20 60.179 50.0 235 Bam
CTGCAGCGCATCGAAGAAAG 20 60.248 55.0 AAGGCTTGGCTCACCTTCTC 20 59.963 55.0 119 Bam
ATCCTCCAGTTCCTCGACGA 20 60.034 55.0 CTACTAGTGCATCGCCCTGG 20 59.967 60.0 153 Bam
GCAGAAGTACTTGGAAGCGC 20 59.556 55.0 CTGGCGGAGTAGTGCAGATA 20 58.967 55.0 242 Bam
GTTTCTTCAGGCGCTGATGC 20 60.179 55.0 TGTGTACGATCAGCACGCAT 20 60.109 50.0 226 Bam
CTCCAGTAACTGCTGCTGCT 20 60.037 55.0 CAGCAGTCCAGCACAGTGTA 20 59.966 55.0 184 Bam
GGTGCATTTTGTCGGTTGCA 20 60.249 50.0 GACATCGCTCGCGCTACTAG 20 60.723 60.0 182 Bam
GGTGCATTTTGTCGGTTGCA 20 60.249 50.0 TGCATTGCATGGAAGTGACAG 21 59.458 47.619 162 Bam
CCCAACCTGCTCTGTTACGA 20 59.68 55.0 TGCATTGCATGGAAGTGACAG 21 59.458 47.619 263 Bam
AGTGGAGTGGGATGGGTCTT 20 60.179 55.0 TCCCGGACTTCTCTCTCTCC 20 59.744 60.0 209 Bam
CCACACATCAGCGTCAGAGT 20 60.038 55.0 TTGAACATGCCAACCGCTTG 20 59.968 50.0 210 Bam
GGCCTTAGGGGTTGACTGTT 20 59.596 55.0 GCATCGAGAGACTGTGCAGA 20 59.828 55.0 185 Bam
CTGCATTCCACATCCTTGGC 20 59.541 55.0 ATTTGCCTTACGCCGCTACT 20 60.108 50.0 265 Bam
TGCATTCTCCAGTGAAGACCT 21 59.019 47.619 GCTAAATCGTCCGCATGCTG 20 60.042 55.0 218 Bam
tgcattctccagtgaagacct 21 59.019 47.619 CCATCCATCACCGAACTGCA 20 60.393 55.0 200 Bam
ACTTGTCCCACATCGCCGA 19 61.58 57.895 TGACAGTGCACCAGTAGCAG 20 59.966 55.0 259 Bam
TTGATAGAGGTGGGGGTGGT 20 59.88 55.0 GACTCGGCTCGGTAAAGCTT 20 60.109 55.0 180 Bam
GGCCTGCATTCGCTGTAGTA 20 60.179 55.0 CATCAATAATGGTGGCGGCG 20 60.04 55.0 273 Bam
gtgaggaggacaggctcatt 20 59.092 55.0 GGCACTCAGGGAAGAAAGGG 20 60.323 60.0 119 Bam
GTACCAGGTTTCCCTCTGCC 20 60.035 60.0 AGATCTGCTGTGTGGTAGCG 20 59.826 55.0 169 Bam
AAGAGTGACCCAAGGCACAG 20 59.891 55.0 TGATAATCGGTCCTCCAAGGA 21 57.959 47.619 247 Bam
TTTTCCTTGGGGTGTCCTGG 20 59.813 55.0 TGATAATCGGTCCTCCAAGGA 21 57.959 47.619 207 Bam
TGGAATGCCACAAAAGTTGGA 21 58.607 42.857 CCATCAAAAGGGAGAGGTGTGA 22 59.96 50.0 169 Bam
TGGGAGTAACTACACCTGGGT 21 59.849 52.381 AGACGACGACCAATGCGTAG 20 60.179 55.0 195 Bam
TCGATCGAAACTAGCGGCTT 20 59.545 50.0 TGTTTACATCTAGCTAGCTACCTAGG 26 59.284 42.308 293 Bam
CTAGTCCACGAGCACTAGTCG 21 59.672 57.143 ATTTAGCCCAGTCACCCAGC 20 60.034 55.0 188 Bam
TGATCGATGGCGTCTGGAAC 20 60.179 55.0 TGTTTACATCTAGCTAGCTACCTAGG 26 59.284 42.308 218 Bam
CATCGTTGAGCGCTTCATCG 20 60.044 55.0 ATTTAGCCCAGTCACCCAGC 20 60.034 55.0 148 Bam
GCACCGTGTCTACTCAACCA 20 59.967 55.0 CACTTCCTTAGGTGTGCGGT 20 59.965 55.0 136 Bam
CAACGATATGGGCCGACTGA 20 59.896 55.0 ACTGCTGCTGCTGCTACTAC 20 60.108 55.0 285 Bam
CTTCGATTCGATTCGCGCTC 20 59.842 55.0 CGGGGAAAAGGAAGACTAAATCA 23 58.414 43.478 202 Bam
CAACGATATGGGCCGACTGA 20 59.896 55.0 CGGTAGCCTTCTCTAGCAGC 20 59.969 60.0 299 Bam
CTTCGATTCGATTCGCGCTC 20 59.842 55.0 GAATGGCAACGGGGAAAAGG 20 59.754 55.0 137 Bam
CACTCGCCATCTCTCCCATC 20 59.967 60.0 CGTCCGAGTCCTCTATGTGC 20 59.97 60.0 144 Bam
AGCACAGAGTTTGGGGCATC 20 60.61 55.0 ATGGCGGAAACCAGCGTGTA 20 62.458 55.0 176 Bam
GGTCTCAGAGATCTGTCGCG 20 59.971 60.0 AGCAGGTTGTACGGCTTAGG 20 59.751 55.0 278 Bam
GCAGTAGTGTGTGTATAGATACGG 24 58.55 45.833 TCCCTAATCTCTCTCAACCGT 21 57.616 47.619 180 Bam
TCAACGTGCATCTTGTCTTGT 21 58.439 42.857 TGAGTCCTGACGGTTTCCTC 20 59.033 55.0 116 Bam
GCAGTAGTGTGTGTATAGATACGGA 25 59.762 44.0 TGGCACGTTTCACCCACATA 20 59.891 50.0 203 Bam
GATGCCAGGGAACATGGACA 20 60.034 55.0 ACCGACGTGTGTGTTGTACA 20 59.827 50.0 184 Bam
CCTCTTTCCACCCCAAACCA 20 59.813 55.0 CGTCGGAGTCCTCTATGTGC 20 59.97 60.0 130 Bam
TGTGAAAGAGCCCATCTGTTT 21 57.772 42.857 GGTTGAAAATTTTTCATCAGAGCCC 25 59.59 40.0 250 Bam
AGGGCCTGTTTGTTTCAGCT 20 60.106 50.0 gcggcaccgaacaaactatg 20 60.179 55.0 187 Bam
GAGTCGGGTTTTGAAGGTGT 20 58.037 50.0 ACTGGCGTCTGATCCGAAAA 20 59.68 50.0 193 Bam
TTTGGTTCCATCACCCCTGG 20 59.886 55.0 AAAGAGTGCGAACCGGTAGG 20 60.038 55.0 129 Bam
GGAGGTTCAATCCAGTTGCA 20 58.09 50.0 ACTGACCGGTTTTATCAGCGA 21 59.726 47.619 193 Bam
ACCAAGGTATGCACACATTGA 21 57.847 42.857 TGCATTGCATGGAAGTGACAG 21 59.458 47.619 182 Bam
TGGGCATTGCAGTAAAAGCA 20 58.664 45.0 agagagagagccaggtggag 20 60.033 60.0 234 Bam
TGACTCAAAACAAGTGCCAGG 21 58.976 47.619 CGAAGTCCGAGCCTTGATGA 20 59.827 55.0 189 Bam
CGCGTGACTTGTGACTTACG 20 59.57 55.0 AGCAATTAGTGGCAACGGGA 20 59.962 50.0 207 Bam
CAGTACTCTTAAAGGCAGTAATGGA 25 58.359 40.0 gcctcccccaaaaagtagct 20 59.96 55.0 125 Bam
TCACGTCTCCGGCTCTCTTA 20 60.036 55.0 CCGTTACGCGAGATACTCCC 20 60.041 60.0 174 Bam
TGACAAGTATATCCGGCCGC 20 59.967 55.0 TCGGTGAGTCGGTGGATCT 19 60.001 57.895 194 Bam
AGCATGGGCATGAGTTGTGA 20 59.961 50.0 GCAGTATATCAAAAGTGGGAGTACA 25 58.654 40.0 266 Bam
CGATCAGAGAGCAATGGCCT 20 59.894 55.0 GACTTGTGACTTGTGACGCG 20 59.77 55.0 172 Bam
AGACGTCGAAAAGAAGGGCC 20 60.321 55.0 GGGGCAGTGTTTAGGCTCTT 20 59.962 55.0 218 Bam
TGGTAGAGTTGAGCCCATGC 20 59.747 55.0 TGGGCATCCTGCTCCTCTTA 20 60.327 55.0 102 Bam
TCCCGGATGTCTAGGAGCAA 20 60.033 55.0 TGTTTCACCTCATCGACCGG 20 60.038 55.0 208 Bam
TCCCGGATGTCTAGGAGCAA 20 60.033 55.0 CAGGCATTCTCATGTGCACG 20 59.902 55.0 186 Bam
GGAAACCAAGCAAGGCACAG 20 59.967 55.0 CTCCGAAGTCTCAACAACCGA 21 60.001 52.381 153 Bam
CTGAAGGTCCGTGCTGAGTT 20 59.966 55.0 CGAGTTTTGCTTCTCCCCCT 20 59.963 55.0 205 Bam
TGCACACACACAGACACAGT 20 60.036 50.0 CCAAGCCCTTTCTTGCAAACA 21 59.861 47.619 137 Bam
CCACGGTCAGACCAGATCAG 20 59.826 60.0 TAGGAGCCCCAGATGGTTGT 20 60.253 55.0 130 Bam
CCGTATCCATGGAATCCTCGT 21 59.381 52.381 TGCCTTCCCTTCCATTTCCC 20 59.959 55.0 132 Bam
GGGGGACATGCATGCAGATA 20 59.889 55.0 CCTCGCCTCGTTGAGATGAA 20 59.827 55.0 221 Bam
ACGAAATCCCACAGTACAAGTCA 23 59.93 43.478 GTCCGTGTAAGGCTCACACA 20 59.967 55.0 166 Bam
GAGCACCAGGAGCACCTATT 20 59.456 55.0 ATGGTCATCAGCCAATGCAT 20 57.918 45.0 142 Bam
TAAATTCATGGCTCTCGCGC 20 59.063 50.0 TTGTCAGAACGTCCCAGTGC 20 60.532 55.0 145 Bam
TTCTTGCAGAGCTCCCACAG 20 59.964 55.0 CAGTTTGGCAAGGCTGACAC 20 59.969 55.0 129 Bam
CGGAATCGCGAACCCAATTC 20 59.972 55.0 AACCATCAGGAGGTGCATGC 20 60.682 55.0 158 Bam
GGAGGTGAGGTTGGGCATAC 20 60.107 60.0 CCACCACCGAACTCGTGTAA 20 59.968 55.0 161 Bam
TTCGTGCCTACACTCACCAC 20 59.967 55.0 CCCCTGGAATCGATCTGCAA 20 59.819 55.0 205 Bam
GGTCGGTGGGGAAGGTTATG 20 60.107 60.0 CCAAGTTCTCCAAACAGATTCTCC 24 59.543 45.833 245 Bam
ATTGATTGAACGGCAGCGTG 20 59.831 50.0 CTCGTAATGATGTGAACACAAGACA 25 59.595 40.0 263 Bam
TGGCTGAAGATGCGTCGAAT 20 60.108 50.0 CCTTGGTAGGAGCAGTTGCA 20 59.963 55.0 225 Bam
ATCCTGTCCATCCCACTCGA 20 60.032 55.0 ATCTCTGCCCCCTCGTAGTT 20 60.032 55.0 143 Bam
CACGTGTCTGTCATCCAGCT 20 60.038 55.0 ACTGGAGGACGCACTTCAAG 20 59.966 55.0 214 Bam
TTTAACACGCCCAGCCTCAT 20 59.962 50.0 TTGTCCTTGTCGTGGCTACC 20 59.966 55.0 162 Bam
ATGTATGTGTGTGTGCGTGT 20 58.122 45.0 CCCGCCAATTCTACGGTGTA 20 59.824 55.0 207 Bam
AAACACGCAAACGCATGGAA 20 59.899 45.0 CCGCCCAACAGGTAATGTCT 20 60.035 55.0 244 Bam
GTTAGGGCTTAACGGGCTGT 20 60.036 55.0 GCTAGGAACAGGCGGCATAA 20 60.179 55.0 298 Bam
GCTAAGCGCAAGATACTGGC 20 59.416 55.0 ATCAACTGCTACCTCGACGC 20 60.179 55.0 101 Bam
TGGACACGGTGTCTGAGTTC 20 59.612 55.0 AATGGACGTATGCCAGCGAT 20 59.893 50.0 243 Bam
TCCTGCGTCGTTCGAGAAAA 20 59.969 50.0 TGTGGTATGCAGTCAAGCGT 20 59.965 50.0 209 Bam
TACACGCCCATGATCACACC 20 60.108 55.0 CTTCCTGGTTTGCTTGCCAC 20 59.967 55.0 204 Bam
TCCCACCACACATGTTCAGA 20 58.864 50.0 CAGTAAGCCTGGCCGAGAAA 20 60.036 55.0 254 Bam
AAGCAGAGCAGTGAGTGGAC 20 59.965 55.0 ACACGGTATGCCTTGCCTAC 20 60.108 55.0 150 Bam
ACCATCTCAGCTCTCCGTCT 20 60.034 55.0 ATGCTGAACAACGGGGAGAG 20 60.036 55.0 243 Bam
CAAAGCCGCCTTCAACGTTG 20 60.934 55.0 ATTGGCATACCGCTTCCTCC 20 60.179 55.0 124 Bam
GATCTGTGAGGGCTCGACAG 20 59.898 60.0 AGCTCCCAGCAAGAATTCCC 20 60.034 55.0 215 Bam
GATCTGTGAGGGCTCGACAG 20 59.898 60.0 ATCACACCCTGCCTTTTCGG 20 60.609 55.0 188 Bam
TGGCACACGCATACCATCAA 20 60.322 50.0 CTGGCCAAGAGGAAGGATGG 20 60.107 60.0 213 Bam
CCTCGGTCGAAACTCGTAGG 20 59.902 60.0 CCATTAGGCCCAAACCGTCT 20 60.034 55.0 147 Bam
TTCCACCCACAACCCAACAA 20 59.959 50.0 TCAAGCCCTCAAGGTGACAC 20 59.891 55.0 173 Bam
TTCCACCCACAACCCAACAA 20 59.959 50.0 TCTTTTCTTGCTAGCGGGGG 20 60.035 55.0 285 Bam
TGGCCCAAACTCATCTGACG 20 60.322 55.0 GTCCCCTAGTGTGCAAGCAT 20 60.035 55.0 150 Bam
TACCCCCTCCCAAACCCTAG 20 59.955 60.0 GGTAGACGCGGCGAGATTTA 20 59.97 55.0 218 Bam
ATACATGAAGCTGGGCCTGG 20 59.816 55.0 GCTGTGTTGCGAACTTGTGT 20 59.901 50.0 203 Bam
GCCCAGACGTTACAGTGTCA 20 59.967 55.0 GGCGGTTGTTTCATGTCGAG 20 59.834 55.0 209 Bam
GCCATGTCTCCTGTACCCAG 20 59.821 60.0 GCTGTGTTGCGAACTTGTGT 20 59.901 50.0 256 Bam
GGTGGTGGGTGGGAGAAAAA 20 60.106 55.0 GGCGGTTGTTTCATGTCGAG 20 59.834 55.0 191 Bam
AATATAGGAGGCATGGCGGC 20 60.035 55.0 CGGTGAGCCCACTTGTTTTC 20 59.689 55.0 107 Bam
CATGTGTGGAGGCATTCAGC 20 59.545 55.0 GCAGTAGTGGCACTCGAACT 20 60.038 55.0 234 Bam
AGAACTCAGGAAGGCACAGC 20 59.964 55.0 CAGAGGGTTCCCGATGATCG 20 59.967 60.0 147 Bam
CGTGATCAGTGCCATGCAAG 20 59.902 55.0 CTGCTGTCCCCAACGTTTTG 20 59.969 55.0 211 Bam
CGCCCAAGGTGAGCAAAATC 20 60.109 55.0 CTGCTGTCCCCAACGTTTTG 20 59.969 55.0 178 Bam
GCGTCGAACAGGATCCAACT 20 60.39 55.0 CTCGTGTGCTCCTGAGTCTC 20 59.83 60.0 204 Bam
AGACGGGAGGAGAGGAGAAC 20 60.034 60.0 TAAGTGGATGCAGCCCAGTG 20 60.035 55.0 167 Bam
TTCGTCAGGCTGCTGTGATT 20 59.965 50.0 CTCGCCCCATCTATCGTGTC 20 60.039 60.0 272 Bam
CACGTAGCGTTCAACTCCCT 20 60.039 55.0 TCTCTCTCTCTCTGACCGGC 20 60.107 60.0 161 Bam
GGAATCTGCCAAAAGATGAGGG 22 59.308 50.0 CCGTTTTGAGCATCGGTTGA 20 59.128 50.0 181 Bam
GCCACTCCATGAGCCTCAAT 20 60.107 55.0 CGGTCATACCAGTCTGATACCG 22 60.031 54.545 177 Bam
AGCATCTAACGTACCACCGT 20 58.82 50.0 TGTGGCCTTTCGTCACTCTC 20 59.966 55.0 176 Bam
ACAAGCTGCAGCCACAAAAG 20 59.896 50.0 ACCCATCTTCCTCCTCCTCC 20 60.031 60.0 235 Bam
TGCTGCAACAGGAGCTGAAT 20 60.251 50.0 CCGAGCGCAATCGAGTAGTA 20 59.693 55.0 196 Bam
CACAGCCCAACCCATACGAT 20 60.107 55.0 CTCTGGCACCCATGAACCAT 20 60.034 55.0 136 Bam
TGGGAACTGAGCATGTGAGC 20 60.322 55.0 CGGTGATCTGCATAGGAGGG 20 59.68 60.0 182 Bam
TCCAGCCGAACTGTGTAACC 20 59.966 55.0 TGCGCTAGCTAAACCACTGT 20 59.68 50.0 213 Bam
TCCAGCCGAACTGTGTAACC 20 59.966 55.0 GCCCCCTTCTCCCTCTTTTC 20 60.034 60.0 134 Bam
CGAGCTCACCTTGGGTTGAT 20 60.036 55.0 CCAGTAACACTGCTCGAAGC 20 58.928 55.0 257 Bam
GCCTTACCAACACTCTTCCCA 21 59.927 52.381 GGCATAAGAGTGGGGACAGG 20 59.819 60.0 273 Bam
CCCTAGCCGTCATGTGATGA 20 59.247 55.0 ACTTGGGGTAAAAGCACTCAT 21 57.474 42.857 116 Bam
AGCCCTGTTATGCACAACCT 20 59.594 50.0 AGGCTAAAAACGGTAAGCACA 21 58.146 42.857 148 Bam
AGTTGATGCCTGAGTACGCC 20 60.108 55.0 CTCACGTACCAGGAAGCCAG 20 60.109 60.0 130 Bam
GGCACACTAGCAAAGCACAC 20 60.04 55.0 AGGCTAAAAACGGTAAGCACA 21 58.146 42.857 206 Bam
GGCACACTAGCAAAGCACAC 20 60.04 55.0 CTCACGTACCAGGAAGCCAG 20 60.109 60.0 198 Bam
TGGGTCATCCATGCATGCAT 20 60.106 50.0 GGGATCACTGGAACCGGAAC 20 60.393 60.0 223 Bam
CTCCATTCGCACCCTACACC 20 60.462 60.0 ATGAGTTGCATTTGCGCACC 20 60.389 50.0 149 Bam
TCCGCCAAAATCACACGTAA 20 58.12 45.0 GTCTGATTGGCCCTGCTCAT 20 60.107 55.0 170 Bam
GATAGGTGCGCCTCTTCCTC 20 59.967 60.0 CAAGGACTACAGCGTCTGGG 20 60.109 60.0 180 Bam
GACGCCCACTTGAATCCTGA 20 60.036 55.0 CAAGGACTACAGCGTCTGGG 20 60.109 60.0 169 Bam
CGCTGAAATGGCAGTGTAGG 20 59.271 55.0 CTCCCGCTTCCTCTCCATTC 20 59.894 60.0 137 Bam
ATCTACTTGCGGTGTGCCTC 20 60.108 55.0 TGCACTCTACTCTCTGCATCAC 22 59.835 50.0 227 Bam
AAGCATCGCTACCAGATGGA 20 58.877 50.0 TGACAACCCGATTACACGTGA 21 59.659 47.619 204 Bam
TTACCCAAAGCCCCCACTTC 20 59.886 55.0 ACCGGATATTTGCGTGGACC 20 60.463 55.0 124 Bam
CAAGAGAGATTTGGCGCTGC 20 59.902 55.0 CGGTTGGTCATGAACTTGCG 20 60.11 55.0 264 Bam
TGCTTTGCCAAATTCCGGTG 20 59.967 50.0 CGTTCATCCCTCCTCCCATG 20 59.893 60.0 145 Bam
AACAGCGTCTTTCTGGCCTT 20 60.179 50.0 CCCGATAACCGCCGTTATGA 20 59.968 55.0 245 Bam
TGCATTGTATGGAAGTGACAGAGA 24 60.02 41.667 TGGCCATCAATGTAAACAGAGC 22 59.245 45.455 270 Bam
TCGCCGTCACCAACTACTAC 20 59.477 55.0 GGCTAGCTGGTCAGTTCTGG 20 60.108 60.0 236 Bam
CGCCATTAAGTTCCCTCCCA 20 59.745 55.0 ACCACAACAGTGATCCACTCT 21 58.95 47.619 256 Bam
ATGTCTCCGAGGAACCGAGA 20 60.034 55.0 TTGACTCACTCCCCCAATGC 20 59.962 55.0 267 Bam
AGGCTGCATACCCCTTCATG 20 59.816 55.0 GAAATTAATGGTGCCCGGGC 20 59.896 55.0 263 Bam
TGTGGCTGCATTCCCTTTGA 20 60.179 50.0 CTGTTCACAAGGGACCAGCT 20 59.891 55.0 269 Bam
CCACTAATGGCCAGTGCTGA 20 60.035 55.0 CATCTGGCGTCGAGATTCCA 20 59.897 55.0 279 Bam
ATCATCGGCAACTTCCAGCA 20 60.035 50.0 TGCATTTCGCTGGCATTCAA 20 59.398 45.0 275 Bam
GCGGGATGAGAGCTGCTAAT 20 59.965 55.0 CCACCGGACGACATAAACGA 20 60.109 55.0 273 Bam
GCCGCAGAGGAAGAAGAGAT 20 59.536 55.0 GGTCAACGAAACCTACCCGT 20 59.966 55.0 125 Bam
TCGTGTTTCCCATGCTGTCA 20 59.892 50.0 CTCCCCAGTCAATTGCCTGT 20 59.961 55.0 242 Bam
TCCCACGTGTCGAAGAAACC 20 60.25 55.0 CCTGTGGCGTATTGATGGGT 20 60.107 55.0 218 Bam
GGGCGATTGAAGCTTGCAAA 20 60.038 50.0 TCGGAGTTTGTTTGAGCTCAA 21 58.087 42.857 118 Bam
CTTCTTGGCTTGCCCTACCA 20 59.962 55.0 CAGCTCCAGAGGCGATTTGT 20 60.392 55.0 168 Bam
TGTCTATCGATGGCTCCCCT 20 59.811 55.0 CTAGTGTGTGCAGGCTCGAT 20 59.826 55.0 216 Bam
TGTACGGATCGATACGAAGGA 21 58.163 47.619 TTGGCCGCAATTGAATCGTG 20 60.109 50.0 298 Bam
TCATATCTCTGCGCACGGTC 20 59.969 55.0 ATTATGATGAGGGCTGGGCG 20 59.963 55.0 204 Bam
GACTCTTGCGTTGTTGGCTG 20 60.041 55.0 CCTATCGATCGCTGCTGCTG 20 61.008 60.0 194 Bam
AGCTTGTCCTCTGCAAAGATGA 22 59.961 45.455 AGCCGATTCGAAAGTGGAGG 20 60.108 55.0 209 Bam
CATGCCTTCCTTCCACCAGA 20 59.671 55.0 GAGCTTTGTTCGTCGGCAAC 20 60.384 55.0 153 Bam
GGTGTCACTGGATTCTCCGT 20 59.391 55.0 GCAGGTTCATGCACTGTAGG 20 58.91 55.0 150 Bam
TAACGAGGTCCCACCGAGAT 20 60.034 55.0 AAGTGTGGATGCATACGTCG 20 58.36 50.0 143 Bam
TTAGGCAACCTTGGGTCCAC 20 59.888 55.0 TTGCAGGATTCTTGCGTTCC 20 59.119 50.0 156 Bam
CTTGATGCAGATTGGCTGGC 20 59.898 55.0 GTTGGGCCCAAATGAAACCC 20 59.964 55.0 190 Bam
CTTGATGCAGATTGGCTGGC 20 59.898 55.0 CCATGTGGATGTTCCTCACCA 21 59.995 52.381 246 Bam
CTCTTGTTGTAGGGGTGGCC 20 60.323 60.0 GAACACGTCGCAACCCAAAA 20 59.901 50.0 238 Bam
TGTAGCAATGCTTCGTCCGA 20 59.755 50.0 CGGAAAAGGAGGCATGCATG 20 59.898 55.0 235 Bam
GACGACGCCTACGAGAGAAG 20 59.973 60.0 TCCATACCCAACCAAGCCAC 20 59.961 55.0 136 Bam
AGACAAGCAGCCACACAGAG 20 60.25 55.0 CATGTGCATACACCGGGTCT 20 60.108 55.0 200 Bam
CCCATTCTGTTGAGGCTGGT 20 59.961 55.0 AGCTAGCGAGAGGGGAAGAT 20 59.813 55.0 227 Bam
TCGCCGTCTTCTCAGAGAGA 20 60.036 55.0 TGGGAAAGTGACCATTCCATTCA 23 60.181 43.478 148 Bam
CATGCATGCGGGCGAATTTA 20 59.969 50.0 CCCGAGCACCAAAGATCACT 20 60.036 55.0 141 Bam
CTCACATGTGCTGCTTCTAGC 21 59.335 52.381 GGGAGTGTTGGGCTGTGTAA 20 59.89 55.0 122 Bam
GTTTTGCTTTCCGCTTCCCC 20 60.32 55.0 TGTGCCACTTGGTGCCTATT 20 59.888 50.0 206 Bam
CGGCCGCTCCTAACTGATAG 20 60.039 60.0 TGATCAGAGAGGTGGCAACG 20 59.753 55.0 206 Bam
CACTGTTGGCATCATTGACGA 21 59.194 47.619 TCACGCACAGAGATAGAATTCACT 24 59.841 41.667 134 Bam
ACAAGGAGTTGTGACCGTCC 20 59.894 55.0 CCTCCAAAGGCAAGGGATTT 20 58.057 50.0 263 Bam
GTCGTCGTGTCTGCATGGTA 20 60.109 55.0 GCCGCTAGGTTCGATCGAAA 20 60.527 55.0 134 Bam
GCTCTTTGCTCATTGGCTGG 20 59.827 55.0 CGGACCACATCTACGTCCAG 20 59.899 60.0 238 Bam
CCGGGGTACTTGTTGGTGAA 20 59.891 55.0 AGTACACACACTCGCTGTCG 20 60.04 55.0 239 Bam
CCGGGGTACTTGTTGGTGAA 20 59.891 55.0 AGTGCATTTTCGACGCCAAC 20 60.04 50.0 160 Bam
TACAGGCTGCGTGTTCTTGT 20 59.894 50.0 CCCGGGTGTAGAAAAGAGGC 20 60.393 60.0 108 Bam
CTGGCCCATTTTCCTCCCTT 20 59.958 55.0 AACCTTGAAAATCCTGGCGC 20 59.397 50.0 144 Bam
TCCCACGTTCCAAATAGGCC 20 60.035 55.0 AACCTTGAAAATCCTGGCGC 20 59.397 50.0 170 Bam
CGTAACCATACTGCTCTCCCA 21 59.245 52.381 TGGCGTCGGAGTCATTTTGT 20 60.25 50.0 213 Bam
GGCCGATTTTTACGCACTTGT 21 60.069 47.619 AGTTGCGGAGGACGTTGTAG 20 60.039 55.0 209 Bam
AACAGTACTCTGCCGACAGC 20 60.038 55.0 CCAAGCGTGCACACCTTTTT 20 60.179 50.0 119 Bam
TCTTGGATGCATGCCCTTGT 20 59.96 50.0 AGAACGTGTTTTTCGCAGGC 20 59.971 50.0 125 Bam
GGGAGCCGTCTGTGATAACC 20 60.179 60.0 CCAAGCTGCTCCTAACCCAA 20 59.962 55.0 265 Bam
AGCACGGGACCCCAAAATTT 20 60.471 50.0 ACACACGGTTTACACGTCCA 20 59.825 50.0 252 Bam
ATTGCCACCTCTCCACCATG 20 60.034 55.0 ACCTCGCCATCTTCAAAGGG 20 60.035 55.0 194 Bam
CCATCACTAAAAAGAAAGCTGATGG 25 58.672 40.0 TCCATCAAGATGCGTACCCG 20 59.896 55.0 199 Bam
CATCGCACATAGCAGTTGCC 20 59.971 55.0 GGTACTGTAGTCGGGCGATG 20 59.97 60.0 204 Bam
CTGGCAGAAAAGGCAAGCAG 20 60.039 55.0 ATCTGTGGCACTGTACGGTG 20 60.037 55.0 140 Bam
GAGGAAGAAGCCCCTCCAAC 20 60.035 60.0 CCCGTCCTCTCGTAACAACC 20 60.109 60.0 109 Bam
CAACCTAACCCCTGCCCAAT 20 59.959 55.0 AGGAGGTGGCCAACGTAATC 20 59.748 55.0 109 Bam
GTACACCATCGTCGGGTAGC 20 60.249 60.0 GCTGGTACAACTGGGGAGAC 20 60.036 60.0 202 Bam
GGCCATGCAGACCTCATCAT 20 60.179 55.0 CATGCATCCTGCCGGTAGAA 20 60.179 55.0 293 Bam
GCACAACAGTACCCCGAGAA 20 59.966 55.0 GTTTCGCCTCGCCAATCTTC 20 59.903 55.0 207 Bam
GCCACCAAAAACAAGCCCAA 20 60.107 50.0 CCATCCGGTCACGTCTCATC 20 60.249 60.0 184 Bam
CTGGTTGGACTAGCACTGCA 20 59.965 55.0 TGGGCGATGGATTGATCGAG 20 59.966 55.0 123 Bam
TAGCTTTTGGTGGAGCCTGG 20 59.962 55.0 TAGGGGAGGAGTGGATGTGG 20 60.031 60.0 260 Bam
AATGCAGGGACCAACTCGAG 20 60.036 55.0 TCAAGCATGATCCCGAGCTC 20 59.894 55.0 160 Bam
CCGTGGCGAACAGTAGCTAA 20 60.109 55.0 GTTGGTGGGCGTTTGTGATC 20 60.04 55.0 109 Bam
CCGTGGCGAACAGTAGCTAA 20 60.109 55.0 GCTGCGCGGACATTCTAATC 20 59.767 55.0 122 Bam
ATCATAGGGAAGGCCAGACG 20 58.948 55.0 CCATGGAAAACCTGATAGTGGC 22 59.31 50.0 187 Bam
TTGGTGGCTTGCTCCTACTG 20 59.963 55.0 GTGGTACAATGCCGCTGTTG 20 60.11 55.0 141 Bam
GTGGATGTTCTGCCCACCAT 20 60.324 55.0 TGTTTCTTGTGGGCGCTTTG 20 59.898 50.0 176 Bam
AGAGGGAGGAAAGAGCGGAT 20 60.032 55.0 CACCCCCACACCTACCTCTA 20 59.958 60.0 197 Bam
TCCCTCCGACCTTTTGCTTC 20 59.964 55.0 ACGTGCCCCCACTTTGTAAT 20 59.888 50.0 196 Bam
GCAAGTACACGGGACAAGCT 20 60.603 55.0 CTGATCACGTACGGGTGGTC 20 60.179 60.0 143 Bam
ACTTAGCGTCGGGAAGGTTG 20 60.038 55.0 TCCTCATAGCAGCCTCAGGA 20 59.737 55.0 191 Bam
ATCGCCGTCTGATTTGGTGT 20 60.036 50.0 CCCCACCCCTCCTCTCATAT 20 59.805 60.0 133 Bam
CTCTGTGCTTCTCTCCCAGC 20 60.108 60.0 ACCTTTTGCCTCCCATCTGG 20 59.96 55.0 130 Bam
CTCCATTTCCACTCCCCCAC 20 60.034 60.0 ctcgtctcgccctctctcta 20 59.895 60.0 180 Bam
AGATGTAGCATCGGACAGCG 20 59.969 55.0 CCAAATTCTCCAAGGCCCCA 20 60.252 55.0 171 Bam
ACACAACCGTCCTAGTCACG 20 59.687 55.0 TGGTTTGAGCCAGCTAGACA 20 58.944 50.0 155 Bam
CGACTGCGGCTTATATTTTATGGT 24 59.549 41.667 ACTGCCTAGCTAGGGTCGTT 20 60.324 55.0 280 Bam
GCGAGGAGGATTGCTCATGA 20 59.894 55.0 GTGATGGTTGGTGCTCCTCA 20 59.963 55.0 258 Bam
GAGGAAGTACGGGCAGAAGG 20 59.824 60.0 TAGCTAACTAGGGCAGGGCA 20 60.032 55.0 293 Bam
AACCTTCTCTGCACGCAAGA 20 59.893 50.0 GCGGAGGCAATCATTCAACC 20 59.899 55.0 198 Bam
AACCTTCTCTGCACGCAAGA 20 59.893 50.0 CTCCTACTCCGGCCTCTCAT 20 60.179 60.0 224 Bam
gacgcactcagtctcagacc 20 60.11 60.0 CGTCAAATCTCCTTAACTTTGAAGG 25 58.397 40.0 167 Bam
TCCAGCAGTGTAGGAGGACA 20 59.886 55.0 ATCCGGCCTGTCTAGAGGTT 20 60.032 55.0 283 Bam
AACGCCCTCGGGAGAAATTT 20 59.962 50.0 GAGTGTCTTTCCTCACCGCA 20 59.966 55.0 101 Bam
CGTCGCTGGAAAAACAACGT 20 59.973 50.0 TTACTGCGTGGTGCTTGTCT 20 59.894 50.0 115 Bam
TTCGTCTTGAGCCGGCTATC 20 59.898 55.0 TTCGTGTGGTTCAGATTGAAGT 22 58.196 40.909 292 Bam
AGCATGGATTTAACGAGGGCA 21 60.065 47.619 CTCTCACAGCCTCACACCAG 20 60.038 60.0 256 Bam
GCTCAGCAAGTCCTCGTCAA 20 60.32 55.0 AGTTGCACACTGCTCACTCA 20 59.821 50.0 224 Bam
TGCCTTTCATCTCTGGTGAGG 21 59.72 52.381 GATGAGAGGGTGGGTTTCGG 20 60.108 60.0 111 Bam
ACTGCGCACCTCTTCTGTAC 20 60.038 55.0 CCAAAGTCCAAACCGCAGTG 20 59.969 55.0 169 Bam
GTCTGCGGCGTTCTGTTTTC 20 60.384 55.0 CGCTGTTGTCTCTGCTGTTG 20 59.766 55.0 207 Bam
AATCTTTCCTTCCCCCTGCG 20 60.034 55.0 ACTTGAGCGGACTGGAAAGG 20 59.965 55.0 149 Bam
TGCACTTGTACTGCCCGTAG 20 60.038 55.0 TCCCACCTGTCAGTGAGAGA 20 59.517 55.0 104 Bam
AAGCTGGTAACCCGTCCATG 20 60.035 55.0 ACTCGAAAAACAGGTGGTACGT 22 60.159 45.455 267 Bam
CGTGAGCTTGGATGCCCTTC 20 61.372 60.0 TGCAGCTAGCCCACATAGTG 20 59.821 55.0 154 Bam
TCCATGTGAAGTGAAGCCCC 20 59.962 55.0 GTCGATCTCTGCCAATCCCA 20 59.534 55.0 119 Bam
TGACGCGGTCATTTTCCTCA 20 59.966 50.0 CCCACTTTCCATCCGACCAT 20 59.744 55.0 248 Bam
TCCTCGCGGTTCTTGAAACA 20 59.895 50.0 AAATGGTGGGCTCAGGTGTC 20 60.251 55.0 238 Bam
TTTGCCCCTAGTCGTCCAAC 20 59.964 55.0 CTAAGCCAAGCAATCCACGC 20 59.901 55.0 128 Bam
CAAGAAGTGGGGACGTGAGA 20 59.32 55.0 GCCAACAACACCTCAGAAGC 20 59.688 55.0 137 Bam
GCAAGGATCCATAGCTCCCC 20 59.963 60.0 GAGAGCTGTCCTCGAACGTC 20 60.179 60.0 180 Bam
CCCTCACAGATCCAACAGCA 20 59.674 55.0 GGTGCAGAGCCGAGGAAATA 20 59.822 55.0 147 Bam
GTGCTGTATGTGTGCGTGTG 20 60.111 55.0 CTCCGTTTAGCCCAACCACA 20 60.251 55.0 188 Bam
ACTGCTCCCCTGATGAGTGA 20 60.252 55.0 TTTTTGCCAGTGGTTGCACC 20 60.108 50.0 244 Bam
ACTGGAAACTCACCGAGCAG 20 59.966 55.0 GCGTCATTTCGAGACAAGCC 20 59.905 55.0 230 Bam
TTCTTTGCTTTTCACGCCGG 20 59.97 50.0 GACTTGGGCCGTGCTTTTT 19 59.26 52.632 253 Bam
GGCCATTTCTTTCCCGTCCT 20 60.323 55.0 TCCGAGTTACATCCGGGGAT 20 60.106 55.0 207 Bam
GGCCATTTCTTTCCCGTCCT 20 60.323 55.0 AAAAGCTCTGGGGCAAGGTT 20 60.106 50.0 232 Bam
AAGGCCTTCAAGTCCTACGC 20 60.036 55.0 TCCCTTGTTCTACCGTTGCC 20 59.964 55.0 159 Bam
CTCCCAACTTCCCAGTCCAC 20 59.963 60.0 TGTGCTTAATGTGGCCCCAT 20 59.959 50.0 117 Bam
GTTCTGAATCAAGTTCTTGAGCCA 24 59.483 41.667 TCTACCGCCTTGCTCTTTCG 20 60.109 55.0 105 Bam
AGAGAGAAAAAGGTCAGCCGA 21 59.029 47.619 AGGCTCCCTCATCATGCAAA 20 59.373 50.0 162 Bam
GGGAGAAGGTGGTGTTGAGG 20 59.963 60.0 CACTTCTGTGCCTGCCTCTT 20 60.251 55.0 290 Bam
ACGACTTTAAACTGTTTGGAGCG 23 59.998 43.478 ACATCTGTATGGAGCAGTCCT 21 58.243 47.619 128 Bam
TGATCCCATCCCACCACTCT 20 59.955 55.0 AAAGTTGGGGGAGTTCCTGC 20 60.179 55.0 136 Bam
ACACTCGAGTACCACCTAGCA 21 60.272 52.381 TGAGCCTGCCTATTGTGTAGT 21 58.812 47.619 164 Bam
AGGCCCAGTGTTTAGAAGTCAG 22 59.961 50.0 ttgaggacagaagcagcact 20 59.239 50.0 145 Bam
TGGCCTCAATTCACTTCGGA 20 59.31 50.0 CCCTCCTCACCATCAACACC 20 60.035 60.0 128 Bam
CCGGCTGACCCCAAAAGATA 20 59.745 55.0 GCCATGCAAATGAAGCCCAA 20 60.036 50.0 151 Bam
GGAAATGGAGTCGGGGTGTT 20 59.962 55.0 TGGTACTGGAGGAGGAGGTG 20 59.959 60.0 259 Bam
TCCCCTTCAAAATCCGTGCC 20 60.611 55.0 CATCTCTCCGATCACCGCTC 20 60.04 60.0 221 Bam
ACAGAGGATTTGCGATGGGG 20 60.107 55.0 CCACGCTCATGACGTACGAG 20 60.862 60.0 176 Bam
CTCCCGAAAGAGAGAGGTGC 20 59.825 60.0 ACCCACACGATAGATGCACC 20 59.822 55.0 196 Bam
AGCAAATCCTTGGGGAGTGT 20 59.22 50.0 CCACGGCTCATCGGTAAGAA 20 59.825 55.0 122 Bam
TTGAGGCTTGCTCTTGTCGT 20 59.893 50.0 CTTCCCCTCCACCTTTTCCC 20 59.96 60.0 167 Bam
AGTTTCCACAGACGGTTCGT 20 59.537 50.0 GCTTTTTGGGGTGCGAAGTT 20 59.896 50.0 238 Bam
GATTTTGGAGCGGACGCATC 20 59.972 55.0 ACCATCATCAATGACTTCGCA 21 58.01 42.857 230 Bam
CCCACGTGGCATAGGGAAAA 20 60.323 55.0 CACGTGATTGCTCAACTCTGC 21 60.136 52.381 173 Bam
GTGCACACAGTCAAACAGTGA 21 59.263 47.619 GCTTTCCTCGAATTTCGACGA 21 59.009 47.619 224 Bam
TCTAACAGGTGGGACTGGGA 20 59.51 55.0 TCTGCGGCTGTTCTACTTCC 20 59.753 55.0 133 Bam
CAGGAAAAAGTCACAGGCGC 20 60.04 55.0 AGGGGTGGATATCGAGCCAA 20 60.4 55.0 205 Bam
TCCAGATACAATGGTGCCCC 20 59.449 55.0 CCGGCCGCCATTAGTATGAA 20 60.25 55.0 135 Bam
CACCAAGAGCCTCACATGCT 20 60.322 55.0 TGGGTTGTCAATACTTAGCCAGT 23 59.67 43.478 121 Bam
TCCATCCTAAGGAGAGAGGAACT 23 59.466 47.826 GCTCCACCATGAGTAGTAAGGA 22 58.968 50.0 214 Bam
GCCCTAGCAATGATGAGAATTCT 23 58.603 43.478 TCCCGAAGTATAGAACCATTTTCC 24 58.322 41.667 150 Bam
ACAGACCAAAAGGCCTCTTCA 21 59.505 47.619 TCACACAAACTAGCAAACGGT 21 58.365 42.857 108 Bam
GTGCACACAGTCAAACAGTGA 21 59.263 47.619 CGCAGTCTGTCAGTGTGAGT 20 59.969 55.0 183 Bam
AACCTGCTCAACATGCCACT 20 60.179 50.0 GAGCCTTGTCACCCTAGCAA 20 59.675 55.0 163 Bam
GACGAATCGGCGTTGATGTG 20 59.975 55.0 TGAAGCAACGTGGCGTAGAT 20 60.038 50.0 180 Bam
CTGCCTCACCGGACAGATTT 20 60.036 55.0 GCTATGGCCGGTTATTTTTGCT 22 59.899 45.455 206 Bam
GCCGCCATCTTCCTTTCTCT 20 60.107 55.0 GGGGTTGGATCCTGGACTTG 20 60.034 60.0 226 Bam
GGAGTTGTGGCCAAGGGTTA 20 59.888 55.0 CGCAAAATAGGACGCACGTT 20 59.835 50.0 170 Bam
CCAGTCGGCCTGTTAGAAGG 20 60.108 60.0 GCCAATGTTCAGGGCATGTG 20 60.109 55.0 181 Bam
GTGACTTGTGACTTGCGACG 20 59.77 55.0 TCAGATCTACCATGCCGCTG 20 59.61 55.0 213 Bam
CTGCAAGCACCCACACAAAA 20 59.825 50.0 GGCATGCATGTGCGTAAGAT 20 59.335 50.0 178 Bam
TACACGCTGCTTCCTCCTTG 20 60.037 55.0 TCGATTTCCCTGAGAAGTGCA 21 59.377 47.619 179 Bam
AGAGACGCTAGCCAATTGCA 20 59.75 50.0 ATCTCAGCTCGCGAAATCGT 20 59.899 50.0 242 Bam
CGAAAGATCGGACACCTCGT 20 59.829 55.0 GAAAGCGCTGCGATATTGCA 20 59.972 50.0 224 Bam
ATTCTTGGGCCCATAACCGG 20 60.106 55.0 ATGGAGGTGACAGAACTGGT 20 58.265 50.0 248 Bam
CGCAAGCGAGTGTACTCCAT 20 60.459 55.0 GTGCGTCGCGACAATTTTCA 20 60.384 50.0 223 Bam
CATTGAGGGCTGCTCCTGAA 20 60.035 55.0 GCTAGTGCACACAGTCAAACA 21 59.06 47.619 188 Bam
GCATTTAGGGCTGCTCCTGA 20 60.107 55.0 ATTGTCTCTCGCGAACAGCT 20 59.755 50.0 146 Bam
TAGGGCTGCTCCTGAAAACC 20 59.672 55.0 ACATTTGGGATGGGAAAAGTCT 22 57.868 40.909 183 Bam
TCCTGAAAACCACTCCAGCC 20 59.89 55.0 ATCCTTGTCCCGAGATGTGC 20 59.821 55.0 155 Bam
TCCTGAAAACCACTCCAGCC 20 59.89 55.0 CAGATGAACGCACGATGCTG 20 59.974 55.0 124 Bam
TACCCAACCTCCACCCTAGG 20 59.956 60.0 GCCACTGGTAGGGTTTCTCC 20 60.035 60.0 276 Bam
CGTGTAGGCGTCGAACTTCT 20 60.11 55.0 CATTCGCACAAGTACTCATACTAGT 25 58.734 40.0 244 Bam
CGTCGTTGTTGGTAGCCTCT 20 60.039 55.0 TTGTGGGGGATTGTGGGATG 20 59.959 55.0 184 Bam
AGGTAGTTGGGGCTGGAAGA 20 60.179 55.0 TACACCTGCGCGCTAGTTAG 20 59.9 55.0 108 Bam
GAAGCCGACAAGGACACAGA 20 59.966 55.0 ACATTTGGTTCCACGATGTACA 22 58.254 40.909 118 Bam
TGGAACCCATCTTGAAGGCC 20 59.96 55.0 CGGCTACGTACTGTGAGCAT 20 59.899 55.0 190 Bam
GGGGCGGTATGATTTCCTCC 20 60.251 60.0 GCTCAAGGATGTCAGGGTCC 20 60.107 60.0 202 Bam
AGTTGTCATGCCGTACTCGT 20 59.398 50.0 TGTGTGGCACAACTTGAGGA 20 59.746 50.0 264 Bam
GCCCACGTCAAAAACCATCC 20 60.039 55.0 CAGAGCGCAGAGGAGAAGAG 20 59.899 60.0 230 Bam
ACAGGCGGGCAGTTCAAAG 19 60.899 57.895 TTTGAAGCAGGCTCAAACGC 20 59.969 50.0 138 Bam
GATAGAAAGTCCTGGGCGCC 20 60.533 60.0 GGAAGGACCGTGCTTAGCTT 20 60.036 55.0 131 Bam
GTAAAGCAATCGGGCGGTTG 20 60.179 55.0 AGCCCAGTTCGATCGACTTG 20 60.109 55.0 122 Bam
AAGTCCGTGTCCACCATGTC 20 59.965 55.0 AGTTTATGCCCAACCGGAGT 20 59.303 50.0 195 Bam
AAACCAGAGCCCGGAAACAT 20 59.888 50.0 CAAGCAAAGTTCCATGCATTGA 22 58.345 40.909 175 Bam
CCTCACATGGTCACGAGTCA 20 59.397 55.0 TAGGGATCCAACCAGCAACC 20 59.376 55.0 138 Bam
TGTACAGGACAGGTTTCGCC 20 59.966 55.0 CCTTCTTGTCACGCTTGCTG 20 59.763 55.0 146 Bam
CCAATGACGCCAACAAGAGC 20 60.11 55.0 TGCAATGCAAGGCTATCCAG 20 58.604 50.0 199 Bam
CGAAATCTTCGCAGTGCACG 20 60.517 55.0 GATGCGCATTCTACACCTGC 20 59.694 55.0 232 Bam
GGCCAGAACCAGATAGCTCC 20 59.892 60.0 GGTGACAGAGGGAGAGGGAT 20 60.032 60.0 140 Bam
CACCGTCTAGCCTGGCTTAA 20 59.465 55.0 GCATCCCCAGTAGGAGAAGC 20 59.892 60.0 126 Bam
CAGACCCAGACATCCTGCTG 20 60.108 60.0 GCATCCCCAGTAGGAGAAGC 20 59.892 60.0 185 Bam
CCGCCAACAGCATCTGAAAG 20 59.83 55.0 GTGCTTCCTCTACGTGCTCA 20 59.756 55.0 166 Bam
AGCATCCGATCTGAGCATGT 20 59.242 50.0 GCTCGTCACCAGAGACTTCC 20 60.109 60.0 165 Bam
CTGGTTGGAGCTGGCCTTAA 20 59.962 55.0 AGCCTGTGTGACAGCATCTC 20 60.037 55.0 216 Bam
ACGGACATGAACAATGCCAC 20 59.119 50.0 ACAAACTGCCGCCTTATCCA 20 59.962 50.0 238 Bam
GCAGCAATGACCTTGAGCAG 20 59.829 55.0 TCGAATTCCACGCGCTATCA 20 59.898 50.0 100 Bam
ATAGAGACCGACGGTGCGTA 20 60.463 55.0 ACACATTCGCTTTGCAAGGA 20 58.682 45.0 216 Bam
AGAGAAAGCGTGCAGAGTCC 20 60.038 55.0 TCGCAGTAAGCTTTCCAAGGA 21 59.654 47.619 218 Bam
TCAAATCGCATCCCGTCCAA 20 60.036 50.0 TCCGTGCAATAGTCGCTCTC 20 59.899 55.0 139 Bam
TAATCAACGCTGCCACTCGA 20 59.755 50.0 ACACACATTTAGAGGGAGCTCT 22 58.823 45.455 249 Bam
GATGGAGTGGTAGCACACGT 20 59.753 55.0 TGCGCAACAGATCGAGAAGA 20 59.756 50.0 176 Bam
TGGCCTACTCCGTCCATACA 20 60.033 55.0 ACCGAGTACAACGAAATAACCCT 23 59.741 43.478 157 Bam
GCGAGGGGAGAAGTAGTGTG 20 59.826 60.0 TAGGCAAAGGAAAGGGAGCG 20 60.035 55.0 117 Bam
GCGACGTCTCCTATCACCAC 20 60.249 60.0 TGATTTGGCCCAACCGTTTG 20 59.609 50.0 112 Bam
GCGACCTCGTTTAATTCGGC 20 59.974 55.0 CAGCCCACATCCAACATCCT 20 60.034 55.0 229 Bam
TGGGTTTTTGAGTGGGCCTT 20 60.032 50.0 ATGGACCGGAGATGTCAAGC 20 59.821 55.0 203 Bam
CGGACTTCATGTGGAGCACT 20 60.037 55.0 TCACTGGTGTCGAGAACTGC 20 59.968 55.0 226 Bam
TCCGTCGTTGGATCAACTCC 20 59.754 55.0 TCGATCAGCAGCATCGTCTC 20 59.97 55.0 205 Bam
CCTTGCACAGCCAGGAACTA 20 59.963 55.0 GGAATCGCCGCCGTCTTATA 20 60.039 55.0 246 Bam
ACAACGCGCTAGCTAGCTAG 20 59.97 55.0 GTCGTTGTGCAAGCATCCTG 20 60.11 55.0 251 Bam
GTCCAGTCCATGCTGATGCT 20 60.107 55.0 TTATTAGGGGGCAGGGTGGA 20 59.953 55.0 225 Bam
TCACCATGGTGCATAGACAC 20 57.598 50.0 ATCCCAACGGAGGACATTCT 20 58.415 50.0 293 Bam
TTTCCGACGAGATTCCCACG 20 60.109 55.0 ACTGTTGCAACCTTTATGGCA 21 58.685 42.857 233 Bam
ACCGGCCTGAAACTGTACTG 20 59.965 55.0 TCTCAAACTCTCAGCTCACCT 21 58.397 47.619 133 Bam
CGTCAAGGTACTCCAGCTCG 20 60.179 60.0 ACAAGGCTGCGTTTTCTCCA 20 60.465 50.0 170 Bam
CCGCCACCCTCCATTTCTAA 20 59.745 55.0 GATGGGGGATTGCAGACTCC 20 60.179 60.0 250 Bam
TTCTCTCTTCTCCATCGCGC 20 59.899 55.0 ACGGTGGTCAAGCTCTTTGA 20 59.532 50.0 224 Bam
AAATCCGACCGACTCAGCAG 20 60.109 55.0 CCGAATCCGTATCCGTATCCA 21 59.186 52.381 186 Bam
CGTAGCAGCCGTGTATCAGA 20 59.619 55.0 AGGGAAGGGTGTGTCTAGGG 20 60.253 60.0 202 Bam
GTCATGTGAGCCCACCTCTC 20 60.108 60.0 GTAAAGGGCGATTCCTCCGT 20 59.823 55.0 191 Bam
CTTCCTCTGGGTTTGGGAGG 20 59.67 60.0 TCAGAGCAGCATCTTGGACG 20 60.108 55.0 281 Bam
AGCTGGCTGAGAACAAGCTT 20 59.89 50.0 TTACCGCGCAATTGTCGTTC 20 59.836 50.0 216 Bam
ACCCTCATGTCACAGATGATCA 22 58.89 45.455 TCCGAGAAAGAAAAGGAAGGCA 22 59.894 45.455 190 Bam
GATGCCACAGCGTTAAGTGC 20 60.179 55.0 GCCTTCTTGCTCCTCTCGTT 20 60.037 55.0 147 Bam
GTAGGTGGTGCAGAAGACCC 20 60.036 60.0 GAGACCTTTCCCGTCAAGCA 20 59.965 55.0 240 Bam
TCACTCGTACAAACCCCAGC 20 59.966 55.0 TGTTGAATTCGGTCCGTCGT 20 59.968 50.0 126 Bam
CAGGCGAGAGGACGATTACC 20 59.969 60.0 GGAGACTTGATGCCCACACA 20 59.963 55.0 163 Bam
TGTGGCTTATGGCTTTCGGT 20 59.962 50.0 CCCGGGAGTACGAAAAATGC 20 59.269 55.0 221 Bam
ACGCATGCTAGCTGACAGTT 20 60.037 50.0 GATCTGGACGGATCTGGTGG 20 59.609 60.0 133 Bam
GCAGGTAGGTCCCGAGAATG 20 59.895 60.0 ATTGCAGTTGTTCTCGGGGT 20 59.89 50.0 200 Bam
GGTGAAGCATCCCCATCACT 20 59.743 55.0 ACTGCTCGTCTAACTCACGC 20 60.11 55.0 208 Bam
TGCTGTTCAGATCACTGCTGT 21 59.929 47.619 ACAACAGCTGTGCAGATTGC 20 59.687 50.0 288 Bam
TGGGAGTAATTATATATACCCGGGTG 26 59.388 42.308 AAAGTCAGGAGGCTTGATGC 20 58.168 50.0 109 Bam
TGCTAGTGCTAGTGCTGTCG 20 59.829 55.0 TTGGGAATGGTGGTTGGAGG 20 59.886 55.0 135 Bam
GAGGAGGGATGAGCGGAATG 20 59.965 60.0 TGGACCAAAGTACAAAAGATTCTCG 25 59.531 40.0 288 Bam
TGTGAGGCCTGCATGCAATA 20 60.034 50.0 AACGATGCAACACTGAGGCT 20 60.25 50.0 136 Bam
CAACCACCAGAACATGTGCG 20 60.04 55.0 GCTTGCTAGGCCAAGTGGT 19 60.304 57.895 199 Bam
CGAGTTGGACTTGGAGGCTT 20 59.965 55.0 ACAGAAAAGCACGCACATGC 20 60.318 50.0 178 Bam
GCGTGCCTGTAGACATCGTA 20 59.9 55.0 TTCTCCTCCACCACGTTTCG 20 59.967 55.0 161 Bam
TGAGAGCAACGACGAGCAAT 20 60.038 50.0 CCGATCAAGCGCTCTTCTGA 20 60.179 55.0 279 Bam
GTTCGGCTCCTAACCAGCTT 20 60.036 55.0 CCCGGCTCAGTTTGGCTTAT 20 60.394 55.0 276 Bam
TTGTGACGGTGCATCATGGA 20 59.964 50.0 GGATTCTACGTGTGCCACCA 20 60.037 55.0 216 Bam
TACGAGGAGGCTACAGAGGG 20 59.817 60.0 CCTCACCATCACGCTGTTCT 20 60.037 55.0 213 Bam
CACGCCTAACAAAACACGGG 20 60.041 55.0 ACACACCAGCTAGCCTAGGT 20 60.252 55.0 195 Bam
GCGCACGCATTACATCATCT 20 59.417 50.0 GACGCGTTAGTTGACGATGC 20 59.977 55.0 288 Bam
ACCAACTCAACGATCGCCAT 20 60.036 50.0 TCTAAAAGAACCCACCCAGCA 21 59.222 47.619 182 Bam
TGAGCGGTGCTTTGCTTTTC 20 59.969 50.0 CGTTCAATTCCACACGCTGT 20 59.414 50.0 186 Bam
TGAGACTATTTGGCAGTGTTCT 22 57.376 40.909 GCGAGGTAAACGGCAATCTC 20 59.349 55.0 155 Bam
ATCCTCCTTCTACTGGCGGT 20 60.032 55.0 ATCCATGCTAGGGACACAGC 20 59.528 55.0 176 Bam
ATGCCATTGAAGGTAACGGC 20 58.897 50.0 GGCTAAGCCCTAGTGTAACAA 21 57.378 47.619 285 Bam
ACGCCCCAAAAATAGCAGGA 20 59.961 50.0 ATCTTCAGAGGATGGCAGCG 20 59.894 55.0 174 Bam
GACGGAGCAGTGCTGATCTT 20 60.108 55.0 AGGCATGCAAAGCTACGACT 20 60.036 50.0 152 Bam
CGCCTCAACTGCAAAGTTGT 20 59.618 50.0 CCGTGTTCATCTCCTCCCAC 20 60.108 60.0 142 Bam
TCGTGTGGTTCACATTGGAGT 21 59.86 47.619 AGGCGAGGGTGGAGAATCTT 20 60.619 55.0 183 Bam
GTTTTTATGATGCCGCCGCT 20 59.899 50.0 ACGACCCGGTTGTATCATTTT 21 57.938 42.857 268 Bam
GCAAGGAAAACTGGGGCAAG 20 59.966 55.0 ATGTCCAAGCCCATCAGGTG 20 60.034 55.0 261 Bam
ACCTCCTCAGTCCTCACTCC 20 59.96 60.0 GCATATCCTTCTCGGCAGCT 20 59.965 55.0 240 Bam
GAGGTTCCTTAGCCAGGTCG 20 59.824 60.0 AGCGATCGAGATGAATGCGT 20 59.969 50.0 205 Bam
TCATTCCCCAGGGAGCCATA 20 60.029 55.0 GGCATAAAACGCACGGGTTT 20 60.039 50.0 245 Bam
TCCTCCCTCCTCCTCCATTG 20 60.031 60.0 TTGGCTGCTTGTGTGATTGC 20 59.968 50.0 217 Bam
AGACGTCGACGAGATGCATC 20 59.972 55.0 TCTCTACGCGGCAATGACTC 20 59.899 55.0 218 Bam
CCCAAGAAGCACGAGAGGTT 20 59.965 55.0 AAGCTAGCTTGCCCGTCAAA 20 60.251 50.0 218 Bam
ATCGCCTTGGTGAACACGTA 20 59.681 50.0 GTCTAGTCACACAGCGCTGT 20 60.039 55.0 189 Bam
TTGAAGACGCTGACGCAGAT 20 60.038 50.0 GCATTGGATGTGGACCATGC 20 59.896 55.0 250 Bam
GGCTTGGATGACAACCGAGA 20 60.036 55.0 ACGGTTACACTAACGGGTAGT 21 58.485 47.619 196 Bam
AAAGCCAGTTGAGCCAGTGA 20 59.817 50.0 GGTGACAGACAGTGCTGGAA 20 59.893 55.0 195 Bam
CCCTGTCGGAAACCATCGAT 20 59.822 55.0 GAGAAAGTTTCGCCGAGTGC 20 59.836 55.0 261 Bam
AAACGGGGATCGGATGGAAC 20 60.107 55.0 TTCAACGTGTATCCTGCCCC 20 60.036 55.0 132 Bam
TCGGAACCACTCCTTGAATGG 21 59.997 52.381 CCTGCAACCCTGACAAGTCA 20 60.179 55.0 278 Bam
ATACCTGGGCCGGTCAGTAA 20 60.326 55.0 TCGAAAGGTGGCCATGTTCA 20 59.89 50.0 139 Bam
TGCATTGCATGGAAGTGACAG 21 59.458 47.619 TCGAAAGGTGGCCATGTTCA 20 59.89 50.0 171 Bam
CGCTGTGTCCTGGTTATGGT 20 60.036 55.0 AAGCAAGAAGAAGGACGGGG 20 59.963 55.0 153 Bam
ggccaaccaacaattcccac 20 59.965 55.0 CCCGGGCAAGCACATAATTG 20 59.897 55.0 170 Bam
GGGCAGTTCGTGTTGTTTGG 20 60.249 55.0 GCCTCAGTTTGTGCCATTTGA 21 59.659 47.619 220 Bam
GCCCAGAAATGAGGAGGGAC 20 60.107 60.0 TCCAGATCTCAGAGCACGGA 20 60.034 55.0 183 Bam
ATTCGCATCCGTGGGAGATC 20 59.966 55.0 TAATTCCCCCACGCACCAAA 20 59.887 50.0 199 Bam
CAAATCGAGGTACGTCCGGT 20 59.828 55.0 CTAGCTCCAGCAACAGCACT 20 60.037 55.0 213 Bam
GGGTTCGGAATTTGATGCGG 20 59.899 55.0 TCCAGATCTCAGAGCACGGA 20 60.034 55.0 195 Bam
TGACTCCAACGACTCAAACCA 21 59.517 47.619 TAATTCCCCCACGCACCAAA 20 59.887 50.0 205 Bam
ACTGAGCTCCCTTGTGTTCG 20 59.966 55.0 CTAGCTCCAGCAACAGCACT 20 60.037 55.0 204 Bam
GAAGGTGTGTGCTGGGAGTT 20 60.179 55.0 GGGGAGAGACCAGAGTTAGGA 21 59.712 57.143 252 Bam
TCCAACGGCCTTAAGTCCAC 20 59.964 55.0 GGTACTGTTCGCCTGCATGA 20 60.391 55.0 286 Bam
ATCAGTGGCTTCTTCCGACG 20 60.109 55.0 GGAAGACAGAGAGACGCGAG 20 59.902 60.0 129 Bam
ATCACCTCCCCCTTCCTTCA 20 59.879 55.0 CTTCCCCTGCCAAGTCAGAG 20 60.036 60.0 274 Bam
AACAGGAGTGCCCTTATGCC 20 60.034 55.0 CATGCACCTCATCCCCACTT 20 60.034 55.0 188 Bam
TGTGGATGTACGACGTGTGT 20 59.33 50.0 CATGCACCTCATCCCCACTT 20 60.034 55.0 142 Bam
GGGTTAGGGTTGTCTCTGGC 20 60.035 60.0 AGAACCGGCTGCAGAGTTAC 20 60.037 55.0 249 Bam
TAAGAGAGAGGCCTTTGCGC 20 60.108 55.0 GGATCCTTTGAGGGGGTGTG 20 60.034 60.0 140 Bam
TGCAAGCAGTAGCAAGACGA 20 59.967 50.0 GGCTGGGCTCCCTTTTCTAG 20 60.107 60.0 213 Bam
GTGGCTGAGCGCTAGAGAAT 20 59.896 55.0 TATGAGACGGGGTGGGGATT 20 60.031 55.0 110 Bam
ATCTGTGCAGTGCAGACAGG 20 60.321 55.0 TATGAGACGGGGTGGGGATT 20 60.031 55.0 179 Bam
CGAGTGCTGAGAGTGTCCTG 20 60.109 60.0 ATCGTGTGAAGACTGGCTGG 20 60.037 55.0 247 Bam
TTGGTCTGGAAGCTGTGACC 20 59.891 55.0 GGGCCTATTAACCCACCGTT 20 59.743 55.0 180 Bam
GCATCGCTGGCATGTTTCAG 20 60.525 55.0 ACAACAGTTACCTCTTCCGCC 21 60.271 52.381 171 Bam
TTCTTCATCTGACGCGCCTT 20 60.037 50.0 CTGGCAATGATGTTGTGAGCA 21 59.458 47.619 229 Bam
GCATACGTGGCCTGATACGA 20 59.968 55.0 CTGGCAATGATGTTGTGAGCA 21 59.458 47.619 213 Bam
GCTCCGGCGATTCGTTAAAC 20 59.974 55.0 CCGTGCTAGTCGCTTCTCTC 20 60.248 60.0 111 Bam
TGCTTTCCAGGGTCTATGCG 20 60.108 55.0 GTGTTGGCCAAGTGTTCGTC 20 59.971 55.0 230 Bam
CACGAACCACAGATGCAAGC 20 60.11 55.0 CCTCGCCGTGAACTTTAGGT 20 60.038 55.0 159 Bam
TTTCGGCTATGTCGTGCCTT 20 60.037 50.0 AGATGATCCATAAAAAGGAGGGAGA 25 59.086 40.0 230 Bam
GTCTGGTCGATGGCCAATCA 20 60.108 55.0 GGGGGTAGCCCTAAGACACA 20 60.62 60.0 212 Bam
TTCAGTTGGCTTTCGGCTCT 20 59.891 50.0 CTTCCCCGAAGTCGATACCG 20 59.97 60.0 167 Bam
CTGCCTCTCCATTGACTGCA 20 60.036 55.0 AGAATGGGTAAGTACTCGATCCT 23 58.194 43.478 131 Bam
CACAGCACCACCATTTTGCA 20 59.896 50.0 TATGAATTGGGCTGGGTCCG 20 59.817 55.0 242 Bam
CACACAGGTGCTTCTCTCCT 20 59.316 55.0 TGTTGACAACCCGATTTCACA 21 58.355 42.857 279 Bam
GTAGCTTCTTGGGGAGCAGG 20 60.107 60.0 AAGCCCACGATCTCACCATC 20 59.821 55.0 207 Bam
GTGTCTATGCAGCGACGAGT 20 60.179 55.0 GACCCGCAATGCAAGTTACG 20 60.179 55.0 142 Bam
TAACTGAGTCGCTCGTTCGG 20 59.833 55.0 CCGTACGTTGAATGCTGCAG 20 59.905 55.0 123 Bam
TGCCTACGTCTTTGTCAATTCTG 23 59.254 43.478 TGCTGCTTGGCGCTAATAGT 20 60.108 50.0 244 Bam
TGGCAAGCACAACAAAAACCA 21 59.998 42.857 CCAGCTTCGGTCCATCTACG 20 60.249 60.0 265 Bam
ATTGGGGGTAGGGTTCTGGT 20 60.179 55.0 GGTCAGCAGTCAAGGAGCAT 20 60.036 55.0 192 Bam
GAAGAGGTTGTCGTGGTCGT 20 59.968 55.0 AGCCATATTGATCACCCCCT 20 58.161 50.0 253 Bam
AGAAAATGGGCCTCGGTGAG 20 60.035 55.0 GCAGCGAGTCGACATCCTTA 20 59.899 55.0 223 Bam
GGGGTAAACTCTACGCTCCG 20 59.898 60.0 CCCTCTAGCTAGCTTGTGCC 20 59.894 60.0 123 Bam
GCCATGAAACAGCGGTGAAG 20 60.11 55.0 GCTAGCTAGCCACGTATTCATG 22 59.01 50.0 247 Bam
tgagcagcgagagtatgtact 21 58.355 47.619 TCACACGGTTCTCAACGTACA 21 59.595 47.619 188 Bam
CTATGCATCATGGTGCCCCT 20 59.888 55.0 TGCATTCATCAACCGGGTCA 20 59.963 50.0 107 Bam
TGGCTGCTTTCTGACAGGAG 20 59.964 55.0 GCCAAGAACCATGCATGCAT 20 59.823 50.0 202 Bam
ATGTCTCGATGCACCGTGTT 20 60.037 50.0 tgtttagagcacgtggatgc 20 58.561 50.0 278 Bam
GCTCTTCAAAAGCTGAGCCC 20 59.475 55.0 GCTAGCTAGTCGTGGAGCAG 20 59.97 60.0 230 Bam
GCCACTGTTTCAAAGCGACT 20 59.337 50.0 AGCGACTTCATTTATATCGGCT 22 57.741 40.909 172 Bam
ATCCCATTCGAAGCCTGCAA 20 60.034 50.0 AGACGCTAATACAAACAGTGCA 22 58.34 40.909 210 Bam
AAAGTCTCTGTGCCCACGAG 20 59.966 55.0 CCGTTACGCGAGATACTCCC 20 60.041 60.0 233 Bam
ATGGGCAAACAAGTAGCGGA 20 59.962 50.0 AGATTTTTGGCTGGCAACGC 20 60.32 50.0 262 Bam
ATGCACCTCGGATCATCGTC 20 59.967 55.0 CCACTCCCGTCTCACACATC 20 60.109 60.0 261 Bam
AGTGACTGCGTTATGAGCGT 20 59.756 50.0 AGTGCCTCATTTCAGCGTCA 20 59.965 50.0 173 Bam
CTATTGGCTGCCATCATGCG 20 59.76 55.0 GCATCTCGGTGCGTATCTGA 20 59.969 55.0 170 Bam
TGCGACCACACAGTTAAGCT 20 59.894 50.0 GCCGCCTCTTTTCCTCTTCT 20 60.036 55.0 131 Bam
GTCGCGAGGAGGAAGTTGAA 20 60.039 55.0 TGGTCCACATCAGTACCCCT 20 59.882 55.0 158 Bam
TCCGTGCCAAGAACCCTAAT 20 59.011 50.0 CTTTTCCCGCTCAAGGCCTA 20 60.035 55.0 157 Bam
CCATACCCACTCCCAAACCC 20 60.034 60.0 AGGATTTCCTGCACGGTGAG 20 60.036 55.0 284 Bam
CTCCCTGTACATCTCCGTGC 20 59.897 60.0 CCCCTTTTTGCTGCCCTAGA 20 59.96 55.0 176 Bam
TGCGTTGGTTGGCATTTGAA 20 59.538 45.0 TGAAGAGCCATCCTCGAACG 20 59.827 55.0 169 Bam
ATCGTCGCTTTCCCTGTGAG 20 60.109 55.0 TCCAGTGTGTACGTACGTGC 20 60.04 55.0 131 Bam
TGCTTAAACAAACAGGTAGCCA 22 58.443 40.909 CATGCCGTCGTCCGTATCTA 20 59.41 55.0 119 Bam
TCTTGGGAGTACGAAAAAGCCT 22 59.629 45.455 AGAGCAGAACAGAGAACACACA 22 59.568 45.455 185 Bam
AACCGCATCTGGCCCAAATA 20 60.034 50.0 CCGAGGCTTAATGAAGTTTCTGC 23 60.182 47.826 156 Bam
GAACACAGATGAGCAGGGACA 21 59.998 52.381 TCCAAAACATCTCCAGGAAGTTCT 24 59.895 41.667 291 Bam
GGTTGGGCCCTAAGAAAGTT 20 57.696 50.0 AACAGGGGCACTATGGTGTC 20 59.672 55.0 297 Bam
TCTGAATCCGGACCCTCTGT 20 59.959 55.0 CAGCAAAAAGTACGCGCACT 20 60.041 50.0 210 Bam
TGGGGGACAAACTCTTTCCG 20 59.89 55.0 GCCCCTTCCCTTTTCTTCCT 20 59.59 55.0 162 Bam
TAGCTGTGCGAGACGGAATC 20 59.899 55.0 TCCTCTCCTCCTCTCCCTCT 20 59.953 60.0 103 Bam
AGGGAGAGAGAGAGTGGTGC 20 60.324 60.0 CTTTGCCACTGCCCTCTCTT 20 60.251 55.0 237 Bam
GCAGGAGCTTTCTTGACCCA 20 60.251 55.0 TCATTGCCACCACAGGTAAAGA 22 59.893 45.455 176 Bam
GGGGGATTGGGTTGTTGCTA 20 59.96 55.0 AGGCCAAGAAATCCAGCTTAGA 22 59.422 45.455 209 Bam
TCCCACTACATGTTTCATGGCA 22 59.959 45.455 GTCACGGGGAGGAGAAAAGG 20 60.036 60.0 209 Bam
ATGCTTCCGCCCTTATGACC 20 60.179 55.0 AAGGCAATTGCATTCACCCG 20 59.753 50.0 129 Bam
CTTGGCTAGGTGTTTGCAGC 20 59.758 55.0 CTTGAGTGCCTCCTCTGCTC 20 60.108 60.0 152 Bam
AGGTCGGTCTCTTGACAATGA 21 58.752 47.619 AGCTCGGGCAAGGCTTAAAT 20 60.034 50.0 123 Bam
GCTACTGCTGCCTACAACTCT 21 59.794 52.381 TGGCTCGCAAATTCCGTAGT 20 60.037 50.0 151 Bam
GAGGAAGGTCGTCGGAGTTG 20 60.109 60.0 GACCAGGCAATCAGGTGCTT 20 60.61 55.0 159 Bam
TGTCGGACCAACTTCTGCTT 20 59.532 50.0 CGACGAACAGCTCTCCTCTC 20 59.902 60.0 230 Bam
GTGCAAAAATGAACTCGGCCT 21 60.0 47.619 GCTTGGTAGCATGGTTCCCT 20 60.034 55.0 150 Bam
GCCTGGAAGAAGCAGAACGA 20 60.321 55.0 TCCCCTCCAAGCAAAGCAAA 20 60.106 50.0 161 Bam
ATGCTGTCAGGCTCGAAAGG 20 60.392 55.0 ATCATCGTCGCCGTCTCTTC 20 59.97 55.0 107 Bam
GGGCAATAGACAGTCCCCTG 20 59.819 60.0 AAAGAAAAACGCGTCCGCAC 20 60.59 50.0 187 Bam
TTCCTTCCTCATCCCCCTGT 20 59.879 55.0 GGATCCACCTCCTACTCGTT 20 58.222 55.0 246 Bam
TCACTCACATGGTTCTCAACGT 22 59.898 45.455 ACACCCCAAGCCATTTCTCC 20 60.252 55.0 152 Bam
AATTACCTTCGATCGGCGCT 20 59.896 50.0 TCAGGCTAAGACACCGAGTG 20 59.111 55.0 171 Bam
ACAAGACCAAAGGGACAGCT 20 59.153 50.0 TCAACTGCCACTCACCCATC 20 59.963 55.0 157 Bam
TGGTGAAAGTTTGACACGCT 20 58.255 45.0 TGTCAAGCTGTCCAATAAGGCA 22 60.225 45.455 120 Bam
ACAGCAGAAACCAGGAGCTC 20 59.964 55.0 CGCTCCCCACTACCTTCTCT 20 60.685 60.0 124 Bam
ACGTATTTTGGGTTGGCGGA 20 60.251 50.0 GGAGGGGAGTGGAGGGTTAT 20 60.03 60.0 204 Bam
CTACGTTTGCCGCCATATGC 20 60.041 55.0 CGCCTTTCCTTCGTTTTGCA 20 59.97 50.0 202 Bam
TACCCGGTAGATGGTTCCGT 20 60.033 55.0 AATGCTTGGCCTTCTCCACG 20 60.962 55.0 154 Bam
GGCCTTGGTCATTGGATCGA 20 60.107 55.0 GGAGGGAGTGATTAGGGGGT 20 60.03 60.0 233 Bam
GAGTCCTCACCACTCCTTGA 20 58.366 55.0 TCGTCTCCCTCTCCATGTGT 20 59.96 55.0 114 Bam
AGAGGAAAGGAACCCGACTT 20 58.269 50.0 TGCGGAGATTGGGTTGGTTT 20 60.179 50.0 176 Bam
ACTAGGAGAGACGCTAGCCA 20 59.453 55.0 ACCCGCAAGCAAAGTTCCTA 20 59.89 50.0 175 Bam
GCCTTTGCTAATGGGGGAGT 20 60.033 55.0 GGTGCTTGTTTACCCCTCGA 20 59.964 55.0 157 Bam
GTGTGTCCTCCGCTATACCG 20 59.97 60.0 ACCACAACAAGAGCCAATCCA 21 60.134 47.619 201 Bam
AAGCTGCTACCTGCTAGCTG 20 59.822 55.0 TATCCAATTTCTGGCTCCGC 20 58.033 50.0 196 Bam
TTTCTCTGCAGCTGGTCTGG 20 59.964 55.0 GTCAAGTTGGCGGTGTTGTC 20 59.971 55.0 163 Bam
AAGTTGTCGTGTGCCCAAGA 20 60.107 50.0 ATACTCGCCCATCACAGACG 20 59.614 55.0 156 Bam
GGTACAAGGTCCAGTCTGCC 20 60.036 60.0 TGAGAGGAGGCGAAGGGTTA 20 59.959 55.0 188 Bam
CTCTCTTACAAGTGGGGCCC 20 59.747 60.0 GGAGCCCACCTGTCAATGAG 20 60.394 60.0 102 Bam
CCTTGGCATGCTATTCACGC 20 59.97 55.0 TTTCTCTCTCACGCTCTCGC 20 59.831 55.0 167 Bam
TCCCAGATCAAAGCTAGTGCA 21 59.091 47.619 ATCGTTTGGCTTGACCTTGC 20 59.402 50.0 281 Bam
CTCTATTCCAGCCGGACGAC 20 59.969 60.0 GGAAAAGGAGGGATGTGCCA 20 59.96 55.0 216 Bam
ACCAATACGTGATGCATGTGG 21 58.984 47.619 ATGGGCGTGCTATTGGTGAT 20 59.817 50.0 228 Bam
AATCTCTTCCTTCCGCTGCT 20 59.092 50.0 GGAAAGGGAGACACGCATGA 20 60.036 55.0 144 Bam
TGCATCTAGGGCTGCTCTTG 20 59.82 55.0 GTGGTTCTAGCGTCTACGGG 20 59.9 60.0 224 Bam
AGCCGAAAAGAACAGCCCTT 20 60.179 50.0 ATTGGCCTTATCCCCTCCCT 20 60.028 55.0 267 Bam
AGCTCGGAGGTAGAACCCAT 20 60.032 55.0 GGATGCAATGTTGACGACGG 20 59.903 55.0 224 Bam
TCTGGGTTTTCGGAGGGAAC 20 59.601 55.0 GGATGCAATGTTGACGACGG 20 59.903 55.0 218 Bam
CACGGCGACACACTCTCTTT 20 60.598 55.0 AGCATTGATGTTTTGGTGCTGA 22 59.371 40.909 182 Bam
CACGGCGACACACTCTCTTT 20 60.598 55.0 CATCACCAACCTCACCAGCT 20 59.963 55.0 202 Bam
AACATCTCACGTCACGTCCC 20 60.039 55.0 TGACACGGATGTACCTGAGT 20 58.081 50.0 112 Bam
ACAAGTCACGCGATTTTCACG 21 60.071 47.619 GCGCTTGTGCTTTTGTTTCC 20 59.423 50.0 139 Bam
TGAAGGCATCAGGCGACTTT 20 59.963 50.0 GGAGGATGTGGCTAGGGAGA 20 60.105 60.0 211 Bam
AGCCAGCCTGGTAGAAGGAT 20 60.327 55.0 GCTCGGGAAATTGGAATGCC 20 59.897 55.0 230 Bam
GGGGTATTTGAGTGCAAGGGT 21 60.272 52.381 TCCATCCCCGTTATCGCCTA 20 60.179 55.0 210 Bam
GTGCAGGTGTTTGACGTGTG 20 60.248 55.0 CTCTCACTTCCATGTGGGCC 20 60.394 60.0 142 Bam
ATGCATGCAGGTGTTTGACG 20 59.758 50.0 GTGTGACATCCCGAAATTTGGA 22 59.183 45.455 227 Bam
GATGGCTTACGCGGATCTGA 20 59.968 55.0 GGTTGACATCCACATCGTCG 20 59.001 55.0 141 Bam
TATTGTGCGGGTGCCTAGAC 20 59.823 55.0 GCTACCTTGCCAATCACCCA 20 60.323 55.0 160 Bam
TATTGTGCGGGTGCCTAGAC 20 59.823 55.0 TTCCCCATAACGCTACCCCT 20 60.327 55.0 135 Bam
CCGCAACAAATCATGGCTGA 20 59.473 50.0 ACTTGGGGTAAAAGCACTCAT 21 57.474 42.857 136 Bam
AGGTGCCGATCATTCGTGTT 20 60.036 50.0 TTAGACTGCATGCGGAAGGG 20 60.108 55.0 168 Bam
TGCATCTAGGGCTGCTCTTG 20 59.82 55.0 CACCCCAAACCCTAACTCCC 20 59.961 60.0 297 Bam
ATAGGCCGGGTTCCACTAGT 20 60.031 55.0 CTGTTTGGTCCCTCGAAGCT 20 59.965 55.0 300 Bam
TTGCATTAAGGGCTGTTCATGA 22 58.571 40.909 GGCAAAACCCTCCATCGAGA 20 60.035 55.0 240 Bam
GCACCAAATCTCCCTGCCTT 20 60.613 55.0 CGTATGCTTCAACGCTTGCA 20 59.834 50.0 163 Bam
GCGAGGGAGGGAGCAATTAA 20 59.82 55.0 CTTCTGCAGTGCATCGGTTC 20 59.555 55.0 281 Bam
GGCCATGACCTCGACATGTT 20 60.393 55.0 AGAGCGGGAGAACGAGAGAA 20 60.323 55.0 293 Bam
GTCTGACCGACAAGACACGT 20 59.97 55.0 CTAACTGCTTGCGCATGTGG 20 60.179 55.0 161 Bam
ATCCAGCGTACCAGTCCAAG 20 59.463 55.0 GCCGAAACATCGACGTCAAC 20 60.179 55.0 198 Bam
TCAAACCTAACTGCAGGCGA 20 59.605 50.0 TCTAGCCAGTCAGACCGTCA 20 59.962 55.0 192 Bam
CGAGCTAGACACCATTGGTTCT 22 60.094 50.0 TACACGGATGGCCTCCCTAG 20 60.469 60.0 300 Bam
GAAACAGTGCCTTTCAGCGG 20 60.04 55.0 CCACTAGCAACTACAGGGCA 20 59.387 55.0 256 Bam
TCTCACACGGTTCTCAACGT 20 59.257 50.0 TGCGAGTACCCTTCCTCTCA 20 59.961 55.0 276 Bam
GCTAGCTAGCCACGTATTCATG 22 59.01 50.0 TACAAAGCCCAGCACACACA 20 60.107 50.0 183 Bam
CACGGGGGAGGTGTGTAAAA 20 59.891 55.0 TCCGCGGACCATCATTAACC 20 60.179 55.0 195 Bam
TTCTGGCCACCCTTCTCTCT 20 60.179 55.0 CCGTTCCCATTGCTTCATGC 20 60.179 55.0 247 Bam
GCTTAAGCTATATTGAACACAGCCT 25 59.471 40.0 ACGTACTGTAAAGTGGCTGGA 21 59.034 47.619 197 Bam
CTCTTCAGGGAGTTGCTCGA 20 59.109 55.0 GGTGTGCGCATTTGTTTGGA 20 60.249 50.0 277 Bam
TAGAGAGAGTGTGTGTGCGC 20 59.759 55.0 GCCCCGTTAGTGAAGCTCAT 20 60.108 55.0 228 Bam
CCTTTTCCATGATCACGGCG 20 59.622 55.0 ACTGTCTGTCATCAAAACCCCA 22 59.825 45.455 100 Bam
TGACAGAGGAGGAGGAAGGG 20 59.958 60.0 GAGAGGGGTGGGGAAAATGG 20 60.033 60.0 208 Bam
TCTCTCGTTCTCTCTCCCCC 20 59.744 60.0 GATTGTAGCTCCGCCTCTCC 20 59.967 60.0 255 Bam
TGCAGCTGGAGAGAGAGCTA 20 60.034 55.0 TAGTTCCCTGCGGCCTCTAT 20 60.106 55.0 193 Bam
GCATCAACCCAGCAAAGCAA 20 59.966 50.0 CCTCAACCTCAAATCACCACC 21 58.837 52.381 172 Bam
ACTCTAGCCGTTCACTGCTG 20 59.755 55.0 ACCACAGGGCAATCTCCTTC 20 59.67 55.0 160 Bam
GGCGTAGAGCATGGTGATCTT 21 60.203 52.381 GGTGCGACTCCAAGCTTGAA 20 60.885 55.0 178 Bam
AGAGCAACATTGGAAGGAGGA 21 59.012 47.619 GGGTGGAGATGCAAAGGTGA 20 59.962 55.0 168 Bam
ATATATGAAGGCGGCAGCGG 20 60.392 55.0 CTGAAAAGACCCAGCCGAGT 20 59.965 55.0 169 Bam
TGTCACCATCCCAACGACTG 20 59.965 55.0 CGCCAAGCATCCAAGAAACC 20 60.109 55.0 300 Bam
GATGTCGTCGGCTGCAGATA 20 59.969 55.0 CAGTTAGGCTGTGGCTCGAT 20 59.823 55.0 252 Bam
CCAACTTCATTCCGGCAGGA 20 60.322 55.0 TTACCTTGCATGGCCCATGT 20 59.959 50.0 268 Bam
CACATGAATGGCGACTTGGC 20 60.179 55.0 TTCCAGTACGAGAGGGGGAG 20 60.033 60.0 124 Bam
AGGCATTGAAGCTTCCCGAA 20 59.962 50.0 CCGGATTGGAACGTGCTACT 20 60.108 55.0 113 Bam
GCGAATCTGATTGCACCGAC 20 59.973 55.0 ATCCAGCCCATCCTCTTCCT 20 60.029 55.0 155 Bam
CTTCCTCCTCCTCCGTCAGA 20 60.034 60.0 TTTGTAGACTCGCACGGCTT 20 59.967 50.0 236 Bam
TGCGTACAAGCTTGACTTTTGT 22 59.319 40.909 CAGGAGCGCCATAATGCCTA 20 59.965 55.0 284 Bam
GGCCATACATGTCAGCCTCA 20 59.819 55.0 ATTTGTAAACTGGCGCTGGC 20 59.756 50.0 145 Bam
CAACCATGGCCAAGTGAAGC 20 60.038 55.0 CGTCCAGCAAGAAGAAAAAGCT 22 59.708 45.455 272 Bam
AGCAAAATCCGTATGCAGCG 20 59.622 50.0 TGGTGCCCCATTTCAGCATA 20 59.666 50.0 187 Bam
CAACCATGGCCAAGTGAAGC 20 60.038 55.0 GCAGACTAGTACCCTGCCTG 20 59.538 60.0 247 Bam
TCACTCACACGGTTCTCAGC 20 59.968 55.0 GGAGGTGGAAGTGGGTAAGC 20 60.035 60.0 227 Bam
TCTCCCACCAATCCAAAGGC 20 59.96 55.0 CCGTGTGTTGCAAAGGACAT 20 59.332 50.0 215 Bam
CTCCTTCCCACATCCCGATC 20 59.605 60.0 CACCAAACGTGCTGTCTGTG 20 59.972 55.0 146 Bam
AGCTGGTGATCATGGCTACG 20 59.894 55.0 AAGGAATTGGGAGAGGGGGT 20 60.179 55.0 257 Bam
AAGCAACAGATGGAGGAGGC 20 60.035 55.0 AAGGAATTGGGAGAGGGGGT 20 60.179 55.0 228 Bam
TGGGGTTTAGGAGAGGATTTGC 22 60.025 50.0 TACGCGGACCCATCACAAAA 20 59.965 50.0 255 Bam
GCCTTGCAGTTCACAACCAC 20 60.249 55.0 TGTGGAGCGATGCTTTGTCA 20 60.25 50.0 139 Bam
AGAGATGCAGCCGTAGATGC 20 59.967 55.0 TAACTCGTGGTGTTTCCCGC 20 60.601 55.0 214 Bam
GCGTTGCTCGTGTTTGTTTC 20 59.162 50.0 TCATCTCCCTCCCACCCTTC 20 60.327 60.0 180 Bam
TGAAGAAACACGTCCGTTCTG 21 58.802 47.619 GTGGTTCGTCTCTCAGGCAA 20 59.966 55.0 222 Bam
AGGGTCGTCAACACCATGTG 20 60.25 55.0 GGACTTGAAGGATTCCCGGG 20 60.107 60.0 231 Bam
GCATGCATGGCAAACATCGT 20 60.459 50.0 CTCGCCAAATAGCCTCCCAT 20 59.891 55.0 111 Bam
GATGAACTGCAGCATCTCGC 20 59.696 55.0 ACCCCATGGTTGATGAGCTG 20 60.034 55.0 110 Bam
GCATGCATGGCAAACATCGT 20 60.459 50.0 ATCTTTCCGATGGCCCAGTG 20 60.107 55.0 166 Bam
GCTTCAAAGTGAGCGTCCAG 20 59.485 55.0 AAATTCCTCCTCGTCTGCCC 20 59.747 55.0 144 Bam
GCGCAAATCTAACTACGGGC 20 59.696 55.0 GTAGCGCTTTCGGCTAAACG 20 59.975 55.0 122 Bam
CATACACGGGTATCGGACGG 20 60.04 60.0 ACACCCTGTTACTCGGTCCT 20 60.179 55.0 108 Bam
CGCGTGTACATGGTCAGAGA 20 59.83 55.0 GGCACCACGTACATGAAGGT 20 60.321 55.0 165 Bam
TCTCTTCCCGACCATGAGGA 20 59.665 55.0 CGAAATCGTGCTGCACATGG 20 60.522 55.0 244 Bam
TGATGGGGTAACAGGCCCTA 20 59.955 55.0 GGGGTTCTTGACGCATCGTA 20 60.109 55.0 166 Bam
CTTTTGGCTGCAACGATTGGA 21 60.0 47.619 ATCCCTAGGAATGGGGCACT 20 60.029 55.0 285 Bam
ATGGCTACCTTCCTTCGTGC 20 60.108 55.0 TGACTTGTGACGTGCGATCA 20 59.969 50.0 211 Bam
GAGGGAAACGTGCGTTGTTC 20 60.042 55.0 GGATGCATGCTCCTCGATGA 20 59.966 55.0 213 Bam
AGACCATCTCACTCCCACGA 20 59.96 55.0 GAGTCAGCGGAGGATGAACC 20 60.179 60.0 176 Bam
GGTACTATTGGGGCTGGGTG 20 59.817 60.0 GGTCAGCCTCCTTGCAGTAG 20 60.108 60.0 203 Bam
AGGAGAGGAGAGGAAGACGA 20 58.709 55.0 CCACCTGCGTTACCAGATGT 20 60.036 55.0 146 Bam
GCGTGCCCATAGCTAGTCAT 20 59.966 55.0 TCAAACACACAAGCCCCACT 20 60.034 50.0 132 Bam
GTGCGAGCGGAGAAAAAGTG 20 60.111 55.0 CTCCTCTCCCACATTGGCTG 20 60.107 60.0 138 Bam
TGGTTATACCTACCGCCATTGG 22 59.895 50.0 TGGCAAATACAGGAGATCCGA 21 58.885 47.619 291 Bam
ACATGTGGCCAAGTCACTGT 20 59.817 50.0 ACCAAGAGAACAGGTAAAAGTCCT 24 59.587 41.667 274 Bam
TGGTTTGAGTGTACCGTAAGAGG 23 59.994 47.826 TGACTGACATCTGAGTGCCC 20 59.39 55.0 196 Bam
AGGGATACGAGAAGCGCATG 20 59.967 55.0 ACAACGAACCCCCAACAACT 20 60.034 50.0 142 Bam
ACAGATAGGCAGGGGCAAAC 20 60.034 55.0 TGCACGCCTACTAATCCACC 20 59.823 55.0 130 Bam
GTAGGGTTCGGGCTTTGTCA 20 59.964 55.0 GATGTGATGTCGCACTCTAATTTGA 25 59.708 40.0 250 Bam
TCTCCGTTCGTCATGGCAAA 20 59.966 50.0 AGCATCTGTCCCATTTCCCT 20 58.697 50.0 296 Bam
TGCCGCGTGTAGCTAGTTAG 20 59.9 55.0 TATTTGGTGGCCGATCAGGG 20 59.817 55.0 214 Bam
ATCCTAACCATGCAGGCCTG 20 59.816 55.0 ACAGACAGGTAGCTAGGCCA 20 59.959 55.0 197 Bam
AGGGCCCAGCTCATGTACTA 20 60.031 55.0 GCATGTCATGTGCTCCAACA 20 59.117 50.0 249 Bam
TCCCGGAGTGAAAGATTGCC 20 60.035 55.0 TCGACATACTCCTTTCTATGCGT 23 59.369 43.478 120 Bam
GGAATGAGAAGCTGGAGGGG 20 59.818 60.0 GTCTCGGCCAGAGCACTATC 20 59.969 60.0 206 Bam
CCTTGTACTACCGAGGCCAC 20 59.825 60.0 TACAGCAGCTCATGTCCGAC 20 59.827 55.0 200 Bam
CCAGCACAAACACAAGGCAA 20 59.825 50.0 TTCATCCTTGCACCATGCCT 20 59.96 50.0 256 Bam
GTCAGCCCAGTATCAGGTGC 20 60.463 60.0 GGGTTTGAGAGGGAGGCTTC 20 60.035 60.0 162 Bam
GTCTCACCGTTGACCAGCAA 20 60.532 55.0 CAAGTTGTTTTCGGCATGAAGC 22 59.528 45.455 114 Bam
AACCACACGGCATGGGTTTT 20 61.046 50.0 AGCGATACATCCGTCGTTCC 20 59.97 55.0 131 Bam
TGTGCACGAATTGTTTGCCT 20 59.256 45.0 GTCAAAGTTTTAAAAGGTGGGTTGC 25 59.936 40.0 130 Bam
TGTGTGCAATGATCAAACCCC 21 59.382 47.619 TCGTGTGAAAATCGCGTGAC 20 59.495 50.0 137 Bam
ATCGCTGCGACCTACGTAAG 20 59.971 55.0 AGGAGTCAACACAACCATGCA 21 60.134 47.619 140 Bam
AAAGCCGCTGGACATACACA 20 59.964 50.0 CCATTGATGTAGTGCAGCGC 20 59.971 55.0 222 Bam
CTGCTGAGAAAGTGCATGCA 20 59.121 50.0 GCCGACCTTTCTCAAGAGCT 20 60.037 55.0 276 Bam
TTCAATCCAGATCCGACGGC 20 60.179 55.0 GTGGGGCATAGACCGAGAAG 20 59.895 60.0 222 Bam
ACATTACTGAACCGGAGCCG 20 60.108 55.0 AACCAGCCAACAAAGCATGC 20 60.25 50.0 171 Bam
GCAAGTGCACCCGTACTAATC 21 59.336 52.381 TGAGCTATTTGTGGTACGAGGA 22 58.906 45.455 113 Bam
CGCAGCTAAAAACGGCTAGC 20 60.248 55.0 GCAAGGAAAACATTAGCAATACGG 24 59.202 41.667 126 Bam
TCTCGTGCGTCCATCTTCAC 20 60.109 55.0 CCCCGTGAGCTGCTCAATAT 20 59.893 55.0 207 Bam
CCATTCCCTGCAGATTCCCC 20 60.469 60.0 GGACCTGTTGGAGCCTCATC 20 60.107 60.0 292 Bam
TCAACACTGCCACACACCTT 20 60.035 50.0 TAGCTTCCTTCCCCAGCCTA 20 59.658 55.0 165 Bam
AAGCAGCTTCCCTTCCAACA 20 59.814 50.0 TTCGCTGGCAGAACATCGAT 20 60.108 50.0 181 Bam
TCCAAACGAGCGTCAAAGGA 20 59.895 50.0 CCTACCTGTCGGCATTTCCC 20 60.464 60.0 148 Bam
TAACCCCTTCGATCCACCCT 20 59.956 55.0 TCCTTCAAAGCGGAGACACC 20 59.965 55.0 117 Bam
GGCCGGGCTTAATAGGGTAC 20 59.964 60.0 CACACACGACTGTCTCTCGT 20 59.692 55.0 113 Bam
AGGCCCAAGGATCCAGAGAT 20 60.029 55.0 GTTACAACTGAGCGTCCGGA 20 60.039 55.0 122 Bam
TTGGCATTAGCTAGGTGGCC 20 60.107 55.0 AAGCCACCACGGTACCAAAA 20 60.107 50.0 237 Bam
CACGTACGTACCATGGGTGA 20 59.473 55.0 GCTCTTGGTTGGCTTTGTGG 20 59.967 55.0 163 Bam
CTCTCGCTGCTCTACACCTG 20 59.9 60.0 CGAACCGGCCTCTACTCTTT 20 59.469 55.0 238 Bam
CGTCAGAATCCTCCGAGTCG 20 59.972 60.0 GACCTTGTGCTCCCTCAGAC 20 60.037 60.0 162 Bam
CGTGACCGTACTCGTTTCGA 20 60.111 55.0 ACGAGGGTCACCGACTTCTA 20 59.963 55.0 143 Bam
CCACGTATGGGCTAAACCGT 20 60.108 55.0 CGTGCAAGTACCCAGACTGT 20 59.966 55.0 250 Bam
CCACGTATGGGCTAAACCGT 20 60.108 55.0 TCCGAAAACGGGAATACGGG 20 60.108 55.0 264 Bam
CTGCTCTTCTTCCCCCTTGG 20 60.035 60.0 GGGGGAAAAGAGAGGGGTTG 20 59.96 60.0 183 Bam
GTTGTGGACAATGCTTGGTGA 21 59.319 47.619 TCCACCTTCTACGCCTCAGA 20 59.961 55.0 134 Bam
CGGTCCTGATCTTCTCCGTG 20 59.899 60.0 AACCGTACCAAACAGCACGA 20 60.179 50.0 230 Bam
ACTGTCTGTTGTTTGCATTGGT 22 59.24 40.909 CCGTTACGCGAGATACTCCC 20 60.041 60.0 240 Bam
AACTACCGTTGTCCTCTGCG 20 60.039 55.0 CCAAATGCAAGGAGGCTTGG 20 59.752 55.0 214 Bam
AGTGTTGTGGCTACTGACCA 20 58.872 50.0 CCGTTCGCGTTTGTTTTGGA 20 60.248 50.0 144 Bam
CCTCTTAGGCCACCAGAAGC 20 60.107 60.0 CCGATGGGTAGGCCTGTTAA 20 59.165 55.0 244 Bam
GTAGTGCAGAAAGGCGCAAC 20 60.11 55.0 TTACCAAACTGGCTCCCTCG 20 59.676 55.0 186 Bam
CGCACTCCAAAAGTATGTCCC 21 59.262 52.381 TTCAGTGAGTGTCCCTTCCA 20 58.199 50.0 143 Bam
ACTTCATCGAAGCAGCAGGT 20 59.677 50.0 CACAAAGTGACGAATGCAGTCA 22 59.712 45.455 125 Bam
TGGTGTGGAACTTGGATCGG 20 59.964 55.0 GCGATGCGGAAGGGAACTAT 20 60.25 55.0 124 Bam
ACAGACGTACGTGCGAGTTT 20 59.97 50.0 TCACAAGCCACATGCACAGA 20 60.179 50.0 213 Bam
CTTGATCACTTGCGCACAGG 20 59.833 55.0 AGCAGCAAACGAGCATAGGT 20 60.036 50.0 276 Bam
GCTGCCGACACAAACTGAAA 20 59.62 50.0 TGATGTTCAGGATTGCTTCTGT 22 57.975 40.909 166 Bam
TGTACACCTGCATGACCACC 20 59.964 55.0 TCCGTTTGCACCACTACAGG 20 60.25 55.0 131 Bam
GGAGGCAGTGAGATTCTCAGC 21 60.473 57.143 TGAACTCGTATGGCAAGCCG 20 60.739 55.0 189 Bam
CTTTGCTCCAGTGCTTGCTG 20 60.039 55.0 GCTAGCAAAGCCTGAATGCA 20 59.187 50.0 158 Bam
GCCATGTTAAACTTGCAGCCA 21 59.999 47.619 TTTCTTCCGCTGCCTCTGTT 20 59.891 50.0 121 Bam
GACCAGTGAACTCAGCCTCC 20 60.037 60.0 GCCGTTCTCCTATCTGTGGA 20 58.888 55.0 156 Bam
TAGCTCTTGCACCGCATGAT 20 59.821 50.0 ATTAAGGGGGCGTGTGTGAG 20 60.035 55.0 287 Bam
TCCGTCACTGCTTCCTTCAC 20 59.966 55.0 ACTGAAGGGTTCCAACACGG 20 60.179 55.0 221 Bam
CGGCCAGATTTCAAGCTTCG 20 59.902 55.0 GAGAGAGGCCAAGGTGATCG 20 59.896 60.0 100 Bam
CGAGACGTATGACGACCCTG 20 59.972 60.0 GTGCGGCAGTGAAGCAATAG 20 59.902 55.0 112 Bam
GCTACGCTCGGTCCTCAAAT 20 60.179 55.0 CGATTGCATCGCGGTTTGAT 20 59.972 50.0 130 Bam
TTTGGCAGGAGAGGAAGCTG 20 59.963 55.0 CGAGGACGGCTTTTCTTGAAG 21 59.539 52.381 137 Bam
CCACGTCTGAATTGCGCAAA 20 60.041 50.0 GCAGCTACAGGGCAACGTAT 20 60.462 55.0 263 Bam
GCCAATGTCTGTCTCTCCGT 20 59.752 55.0 TGTCGTGCCCGGATTGAATC 20 60.743 55.0 178 Bam
GCTAGCCACGTATTCATGAAGC 22 59.778 50.0 TGTCGTTTTTGACAGCCGTG 20 59.625 50.0 116 Bam
CCAGCTTCGGTCCATCTACG 20 60.249 60.0 CTCGTTCGATGCTGGACACT 20 60.109 55.0 217 Bam
AGGATCGAGTACTTACCCATTCT 23 58.194 43.478 GATTGTAGCTCCGCCTCTCC 20 59.967 60.0 219 Bam
TGAACTGTACCGCCAACTCG 20 60.319 55.0 AGTGGGCTTTCTTCGGAGTG 20 59.965 55.0 245 Bam
AGCGTCTCCACCGTACTACT 20 60.036 55.0 ACCAGCTCTAAGTAGCAGTGTC 22 59.506 50.0 100 Bam
TCACAGTTCCCATGTGCCAA 20 59.815 50.0 TGTTGGGTCAAAATGGGGGA 20 59.437 50.0 196 Bam
TGGCGAGCTAGGGTTTTAGC 20 60.108 55.0 TCGATGGGCCAAACGATCAA 20 60.036 50.0 190 Bam
TTGTTTCAGCTTCTGGCAGC 20 59.33 50.0 TTTTGCCCCACCAACGAAAC 20 59.824 50.0 241 Bam
GTGTTGAGCTGTCATGCACC 20 59.761 55.0 AACACATGCGAGTAGGCCAA 20 59.964 50.0 114 Bam
TGTGAAACAGTGCCAAATGTGG 22 60.159 45.455 TTACCCTTGACGACACGACG 20 60.04 55.0 176 Bam
TGAATCAAGTCATACCCTCTTGTGT 25 59.987 40.0 TTACCCTTGACGACACGACG 20 60.04 55.0 186 Bam
CAGCTCATCTCCACACGACA 20 59.755 55.0 GCACACATTTAGGGGGAGCT 20 60.034 55.0 160 Bam
GACAAACACAAGCGTCGGTC 20 60.042 55.0 ATGGCTGAGCACATGCAGAA 20 60.323 50.0 189 Bam
AGAGTGCTGCTGGGCAATAG 20 60.107 55.0 TCCGGAGTACTAGGTTGCGA 20 60.035 55.0 179 Bam
ATAGCAGAGACATGGCTCGC 20 59.967 55.0 CCCCTTCTCCTCCACCTCTT 20 60.253 60.0 192 Bam
TCCGCACAGGTAATACGACG 20 59.901 55.0 CGTACTAGCTAGAGGTGTGCA 21 58.985 52.381 148 Bam
TCTCAGCAGCAAACTCAGCA 20 59.893 50.0 CGGTTTTCGAATCGTCTGTGG 21 59.874 52.381 218 Bam
TGCTTTTTCAGGTGGTAGGGA 21 59.222 47.619 CTGCTGCAAAAGGCCATAGC 20 60.179 55.0 191 Bam
TTTAGCTGCAGTTGCTTGCC 20 59.685 50.0 ATTTACCCGCTGGCAACTGA 20 59.962 50.0 198 Bam
GTCGTCGAGATGCCCATCAT 20 59.967 55.0 TCTCTCTGTCGGTCCTCTCG 20 60.108 60.0 165 Bam
TGTTCTTGGTCCTTGTCGCG 20 60.879 55.0 GCAGAGATAACCCGCTCTATCC 22 60.094 54.545 179 Bam
AAGCAAATCCGCACCCAAAC 20 59.967 50.0 GATGTGGGTGGCTAGGAACC 20 60.107 60.0 166 Bam
TCACTACTCTTCCTCCTCCTCT 22 58.805 50.0 AGGTAGCTAGCACATGCAGC 20 60.179 55.0 208 Bam
CCAATTCAGCCTAGCAACGC 20 59.901 55.0 TCATCCATTTGTTTCGCCGC 20 59.83 50.0 170 Bam
ACTTCGGTCGGCATCACAAT 20 60.036 50.0 GTCACGATTGTCCTGAGCGA 20 60.109 55.0 122 Bam
GCCCTCGATGCTTCACTCAT 20 60.179 55.0 CCACCAGTAGCTACAAGGCA 20 59.387 55.0 238 Bam
ATCGGTGAAGGACTCCTCGA 20 60.034 55.0 tgagatggcattcacacggt 20 59.675 50.0 195 Bam
GATTTATACCGCCGCTGCTG 20 59.487 55.0 AGTAGTGACAAAGGTGTTGGAA 22 57.503 40.909 151 Bam
CCTGCCCACTTTGCTCTAGT 20 59.674 55.0 GGGCATAAATTGTTCGTGGATGA 23 59.62 43.478 300 Bam
TCTGAGTGCTACCACCCGTA 20 59.961 55.0 TCTACGTGTGTGTTGGAGCC 20 59.967 55.0 171 Bam
AGCCCGTTTCTTTCGTCAGT 20 59.894 50.0 TACAACTTTGTCCCGGCTCC 20 59.964 55.0 216 Bam
CCATGCGGTTGACCTCAAAC 20 59.759 55.0 AGTCCTCCCTGGTGTACCTC 20 59.959 60.0 296 Bam
ACGGGGTTATCTGCTGATGC 20 60.179 55.0 TCCCCTGTGATTGAGCAACT 20 58.933 50.0 239 Bam
TGGGAGCCATTTGAAAACTACA 22 58.161 40.909 TGGGCATCCAAGTTAGCATGT 21 59.994 47.619 235 Bam
TGCATCCACACATTTGGCAG 20 59.396 50.0 GTCATCCTCCTGCATGCAGT 20 60.107 55.0 276 Bam
ATCGCTGACTTGTGCCATGA 20 60.036 50.0 TCGGATTGATGGTTCGTGCA 20 60.037 50.0 117 Bam
CTCACCTGATGGCAGAGTCG 20 60.179 60.0 ACTTCCCCTCCTGGATTGGA 20 59.879 55.0 146 Bam
CGTTCTAGCGAGTCGAGCTT 20 59.903 55.0 TTTTCGTCTAGCGCCTGCAT 20 60.391 50.0 224 Bam
CTCACCTGATGGCAGAGTCG 20 60.179 60.0 GTGAAAACCTCTCCTCCCCG 20 60.036 60.0 252 Bam
CCAGTTGCTACCTCTGCACA 20 59.965 55.0 AATCAGACCTGCCAAGTGGG 20 59.961 55.0 184 Bam
CATATCTGGGCCTCGCTAGG 20 59.466 60.0 GGAGGAGCTTCGAGACAGTC 20 59.546 60.0 110 Bam
TCGAAAACCAAAAGCTGCCG 20 59.97 50.0 AGCAGCGTCTAAGCAAGGAG 20 60.108 55.0 148 Bam
CGTCGAGGTTGTCAGAGACG 20 60.453 60.0 CCGCCAAAGTAGAACCACCT 20 59.964 55.0 261 Bam
TGCCACTTTGTAAGCTTGGC 20 59.327 50.0 GGTGCATGAAACACTCGTCC 20 59.483 55.0 134 Bam
TACGGATTGATAACCCGCGG 20 59.968 55.0 tgcctcttcatccttttgagca 22 60.225 45.455 191 Bam
TGGACGATAGGTGGTGTTGC 20 60.037 55.0 GGCGTGCAATTTATCCACCG 20 60.248 55.0 217 Bam
TCCACTCCGACTCCGAAAAC 20 59.684 55.0 TCCTCGGCTCAACACTCAAC 20 59.966 55.0 100 Bam
ACTGTCGATTGTGGTGGGTC 20 59.965 55.0 TCGGTCTCTGGTGAGTGGAT 20 59.96 55.0 184 Bam
CACTCCTGTAGTCCACCGAC 20 59.473 60.0 TTTTGCCGTGTTCATGCGTT 20 59.899 45.0 160 Bam
GACGGGCGCGTAGATTCTAA 20 59.97 55.0 AGTAGTACCACACGCATGGC 20 60.108 55.0 151 Bam
TCCTTGATCTTCACTACATCCCA 23 58.638 43.478 AGATGATCCAGTGCAACAAGGA 22 59.693 45.455 182 Bam
GGAAGCAGGGAGAGGAAACC 20 60.035 60.0 TGGAGCTAGCACTGCCTTTC 20 60.036 55.0 160 Bam
GGGGTAGAAGAGCTAACGCA 20 59.178 55.0 ACCCCCTGATAAATATGCAGTT 22 57.186 40.909 238 Bam
TGTCCACATCGTTCGTTCGT 20 59.969 50.0 ATGCCTTGCTCTCCCATCAC 20 60.107 55.0 126 Bam
GTTTCGTCAAAGGTAATGTGGCT 23 59.748 43.478 ATGCCTTGCTCTCCCATCAC 20 60.107 55.0 222 Bam
ACAACGCAAACGAATACGAGA 21 58.603 42.857 GCAAATGGACTTTGTATGGACA 22 57.218 40.909 235 Bam
GCTTCTTCACCGGCCTTTTC 20 59.759 55.0 GTCCAATAGACGAGCTATGAAACA 24 58.651 41.667 268 Bam
TCAGCGTGATGGATCAGCTC 20 59.896 55.0 TTCGGGAGGGTTTCGAACAG 20 59.966 55.0 102 Bam
CGGTGTTTTTCTCCGGGTTT 20 58.973 50.0 CTCATCTTCACCTCCGGCTC 20 59.896 60.0 283 Bam
ACTCTCCAACCTCGCCCTAT 20 60.032 55.0 gtgcggttactttttcgggc 20 60.386 55.0 166 Bam
ACTCGCTAGGGTTTCACTGC 20 60.037 55.0 GATGATGTCGTCGTTGCGTG 20 59.976 55.0 182 Bam
CCTATTCCCTCTCCCGACCA 20 60.106 60.0 AGAGACCATGAGAGCCTCCA 20 59.662 55.0 290 Bam
TTGGAGGGGGTAGGGTATGG 20 60.029 60.0 CGAGTAGGAAAGGACCTGCC 20 59.824 60.0 276 Bam
AACGCAAAGGAAGCAAGCAG 20 59.969 50.0 CCCAACAAGGATCGCCTGAA 20 60.322 55.0 225 Bam
TGCCGATATAAATGAAACCGGT 22 58.189 40.909 GGTCAAATCTCTGCCGTCGA 20 60.109 55.0 187 Bam
AGGACACGTCTAAATAGATTCGAGT 25 59.411 40.0 AACTCCTTCGCTTCGAGGTG 20 60.038 55.0 226 Bam
TCGGAATACGTGAAGTCATTGGT 23 60.056 43.478 CGATACTCGATAGCCGCCAC 20 60.455 60.0 149 Bam
GGGCAACTAGCTAACGGTGT 20 60.037 55.0 CACCCCTACTTCGGACCATT 20 59.09 55.0 141 Bam
AGAAGAGAAAGGTGCGACCG 20 60.038 55.0 GGGCCAAGAAACCAGAGGAA 20 59.888 55.0 159 Bam
GCGAGCTTTTAATATATCTTTGGCC 25 58.913 40.0 GGCGGTATATTGGATGTGGGT 21 59.927 52.381 131 Bam
TGGAGAGATGGAAGGTGGGT 20 59.881 55.0 CTGTCCTCGTCTCCTTCGTC 20 59.551 60.0 134 Bam
CTGGATGCCCTCGACATCTC 20 59.967 60.0 AGGGGTAGACGAGAAGCAGT 20 59.96 55.0 186 Bam
TCCCAGATCAAAGCTAGTGCA 21 59.091 47.619 AGTCTGTTTCAGTGCTCCGG 20 59.966 55.0 199 Bam
TTAAGGCACCATTCACCCCC 20 59.96 55.0 GGTGAGGAGTGGGGGACTAA 20 60.253 60.0 168 Bam
CGTCCGCTGGAAGATGAACA 20 60.39 55.0 ATGGTGCTGCATCCTCACAA 20 59.961 50.0 177 Bam
ATGTGGTCTCTCCCTCTCCC 20 60.032 60.0 TCGTCCAAACCCAACCTTGT 20 59.744 50.0 296 Bam
CGAACATGGATTGCAGCGAG 20 59.973 55.0 GGGATGGATGGATCGGGAAC 20 59.963 60.0 242 Bam
GAAGAAGCTGCACAGGGGAT 20 60.035 55.0 ATCAGCTAACAGATCGGGCG 20 59.967 55.0 209 Bam
GTGAAGTGAAGGCACCTTGC 20 59.688 55.0 GGGCGGCAGAATCTACATGT 20 60.179 55.0 125 Bam
AGACTTCGTCCTGCATGCAT 20 59.749 50.0 ACCTATTTGTGGCTTTGTGCT 21 58.403 42.857 163 Bam
CACTGGCTGTTGCAGAGGAT 20 60.322 55.0 GTCCTAGCATCGTCTCCGTG 20 59.97 60.0 200 Bam
ACGCTACATCAAGCTGTCCC 20 60.108 55.0 GGTTAGTTTAGATGCGCGCG 20 60.043 55.0 110 Bam
AGCATGAAAAAGGCAGGCAA 20 58.95 45.0 AGGGCCTGTTTGTTTCAGCT 20 60.106 50.0 183 Bam
TTGGGCTGTGTGGGAAGTTT 20 60.033 50.0 CCTTGTCCTGCTTCTCGTCA 20 59.682 55.0 212 Bam
GAACCAAGGACCTGTACGCA 20 59.966 55.0 CTCGAGCGGTAATGTAGGGG 20 59.686 60.0 185 Bam
GCACCTGAGAGGCGTTTTTG 20 60.04 55.0 CCTTGTCCTGCTTCTCGTCA 20 59.682 55.0 158 Bam
GGGCAATGGAAGGATTACGC 20 59.331 55.0 CCTTGTCCTGCTTCTCGTCA 20 59.682 55.0 171 Bam
TTTACGATCCCCTGGACCCT 20 59.956 55.0 CTAGGACCAACAACCGCAGT 20 59.965 55.0 298 Bam
AGACTTGGGAAAGAAGCGATG 21 58.295 47.619 GGATGTCATTGGTCGGGACA 20 59.748 55.0 109 Bam
TTGCGAGAACCAAGGACCTG 20 60.25 55.0 GAGACGCCTAGTGCAGTGAC 20 60.457 60.0 225 Bam
CATCTCGGCCACTCGATTCC 20 60.599 60.0 ATACGGAGACTGTTGCCAGC 20 60.108 55.0 185 Bam
CTCACCGGCAATGGCAGATA 20 60.179 55.0 TCACTCAAACCCTGCAAGCA 20 60.107 50.0 270 Bam
TCCCAGATCAAAGCTAGTGCA 21 59.091 47.619 TGATCATGGACAGCCCGATG 20 59.893 55.0 200 Bam
GGCCGAGATTGACAGGGAAA 20 60.035 55.0 ACTGTTACTTGCTGCACGGT 20 60.179 50.0 275 Bam
GGCCGAGATTGACAGGGAAA 20 60.035 55.0 TGCGCGTAGGTGTGGTACA 19 61.563 57.895 262 Bam
TTAGCGTAGGTAGCCATGCG 20 59.968 55.0 AACGCATGCACATCGTCATC 20 59.625 50.0 189 Bam
GCCCACATGGAAGAGAGAGG 20 59.82 60.0 ACACTTGTCGGAACCGTTCA 20 59.824 50.0 264 Bam
CCTCCCTTGTCCAACTGCAC 20 60.891 60.0 GCTCCGGGGACATCTTATGG 20 59.965 60.0 166 Bam
TAGGTCTCCATACACGCAGC 20 59.255 55.0 CATTCTTATCCGCGCGTGTC 20 59.77 55.0 188 Bam
ACTCTCCAGGTAGCCCACTT 20 59.883 55.0 GGGCCAAATCCACACTAGCT 20 60.034 55.0 155 Bam
TGTCCACTCTCTGTACGTTGC 21 60.001 52.381 TAAACTGTGGCTGGCAACCA 20 60.106 50.0 165 Bam
TGATGTCGGGTTCTACGCAC 20 60.109 55.0 ACGGTTGTGCAAGCTGAGTA 20 59.894 50.0 137 Bam
TCTGCTGGTTGGTGCACTAC 20 60.25 55.0 TAAACTGTGGCTGGCAACCA 20 60.106 50.0 190 Bam
ATGGCTCGTGAACTTCAGGG 20 60.036 55.0 ACGGTTGTGCAAGCTGAGTA 20 59.894 50.0 223 Bam
CTCCTTTACTCGGTTCGGCC 20 60.46 60.0 GTACCCAGTTCACCGAGTGG 20 60.038 60.0 121 Bam
TGTCTCGAAGCTTCTGTCCG 20 59.759 55.0 CGACATCTTGGCCTCCAACT 20 60.036 55.0 177 Bam
GGATTCGTGGAGTCAAGGCT 20 59.749 55.0 TCTCTGACACTCACACGCAC 20 59.969 55.0 195 Bam
TGCTGATGTGCTGAGGAAGA 20 59.021 50.0 TTATCACCTGCCTCCCTCGA 20 60.033 55.0 228 Bam
AGCCCTCCACCATCTTACCT 20 59.955 55.0 TCCGTGTCTGACTTCGGTTC 20 59.687 55.0 125 Bam
GATGGTTGCGGAGAGAGAGG 20 59.896 60.0 TTACTGGCTGTGGGTGGTTT 20 59.446 50.0 182 Bam
ACTTCTCGGTGTTCGGCAAA 20 60.179 50.0 TGCTCTCCTTTCCCCTTCCT 20 60.179 55.0 154 Bam
ACTTCTCGGTGTTCGGCAAA 20 60.179 50.0 AACCTTCTCCCTCCCCTCTC 20 59.957 60.0 144 Bam
GTGATCTCCGTATGGTCTCACC 22 59.965 54.545 GCGCAACGAAGAGCTTTTGT 20 60.317 50.0 209 Bam
GATGAGTTCCCAGTGCTGCT 20 60.036 55.0 TCACTCCACACTCGCAGATG 20 59.755 55.0 144 Bam
AGCGCCGTGAAACTTTTGTC 20 59.971 50.0 GACAACGAGAGCCTGACGAG 20 60.455 60.0 264 Bam
ACAAGGTGCAGCCAAAACAT 20 58.878 45.0 CATTCGAGTGCATGTCAGCG 20 59.974 55.0 136 Bam
ATTGGAGGGGGAAGGGAGAA 20 59.877 55.0 TCCGACTCTTTTGGATGCTCT 21 59.097 47.619 271 Bam
GTTTGCTGCGGAGTTGTCTG 20 60.041 55.0 GGTGGATCACGTTCGACACC 20 61.012 60.0 224 Bam
TCCAGCAGGCATAGCTTCAA 20 59.38 50.0 CCTCCTCGCAACATTCACCT 20 60.036 55.0 196 Bam
GCAAGCGCACACACAAAAAC 20 59.975 50.0 GGTGACCGTGAGAAGCTGAA 20 59.966 55.0 130 Bam
AGGGCCGGTCCTGAAATTTT 20 59.886 50.0 GGGTTGCGGTTGTTGAAGTC 20 59.97 55.0 247 Bam
CGCGAAGGAGACAGCAAAGA 20 60.667 55.0 TGGCATGCCTTTTGTGTGAG 20 59.325 50.0 187 Bam
GTATCTCGCGTAACGGAGGG 20 60.041 60.0 ACAGCACCACAGACATGACA 20 59.531 50.0 162 Bam
GCTTTATGCAAGGCCCTTCA 20 58.815 50.0 TCCATCCTACCCCAGTCATGT 21 59.99 52.381 218 Bam
GCTAATGTGTTTGGGTGGATGT 22 59.174 45.455 ATCAAGCATCAGCCCTGGTC 20 60.107 55.0 253 Bam
GCTAGTTGGATCCACGAGGG 20 59.895 60.0 GAGCCCCTCCATTTGATGCT 20 60.106 55.0 245 Bam
ATTAGTGCGTGGCAGTTTGC 20 59.759 50.0 GGCAACAATTCAACAACCGGA 21 59.932 47.619 199 Bam
GATTTGGGAGGGGGATTGGG 20 60.106 60.0 AACTCGGCTTCAAGTCTCCG 20 60.038 55.0 135 Bam
GTTGGAGACCCGTTAGCCAA 20 59.964 55.0 ACCGTCCAAAATCACACACG 20 59.058 50.0 122 Bam
TCGTAGATTCCGTGCAGTCA 20 58.83 50.0 CGTCACTTTCCGCTCTTACG 20 59.017 55.0 208 Bam
CCTGCTCAGCATTGGGTCAA 20 60.61 55.0 AAACCATCCGCACACAGAGA 20 59.604 50.0 139 Bam
GCTGCTCTCTTTTGTCAGCC 20 59.479 55.0 AACCGGGTGAAAGCAACAGA 20 60.107 50.0 186 Bam
GCTGCTCTCTTTTGTCAGCC 20 59.479 55.0 CCAGCTTGATCGAATTGGCG 20 59.971 55.0 294 Bam
AAAGCCGCCATTGTCGTCTA 20 60.037 50.0 CTAGCACGTCGTGGCTCTAG 20 59.972 60.0 185 Bam
CGCAAGCGAGTATCTCTTTTCG 22 60.035 50.0 GCATGGCTGTGCACATTCTG 20 60.458 55.0 144 Bam
TCTTCCTCTCCCCACTCCAC 20 60.252 60.0 ATAGGCGAGGGTGTGGTTTG 20 60.035 55.0 168 Bam
CCAGCAGAACAGCATGCATG 20 60.179 55.0 CACCTCCGTCGAGAAGAACG 20 60.455 60.0 214 Bam
GGATCAAGATCGAGCTCGCA 20 59.969 55.0 CACCTCCGTCGAGAAGAACG 20 60.455 60.0 182 Bam
ACCAAGAAGATGGCCGGATG 20 60.107 55.0 CCTGTTTGTTTAAGCGCCCC 20 60.039 55.0 155 Bam
GCGAGGTAGCACTAGCAGAG 20 59.97 60.0 ACCCCAAAGGCGAAGACAAA 20 60.106 50.0 224 Bam
TCGGCAAAGCTTTTCTGTGA 20 58.326 45.0 CAGGGACGAACGAGCATACA 20 59.827 55.0 173 Bam
TTTTCCCGATCTAGCCGAGG 20 59.249 55.0 TTAACCGCACCCACGATGAA 20 59.965 50.0 108 Bam
TCGGCAAAGCTTTTCTGTGA 20 58.326 45.0 GTCGCTCTCTCTTGCCTCTC 20 59.899 60.0 165 Bam
GAAGAAGAACAGGAGCGGGG 20 60.392 60.0 AACCTTCATCCGCAGCTGAA 20 59.963 50.0 266 Bam
GAAGAAGAACAGGAGCGGGG 20 60.392 60.0 TAGTGATGCCTGCTTTGGGG 20 60.034 55.0 274 Bam
CCTCGAGCCACAAATAGCGT 20 60.46 55.0 GCTCGTTAGTGTAGCCGTGT 20 60.109 55.0 113 Bam
AGCAGTGCAGTGACTCACTC 20 59.967 55.0 CATGGCTCTTGAGACCGGTT 20 60.036 55.0 158 Bam
GCTAGCTCATTACGGGCAAT 20 58.116 50.0 ATCTTCTTGCTCGCCTCCTG 20 59.822 55.0 221 Bam
TTCCAAAAATGCCACCCACG 20 59.609 50.0 TGTTGTACGCATCGGAACCA 20 59.966 50.0 251 Bam
CAGTTTTCACTCCCCCAGCT 20 59.889 55.0 TATTTGGCTCACCGATCGGC 20 60.532 55.0 151 Bam
TCCTCAAGAACACCATGAGCC 21 59.996 52.381 GCTTTTGAGTTTAGGCGGGC 20 60.109 55.0 102 Bam
GGTGGTTATCTCCCGAACCG 20 60.179 60.0 CTGCAGCTTCTCCTCCTTCC 20 60.108 60.0 176 Bam
TAAACACCGCCGGGATGAC 19 60.079 57.895 AGAGGAGGAGGTGGTCGAGA 20 61.209 60.0 180 Bam
GCGATAATGCCGAGGGAAGA 20 59.966 55.0 AGGGTCAATCCGGCTTCTTG 20 60.035 55.0 137 Bam
GTCGGGTTTTTGAGTGCGAC 20 60.042 55.0 TGCTAGGAGGGAGAACCGAA 20 59.959 55.0 152 Bam
TTGATTTCCTCGCGGGTTCA 20 59.964 50.0 GCAGTTTGCTGGAACATCCA 20 59.039 50.0 218 Bam
TCCTCGCTGCCTTAACATCG 20 60.179 55.0 CACGGTCCCCTCTTTCCATG 20 60.393 60.0 208 Bam
CCCTCCGGTGGTTAATGCTC 20 60.464 60.0 ACTAGCGATCGCCAAGGAAG 20 59.897 55.0 227 Bam
GAGAGGGGAATACTGCTGCC 20 59.892 60.0 ACTAGCGATCGCCAAGGAAG 20 59.897 55.0 214 Bam
AGTGAACTTAATTTGTCCTGGCC 23 59.173 43.478 GAAACTAGAAATAGAGGCCCTAGT 24 57.265 41.667 206 Bam
AAAATGAATTCCCCTCGTCTCA 22 57.699 40.909 TCCTGGGATTTTAAGGGCCC 20 59.366 55.0 191 Bam
CGTATAGACAGCAGCGACGT 20 59.972 55.0 TTTCGCGTGGCACTATAGCA 20 60.109 50.0 122 Bam
CTCCGACGTCTGACCATCTG 20 59.9 60.0 TGCTTCGGTTCTAGGGGAGA 20 59.959 55.0 259 Bam
AGAAGTCAAAAGAACAAGCCCA 22 58.369 40.909 CACCAGTAGCCAAGGCAGAA 20 59.963 55.0 216 Bam
GCGCCAACAATCATGTCGTA 20 59.275 50.0 CGATAGAGATGTGCCGTGCT 20 59.969 55.0 223 Bam
GCCCTAGTTGGCCAGATCTG 20 60.179 60.0 TGTCACGTAAAGCTCGGGAG 20 59.757 55.0 267 Bam
GCATAGGCGCATGTAGCAAC 20 60.041 55.0 TGTGGTGTGGGTCTCTCTCT 20 59.811 55.0 172 Bam
gcgatttcggtaggcatgtg 20 59.695 55.0 GCAGTTGTTGGGCAAATCAGA 21 59.659 47.619 188 Bam
GCATAGGCGCATGTAGCAAC 20 60.041 55.0 TGATGGAGGGGCTTTAGGGA 20 59.954 55.0 266 Bam
ACCGGAAAGAAAGTGGTGCT 20 59.817 50.0 ATCGGACCATTTTGGGACCC 20 60.034 55.0 187 Bam
GGAGAGACGCTAACCAATTGC 21 59.334 52.381 GCAGACATATTGTGGGCCCT 20 60.107 55.0 229 Bam
GGTCTCTGCTCAGATGGCAA 20 59.749 55.0 TTCGACTCGAAGTGGTGCTC 20 60.039 55.0 299 Bam
GAAATGACCTCCCCTAGCCG 20 59.893 60.0 TTTGGTTGGATGGGCTCCTC 20 59.96 55.0 105 Bam
GGACTTGGGATGGTGCAAGA 20 59.962 55.0 TCAACTTCCCGCTCCGCAT 19 61.955 57.895 164 Bam
CTCCCACCGAACGAGAAGAC 20 60.109 60.0 AGGAAAGGACCACGAGCTTG 20 59.965 55.0 218 Bam
ACGATCCTGAGCGGCATTAG 20 59.967 55.0 AAGCAAGCACACAGACCCTT 20 60.107 50.0 165 Bam
TCTTGATGTAGGTGCCTAGGC 21 59.237 52.381 ACTTCCAAACGGCCTGTGAA 20 60.107 50.0 165 Bam
CGCGGTTCCAATACCACTGA 20 60.391 55.0 CTGCAGCACGTGAAGGAGA 19 60.006 57.895 287 Bam
TGCAGGCAGTAGCAGTTGTT 20 60.179 50.0 CTTTGGCACGATAGCATGGC 20 59.97 55.0 148 Bam
CTACTAGGCAACAGGGGCAG 20 59.821 60.0 GTCCGTACCTTAAAGCTTCTGC 22 59.328 50.0 244 Bam
ATGCCTATCCTGCACACTGT 20 59.085 50.0 TGCAATGGAGGTCAGTGTGT 20 59.526 50.0 129 Bam
AGGTTTCAGGCATGCATGGA 20 59.96 50.0 AAACGGCGAAAGGAACAACG 20 59.972 50.0 213 Bam
GTGACACGCCAATTCGATCG 20 59.975 55.0 TGGATACACCAAGCACCTCG 20 59.751 55.0 233 Bam
CTTCGATGACCATAGGCCCC 20 59.965 60.0 ATCCCATCTCCGCGTTGTTT 20 60.035 50.0 277 Bam
CCACTCTCCAAACAGCCCAT 20 59.961 55.0 GGATCTCCGACACCCACTTG 20 60.108 60.0 134 Bam
CCACTCTCCAAACAGCCCAT 20 59.961 55.0 CATGGCACCACCTACACCAT 20 60.034 55.0 144 Bam
CCACTCTCCAAACAGCCCAT 20 59.961 55.0 CTCCGAACTGCACCTCCTAC 20 59.826 60.0 199 Bam
AGAGCGATCCTTAGAATGCCA 21 58.958 47.619 CATGGCACCACCTACACCAT 20 60.034 55.0 190 Bam
ATGGGGTGCACATGAGCTTT 20 60.252 50.0 TGGTGCAAGTTACTCCCTCTG 21 59.652 52.381 187 Bam
AGGAGCCTCGGTGAGTAACT 20 59.96 55.0 TTTTGCCTGGTGGTGGAGTT 20 60.033 50.0 139 Bam
CCAAACCTCTCAGCTCACGT 20 59.966 55.0 CTCTTAATCACGGCCCGGAA 20 59.823 55.0 169 Bam
ACTTGTGCATGCGTGGTTTC 20 59.969 50.0 GCCATCGGCCATGTGAAATT 20 59.539 50.0 122 Bam
GTTGGAGACCCGTTAGCCAA 20 59.964 55.0 CAGAACGGCACCAAAGAACG 20 60.041 55.0 260 Bam
TGGCAACCACAGAACACTTG 20 58.898 50.0 GCAGTATGTGGAGGCAGTGT 20 60.036 55.0 184 Bam
AGGGTGCAAGATCCATGGTG 20 60.034 55.0 ACTGGTCGATTACTGCTGGG 20 59.463 55.0 218 Bam
ccatggtgcccaggattcat 20 60.106 55.0 GCCCCATTTCAGCGTCCTAT 20 60.179 55.0 189 Bam
GCATTTATTCTCTTCTCTCTCCTGC 25 59.534 44.0 TCAGCCAGCTACAGTGCTTT 20 59.602 50.0 150 Bam
CACCCGGGTGTAGAAGGTAT 20 58.507 55.0 ACTACTGCTAACCCAGGTGT 20 57.974 50.0 191 Bam
AGAGGAGGAGGAGAAGAAGTGA 22 59.348 50.0 GCACAGGCCAGGGATAACAT 20 60.107 55.0 136 Bam
TCAACCAAGTCGCACTAAAGT 21 57.812 42.857 TCGTTGGCTTCTTACCATGGT 21 59.65 47.619 165 Bam
TCAAGACCATCGACTTCGGC 20 60.109 55.0 TCACTGGCTCTGAGTGCAAG 20 59.966 55.0 198 Bam
TTACTCCCCACTGTGTGTGC 20 59.892 55.0 TCGTTGGCTTCTTACCATGGT 21 59.65 47.619 130 Bam
GTGAGTTGGTGGTTGGTCCA 20 60.107 55.0 TACTCCGGCATGTGAAGCTC 20 59.824 55.0 112 Bam
CGGACCGTCGAACGAGTAAA 20 60.11 55.0 TCGTCACATAGTCACGCTCG 20 59.904 55.0 165 Bam
AGTGCCAGATTGAGTGGTGG 20 59.963 55.0 GCACCCAACCTCTTCCTTGA 20 59.89 55.0 177 Bam
CGTACGCGCCGAAAAGTTAC 20 60.246 55.0 ACAAAAACGTAACGCCTGCC 20 59.97 50.0 207 Bam
TGCACGTCGGCTAATTCCAT 20 60.108 50.0 ACAAAAACGTAACGCCTGCC 20 59.97 50.0 133 Bam
CGCCAACAAGCAGAAGAGTC 20 59.485 55.0 GGCGAAACAGCGAGTAGACT 20 60.109 55.0 198 Bam
AGGTGACCCATTTCTTTAGGCT 22 59.35 45.455 TCCGCGCCTCGTTTCTTTC 19 61.025 57.895 132 Bam
TTCAGAAACTGAGGCAGGGG 20 59.598 55.0 TCCAAAACAAACAGGGCCCT 20 60.032 50.0 135 Bam
TGTAGCACGGACACGGATAC 20 59.547 55.0 AGGATTGGCTGCTTTGGACA 20 59.887 50.0 252 Bam
AGTTAGCTGTTGCGGCTCAT 20 60.036 50.0 TGCGTGCCCTCTAGCTAGTA 20 60.107 55.0 174 Bam
TCACAGATGACGACGCTTCT 20 59.118 50.0 GGGGAGACAAGCGCTATCTC 20 59.967 60.0 166 Bam
GCGCTGACCATAAGAGGAGG 20 60.25 60.0 CGAATGCGTGGTTCCTCTCT 20 60.109 55.0 192 Bam
CCTCTTTCCACCCCAAACCA 20 59.813 55.0 CGCGGTTCTGTCGTCTTACT 20 60.11 55.0 165 Bam
AACCTATGACCAGAGGGCCT 20 59.955 55.0 TGCGAGAGACACTGTGGAAC 20 59.968 55.0 233 Bam
ACAGGGAGGAGGGAGGAAAA 20 59.804 55.0 CCAGGTGCTCTCCATTTGGT 20 59.961 55.0 122 Bam
CATGACCGTCTCCACACCAA 20 59.965 55.0 TTGGAGGAAAGTGCCCTTCC 20 59.888 55.0 196 Bam
TCACCACCATCAGCTTGCAT 20 59.961 50.0 GCACGAAACGAGTTAACGGG 20 59.838 55.0 119 Bam
CGCATTCATCAACCCCGTTC 20 59.901 55.0 CGGGCAAATTTCTGCTGAGG 20 59.828 55.0 104 Bam
GCTGCTAGCTAGATCTCTGGA 21 58.486 52.381 CACCCTGGTCCATGATAGCC 20 59.891 60.0 129 Bam
CGGTTCCACCCAACTGATGA 20 59.964 55.0 ACGAAACGACGAGGTCCAAA 20 59.897 50.0 300 Bam
CGCACACACAAAGGAGGATC 20 59.201 55.0 ACCCTATCCCCTGCTTGGAT 20 60.029 55.0 105 Bam
AGGTGTGGAAAAGGCAGAGG 20 59.889 55.0 CACTCGCGCACTTCACAAAA 20 59.973 50.0 176 Bam
TCTTCTGAACGTTGCTCCCC 20 59.965 55.0 CTGCTCCCTCCTCTTCCTCT 20 60.032 60.0 162 Bam
TCCCTAGGGTCCACATGTCG 20 60.686 60.0 TCCATATCCGCTCCGATTGC 20 60.037 55.0 258 Bam
GAGGACGTGGGAGACAACTC 20 59.756 60.0 TGGATGAACGCAACGGAAGA 20 59.966 50.0 249 Bam
GAGGACGTGGGAGACAACTC 20 59.756 60.0 TAATCGCCGTGTAGATGGGC 20 59.967 55.0 183 Bam
GCAGGGATGTCTACCGTAGC 20 59.968 60.0 GCGATTTCAGCCGCTCAAAT 20 59.901 50.0 284 Bam
TTATCCGACTGCCTCCTCCA 20 60.033 55.0 GCAGAGCCTAGAACCGCTAG 20 59.969 60.0 217 Bam
TTGCTGGCCTGGCATGTAAT 20 60.325 50.0 AAGAGGAGAAAGGGAGGGGG 20 60.253 60.0 200 Bam
GAGTGGCTGATGGAGTGCTT 20 60.036 55.0 GCTTTCAGCTTTCAGCCGAA 20 59.407 50.0 255 Bam
AAACCCTGGCCTTCACCATC 20 60.252 55.0 TGTGGGTGGCGTTACTTGTT 20 60.107 50.0 205 Bam
CCAAGAACTGAGCCCAGGAA 20 59.598 55.0 AACGACCAAGAACACCAGTG 20 58.336 50.0 193 Bam
TCCTGGACACCAAAGAGCAC 20 59.891 55.0 ATTGATTGGCGTGTGCGTTC 20 60.11 50.0 139 Bam
ACACTGACGACCACCAACTC 20 59.896 55.0 GCGGGGAGGCTAAGGATTAC 20 59.965 60.0 171 Bam
ATGGCGATGTTGCTTGCTTG 20 60.109 50.0 TTTACCCGCATACCCAGTGG 20 59.746 55.0 173 Bam
ACGGTTGTTGTTTCCAGGGT 20 60.034 50.0 GTGTTGGTTGTAGGGCTGGA 20 59.89 55.0 209 Bam
TGTACACCGAACCGTACGTC 20 59.763 55.0 GTCGTTTCCTGGGATCTGCA 20 60.036 55.0 222 Bam
CCTCCGCACGTACGTAAACT 20 60.11 55.0 TCCCCAACCCAAGCCTATTG 20 59.665 55.0 118 Bam
GAGCACAAGATTTCGCTCGC 20 60.247 55.0 CGGTTTTGCCAACGAAACGG 20 61.204 55.0 202 Bam
ATGCACTGGTAACGCAGTGT 20 60.25 50.0 CTCCAGTCTCCAGCCCATTG 20 60.107 60.0 196 Bam
TAACGCAACAGGGACGATCC 20 60.109 55.0 TCCCCAACCCAAGCCTATTG 20 59.665 55.0 135 Bam
AATGTGGGCGTGCGATTGAT 20 61.032 50.0 CGGTTTTGCCAACGAAACGG 20 61.204 55.0 287 Bam
tcgtgtggttcacattggagt 21 59.86 47.619 CTCCAGTCTCCAGCCCATTG 20 60.107 60.0 137 Bam
GAGAAAGGGAAGGCTGGGAC 20 60.035 60.0 TCCAAAGGCAAAGAAAATCGACC 23 59.995 43.478 259 Bam
ATTAGGGGCGCACGCTTATT 20 60.179 50.0 ACGTTTTTGCCCCCGTTTTT 20 59.75 45.0 172 Bam
ACACGTACATACCCTCCGTT 20 58.451 50.0 CCATCGATGACGCTGATTGC 20 59.766 55.0 109 Bam
GAGTGGCACGGATCTAGTCG 20 59.97 60.0 ACACGTACATACCCTCCGTT 20 58.451 50.0 197 Bam
CTTCCCATCCCACCCCATTC 20 60.106 60.0 ACGGCCATGGTACGTACATC 20 59.896 55.0 126 Bam
TCAATTGGTCGAGCTTGGCT 20 59.963 50.0 ATACGGGTTGTGTCGGATCG 20 59.898 55.0 158 Bam
AAGACTAGAGGAGGAGCCGG 20 60.106 60.0 CAACTTCCCATTGCTACAGATGT 23 58.988 43.478 204 Bam
AGAGGGAGGAGATCGGGATC 20 59.592 60.0 AGGACCCTAATTAAAGATACATCCCAG 27 59.982 40.741 193 Bam
TTTCAACGGAGTGCTCACGT 20 60.179 50.0 CATGATCCCCCGATACCTGC 20 60.036 60.0 176 Bam
CGGACACTAGGTTTGAGGCA 20 59.68 55.0 TTGCCGTGAGTTCTGTGCTA 20 59.609 50.0 187 Bam
CCCCTTTTATTACTACACTCATCACC 26 59.234 42.308 GGCTCTCCATGCTCAACCAA 20 60.323 55.0 229 Bam
GGTAGGCCCTTTATCCCACC 20 59.523 60.0 GCTCCAACAGGCAGGTCAAA 20 60.823 55.0 151 Bam
GCGGGTATACTGATGGGCAA 20 59.892 55.0 CTCGCATGGCTTGAACGAAC 20 60.179 55.0 258 Bam
TTGGAGTGGTTCCCGTTTCC 20 60.179 55.0 CGAGGGGTTCTGCAATCTCA 20 59.75 55.0 143 Bam
AGCATCCTTCGCGTGAGATT 20 59.823 50.0 AGGAACAGGCGAAATGCTCA 20 59.963 50.0 262 Bam
ATGTCCCATAGCCATCCCCT 20 60.104 55.0 CTGCGCCGAATCCAAAAGAC 20 60.179 55.0 193 Bam
GATGCGTGCATGGATGGAAC 20 59.97 55.0 GAGGGTGGTGAAGACGATGG 20 60.108 60.0 175 Bam
AGGTCTGGAAATACATGTAGGTGT 24 59.217 41.667 GGCGAGATGAACGGGTTGAA 20 60.672 55.0 114 Bam
TTGCTGAGCCGTATGTGGAA 20 59.677 50.0 CCTGCAGGGCAAAACATTCA 20 59.319 50.0 181 Bam
CAGATCAAAGCTAATGCACACAGT 24 59.845 41.667 TCGGAGCTCGGTAGTATGGC 20 61.171 60.0 276 Bam
TCCAGCATGAGGAGGGAGAA 20 59.957 55.0 ATCCCGGTTTGCTTCCATGT 20 59.96 50.0 153 Bam
CAATGGCAGCAGCTTGTGG 19 60.08 57.895 GCGGCTGTTTTGACCCAATT 20 59.967 50.0 270 Bam
CCCCCTCCCCTTGTTCTTTC 20 59.96 60.0 GCAATTTGCAACATTCCCGC 20 59.557 50.0 121 Bam
TTACCCATCCCCAAACCACG 20 59.962 55.0 AGGCTCTCGTAAGCAGGGTA 20 60.033 55.0 170 Bam
CACAAGTCACAAGTCACGCG 20 60.043 55.0 CATGCTCCATTGTGCACTGG 20 59.827 55.0 133 Bam
CGGCCGGGAAGAAGAAAGAA 20 60.321 55.0 AGCTCAGCTTCCCCCTCTT 19 60.23 57.895 261 Bam
TGAGAGACACACGCTTTGCA 20 60.179 50.0 GAGAGAGGAGTCGGGGAAGT 20 60.034 60.0 271 Bam
CACGTAGAGCTGGGACTTGG 20 60.109 60.0 CAGCTCACGGTATCCTGTCC 20 59.897 60.0 244 Bam
CATCGACTGGACAGCGTACA 20 59.83 55.0 ACAGTAGATGGCGTTTGGGG 20 60.035 55.0 207 Bam
GCCAGAAGCTAACCTCAGGT 20 59.384 55.0 CAGCTCACGGTATCCTGTCC 20 59.897 60.0 140 Bam
GGCCCTGAAGCTAGAGCATT 20 59.818 55.0 ACAGTAGATGGCGTTTGGGG 20 60.035 55.0 294 Bam
GGTGTGAGCATGTGTTCTTGA 21 58.779 47.619 CCTCTCAACCCGATCCATGG 20 59.893 60.0 230 Bam
TCGCTCCCTGATGCAATACT 20 58.877 50.0 GCATCTCGTGTGATGGTCCA 20 60.108 55.0 161 Bam
CTGCTGGTTGTTCAGTTGCC 20 59.969 55.0 AGCGCATATTGGTCAGGAGG 20 59.893 55.0 264 Bam
TGGGCGAGTTTGTTGGTCAT 20 60.179 50.0 ACAGGCCCACAATCTGATGG 20 60.034 55.0 115 Bam
GGTACGTACTAGTAATACTGAATGGCT 27 60.041 40.741 GGAAACTAATCGCGGTTGCT 20 58.916 50.0 226 Bam
TGGGCGAGTTTGTTGGTCAT 20 60.179 50.0 GGCTTTTGGAGTTCTCCCCT 20 59.594 55.0 220 Bam
AGCACTAGTCATTTTTCTAGGAGGT 25 59.514 40.0 GCGGCAAAAGGAGAAGGAGA 20 60.322 55.0 239 Bam
AGGCTAGGTGTGTGCAAAGT 20 59.526 50.0 GGTCGTGGAATGGGATTCGT 20 60.108 55.0 152 Bam
GAAGCAGGCCAAAACCACTC 20 59.685 55.0 TGATTGGTGGATGAACTTGTGA 22 57.902 40.909 235 Bam
ACCCGGAAGTAGAAAAGAGGC 21 59.722 52.381 TAGGAGGATTTTCCCACGCG 20 59.823 55.0 130 Bam
CCCCCTTTTGCTTTTCTTTTCT 22 57.578 40.909 ATCCATCACCGCCTCCTAAC 20 59.241 55.0 113 Bam
TGAAATCGGTTTGTAGTCACCA 22 57.925 40.909 CTTGTCATCCTTCCCCTCGG 20 59.821 60.0 240 Bam
TGAAATCGGTTTGTAGTCACCA 22 57.925 40.909 tggcctccaccatcaacag 19 59.62 57.895 188 Bam
GGTGACCTGACATAGAATGCCA 22 60.093 50.0 AGGTCACATGCTTTGCTgatt 21 58.478 42.857 178 Bam
TCATAGACACTCCCCTCGGG 20 60.106 60.0 ACACGCAGTTTACCAGTGGG 20 60.534 55.0 209 Bam
CCTAACGCGGATGCTCAGAT 20 59.967 55.0 TCATCCTACCCTTTCAGCGC 20 59.822 55.0 273 Bam
AGGAAGCTCTGCACGTTCTG 20 60.32 55.0 CCCTATCACAGACGGTTCGG 20 59.898 60.0 300 Bam
GGACAGATGTTGCCTTCCGA 20 60.036 55.0 TGCCTTACTGCCTCAGCTTC 20 60.036 55.0 162 Bam
GCAAAAATTTAGTAGGCCAGCA 22 57.813 40.909 agttgtcgtcaccctcagatg 21 59.726 52.381 125 Bam
AGGATTTGGGTGGGGCAAAA 20 60.105 50.0 GTTGTCGTCACCCTCAGATGT 21 59.999 52.381 147 Bam
ACCTGGATGAAGAATTTCCCCA 22 59.346 45.455 CTATGATGCACGGACACGGA 20 59.898 55.0 201 Bam
CACGTGACTTGTGACTTGCG 20 60.043 55.0 TGACGACGCCATACACACAA 20 59.968 50.0 222 Bam
AGGAGCACCTGCCTTTTCAG 20 60.251 55.0 TATCGGCAAGCACCCAAACA 20 60.251 50.0 290 Bam
GGGCATTCTGGTCATTGCAC 20 59.826 55.0 GCTAGCCATGCCCTCTGAAA 20 60.107 55.0 291 Bam
TCTTCTCTTGGGCCGAAACC 20 59.964 55.0 TCAGTCCAATGAGCTGGCTG 20 60.036 55.0 110 Bam
TCTTCTCTTGGGCCGAAACC 20 59.964 55.0 TGTTATAGGGGTGGCCTCCA 20 59.955 55.0 217 Bam
AGGATTGGGATGGGGATGGA 20 60.028 55.0 TGTCACACTGAGCAGCTAGC 20 60.038 55.0 127 Bam
CCAGGATTTTGTGGAGGGGA 20 59.296 55.0 CAAGCGTGGGTCGAGAAAAC 20 59.765 55.0 143 Bam
GTCCTGCGCAAGAAACCAAG 20 60.04 55.0 AAACCCCGACAACTCTTGCA 20 60.107 50.0 227 Bam
CTGGGGTTTAGGGCTCAGTG 20 60.035 60.0 ACTGACAAGATGACCAGCCG 20 60.037 55.0 199 Bam
TGAGGGGTTTGGGTTCGATG 20 59.962 55.0 TGTGGTCAACCCTTCACGAA 20 59.458 50.0 195 Bam
AACCAAGAGTAACCTCGCGG 20 60.038 55.0 GCTGCAGAGCACAGAAGAGA 20 60.038 55.0 126 Bam
CGAGGAGAGGGGAAGAAGGA 20 60.033 60.0 GATTTTCACTTCAGCGGGGC 20 59.829 55.0 222 Bam
TTCTTGTGGTGGTGCTCTCC 20 59.891 55.0 TCGTATTCGCATTCGTATTCGA 22 58.124 40.909 160 Bam
TTCTTGTGGTGGTGCTCTCC 20 59.891 55.0 TCCGAGAAAATGTGAATGTGGT 22 58.25 40.909 235 Bam
CGTCATTCCCGGACTCAAGA 20 59.469 55.0 ACACGCTATACCGCTACAAGG 21 59.933 52.381 251 Bam
CCACATGGCTGTCTTCCCTT 20 59.961 55.0 TGGCCACAACCATCTTGGAA 20 59.813 50.0 226 Bam
ACTTCGGGCGGCAATGTCA 19 62.545 57.895 AGCTGCCGTACACGTTGCA 19 62.801 57.895 290 Bam
GCCAAGCTAAGCTGCACATC 20 59.9 55.0 GATTTTGAGGCTGGTTGGCG 20 60.109 55.0 180 Bam
CGGTCGAGTAGAACAAGGCA 20 59.757 55.0 CAAAAGAACAGGCCGGTGTG 20 59.969 55.0 209 Bam
TAGGAACGGTTTTGGGTCCC 20 59.599 55.0 GCTCAGGTTGGGCAGTAGAG 20 60.108 60.0 205 Bam
TGACCCAGACTCATGCCCTA 20 59.957 55.0 TGAGCTCCCTCTCTCTGTCT 20 59.001 55.0 179 Bam
GCTGGTGGAATGATTGCTGC 20 60.179 55.0 CACACCACACCATACGTCCA 20 59.966 55.0 119 Bam
TCACCTTCACTGTACAGGGC 20 59.315 55.0 AAGCTGATGAAGGTAGGCGG 20 59.821 55.0 181 Bam
CAAACAGCCTAGGCCTCCTC 20 60.107 60.0 GCCATTGGCCACGGATTTTT 20 60.036 50.0 150 Bam
TGTGGCAGACAGTAGGGAGT 20 60.179 55.0 GCAGGTTGCACGCAAAGTTA 20 59.97 50.0 230 Bam
CTCTCGCTGTCGCTCTTCTC 20 60.248 60.0 GAGGTGAACCCTTGGGAAGG 20 59.962 60.0 177 Bam
GGAGGCGCGTTACATTGAGA 20 60.46 55.0 TGCAAGCCAGTTGAGCTGTA 20 59.892 50.0 197 Bam
CATTGTTCGTGTGTTGCAGC 20 58.877 50.0 ATCAACTACTGTCCACCTCCC 21 58.811 52.381 100 Bam
GCCGTCCGGTCCTCATTATT 20 59.894 55.0 GTGAGTTGGTGGTTGGTCCA 20 60.107 55.0 229 Bam
AGCTGAAAAGAACAGGACCACA 22 60.092 45.455 AATAAAATCCCCGGCCGACG 20 60.816 55.0 266 Bam
CACTAACGGTGCTCGCCAA 19 60.667 57.895 CCGACTCTCCATCCACAACC 20 60.108 60.0 102 Bam
TTGAACTGTATCTGCCTGGCA 21 59.649 47.619 CCATCCTCTTCCACTCCATCC 21 59.581 57.143 100 Bam
GTGCAGAATACACACACGCG 20 60.179 55.0 CCCTGGAGGACAACAAGCTC 20 60.322 60.0 131 Bam
TTAGCAAGGCAGGAGCTCTG 20 59.749 55.0 ACACCACGAAAAGCAACAGC 20 59.899 50.0 213 Bam
TCGACAACCCTTGTGTGAGG 20 59.894 55.0 ACACCACGAAAAGCAACAGC 20 59.899 50.0 179 Bam
AACCAAATGCAAGACACGGC 20 59.968 50.0 ACACCACGAAAAGCAACAGC 20 59.899 50.0 266 Bam
TTCCTTCCCCATCGCCTCCT 20 62.84 60.0 CCTGCGCAATGATGGCTAGG 20 61.513 60.0 291 Bam
GTCTCCAACGCAAGCAACAC 20 60.317 55.0 CTCACGCGGACCGAGAAATA 20 59.9 55.0 209 Bam
GGTTTGATCCTCAGGGGTGG 20 60.034 60.0 TTCACGCCTCCAAAACTCTTT 21 58.35 42.857 124 Bam
TTCTCCTCCCTTTCCTCCCT 20 59.2 55.0 TTATGGCTTTGGGGTCGACC 20 60.035 55.0 237 Bam
TTCTCCTCCCTTTCCTCCCT 20 59.2 55.0 TCTCTTCTCCACCTCTCCCTC 21 59.713 57.143 149 Bam
GCCCAAAATGAGGAGGGTGA 20 59.96 55.0 GTATGCATGGTCGCCTCGTA 20 59.968 55.0 180 Bam
GAAGACGCGAGAGAGAGTCG 20 59.974 60.0 GCTAGCAGCACAGACAGTCT 20 59.754 55.0 230 Bam
AGTCCCCAAACCCAATCGAC 20 59.962 55.0 AAAGGGGAATCCGAGGCTTG 20 60.034 55.0 215 Bam
AGTCCCCAAACCCAATCGAC 20 59.962 55.0 TCCCTTATACGAACTTTGAATCCGT 25 60.105 40.0 178 Bam
ACACTTGTATACTGCCGCCG 20 60.46 55.0 GTGCACACAGTCAAACAGTGA 21 59.263 47.619 208 Bam
ACACTTGTATACTGCCGCCG 20 60.46 55.0 AGGCACGGTTGTATCCATGG 20 60.107 55.0 209 Bam
CGCATCTCGCTGTGATGTTG 20 59.974 55.0 AAGAGCCTCGTCTGAATCGC 20 60.179 55.0 224 Bam
AGAGAACCCTCCCCATCTCC 20 60.031 60.0 AGCTGGATGTGTCGGTGAAG 20 60.037 55.0 210 Bam
TCTCCTATCCCAAGGCCGAA 20 60.032 55.0 GCCTTAGGCCCATGAGTGTT 20 60.034 55.0 200 Bam
TCTCCTATCCCAAGGCCGAA 20 60.032 55.0 CCCCTCTTTTCCACCCCAAA 20 59.81 55.0 194 Bam
CCCTCCAAGTGTGTGTGTGT 20 60.107 55.0 GCTCCAGCATCCTTCTCTCC 20 59.893 60.0 165 Bam
GCCAAGACTAACTTCCCCGT 20 59.676 55.0 AAATCCGTGCCAAGAACCCT 20 59.888 50.0 184 Bam
GACTCCAGCTGGGTCATGAC 20 60.108 60.0 GGAGATCAGAAAGCAGGCGA 20 59.823 55.0 101 Bam
CTATGTATACGCCGTCCCCG 20 59.83 60.0 GCAAGCCATCATGCGTACAG 20 59.971 55.0 192 Bam
CACCTCCGGTATGCTCCTTC 20 59.895 60.0 AGCTGTCTTTTGGTTCTGAACA 22 58.38 40.909 143 Bam
TCCTTGTTTCTTCCCCGTGG 20 59.89 55.0 TGTCGCTTGCTCTCCAATGT 20 59.965 50.0 141 Bam
CATTCCCCGATACGAGCGAA 20 59.968 55.0 GGCGTGCTCTGTATGTGTCT 20 60.109 55.0 208 Bam
GGCGATAGTAAATCTGAACTAACCT 25 58.486 40.0 GAGCCGTTTGCCAACAACTT 20 59.898 50.0 192 Bam
CTCAGTCTCCTGCCTCCTCT 20 60.033 60.0 TCTTGTTGCTTTCCCTCCCC 20 59.888 55.0 101 Bam
GTCCTTCTTGCGCTTAGGGT 20 60.036 55.0 GCATTTGCACTAGCGTCCTG 20 59.902 55.0 132 Bam
GTTTGGGCCTTTCTCCATGC 20 59.753 55.0 TGGCTAGCTGTGGTTCTATGG 21 59.514 52.381 197 Bam
ACAGAGTGTTTGGGATGGGAG 21 59.648 52.381 GGTGTGTGCGCTTTGAGAAG 20 60.041 55.0 147 Bam
GAGAGAAATGGCCGAGGTGG 20 60.463 60.0 TCGGAGAAGCCCAATGCATT 20 60.034 50.0 270 Bam
GAGAGAAATGGCCGAGGTGG 20 60.463 60.0 CAGTGGAAACATGCGTGCTT 20 59.688 50.0 193 Bam
GCCCACCTGTCAGTCTCAAA 20 59.891 55.0 TGCATGGAAGTACCTTGAGGA 21 58.735 47.619 158 Bam
GGAAAAAGGAAGGCTCAAGCA 21 59.036 47.619 AGAAGGCCCTAGCTTCCGTA 20 60.032 55.0 232 Bam
CCAGGGTTTGCAGAAACGTG 20 59.969 55.0 TTGTGTGAGCGAGGGAATCC 20 60.036 55.0 241 Bam
CGCCAATGCATCACATGGAG 20 59.97 55.0 ATCTCGGTAAGCCCTCGACT 20 60.107 55.0 105 Bam
TTCTCCTCCAATGGCAGCAG 20 60.035 55.0 AGAGTCTTTGGGGTCGCTTG 20 59.965 55.0 169 Bam
GTGTCCTAAGGGTGCCCATC 20 60.107 60.0 CAAGCCTCCCAGTTTCCCAT 20 59.96 55.0 172 Bam
CACATTCCACGCTCCGTTTC 20 59.834 55.0 TGTTGAACCTTGCTCCCCTC 20 59.89 55.0 180 Bam
TATGGGTCACAAGTCACGCG 20 60.389 55.0 ttcccaaccatcactgaggc 20 59.962 55.0 167 Bam
GGGATGGTGGTCTTGTAGCA 20 59.382 55.0 CTCCCCCTGTCCACAAATGT 20 59.594 55.0 205 Bam
GGGATGGTGGTCTTGTAGCA 20 59.382 55.0 ATGGAAAGCGTTTTGCACCT 20 58.96 45.0 140 Bam
CAGCTTTGTACTAAGGAGGGCA 22 60.027 50.0 CACCCCAATACCGAGCACTT 20 60.035 55.0 265 Bam
AACTTGGTTCCGCCCTACAG 20 59.964 55.0 AAAATTTTCGCACTCCCGCC 20 60.039 50.0 290 Bam
GCTCACTATCGTATGCGGCT 20 60.039 55.0 GAGTTGAGAGGGGTGTGTGG 20 59.965 60.0 165 Bam
TGGGAGTTGAGTGTCATGCA 20 59.236 50.0 AGAATTCCACACCCCACACC 20 59.888 55.0 236 Bam
CCCCACGTTTCCTCCTCTTC 20 60.036 60.0 GCCTGCTGGACTTGGATGAA 20 60.323 55.0 218 Bam
GCAAGAGCAGCTGCATCATG 20 60.249 55.0 GCTCTCCTGCTTCCATCGAA 20 59.823 55.0 153 Bam
TGCTTGTCGTACGTTGAGCT 20 59.968 50.0 CAGCAGGAAACGATGGTCCT 20 60.036 55.0 209 Bam
TACCGTCGTCACTCACCTCT 20 59.964 55.0 TGACTTGTGACTCGCGACTG 20 60.318 55.0 206 Bam
TGCGTGCGAAATGGAGAGAT 20 60.108 50.0 ACTCCCTCCGCCCTACAATA 20 59.736 55.0 168 Bam
TGCTTGTCGTACGTTGAGCT 20 59.968 50.0 GGCGTAATAGTGCCCCATGA 20 59.892 55.0 165 Bam
TACCGTCGTCACTCACCTCT 20 59.964 55.0 AATCCTAGAACCGTCGCTGC 20 60.179 55.0 146 Bam
TGCGTGCGAAATGGAGAGAT 20 60.108 50.0 ACCGTCGTCATGAAGAACCC 20 60.038 55.0 142 Bam
ACCTTGCATTTGAGGGGTGT 20 59.812 50.0 CTTCTTTGAATGGTCGCCGC 20 60.179 55.0 147 Bam
GTACTGGTGGGCTCGATCTG 20 59.897 60.0 GGACGATACCCTACTTTTAAAGGC 24 59.187 45.833 214 Bam
AGGAAAAGTGGCCCTCATGG 20 59.96 55.0 CCTCTTTCCACCCCAAACCA 20 59.813 55.0 266 Bam
TGTCCACATCATGCAAATGCTG 22 60.094 45.455 ACATCATCGAGGGTTTCCTGT 21 59.091 47.619 110 Bam
AGGCTGAAACAAGTAGGGCC 20 59.962 55.0 GGGGTGTTACACGGGGATAC 20 59.821 60.0 196 Bam
GCCCATTATAACCGGGGGAG 20 59.962 60.0 CCTCTTTCCACCCCAAACCA 20 59.813 55.0 164 Bam
AGATGCTGTGGCCCGATATG 20 59.964 55.0 GGTTTTCCCCTGGGTTGGAT 20 59.884 55.0 133 Bam
GAAGTCCTGGGTGTTCTTGGA 21 59.58 52.381 CGGCGATTTTGGGGCTTAAG 20 59.899 55.0 221 Bam
GCGCTAAGGGGCTCTGTTAT 20 59.893 55.0 AGACCCCCACACGAGATACA 20 59.959 55.0 194 Bam
TATTGGCTGGCTTCTGGCTC 20 60.107 55.0 CTCGAGTGAAGACAGCCTGG 20 60.109 60.0 268 Bam
CTGCTCCGATCCAGATCTGC 20 60.32 60.0 ACTAGGTACAGCATGCACGA 20 58.817 50.0 163 Bam
AGGAAGAGGAACAGGAGGGG 20 60.253 60.0 CGTGTAGACGGTTCCTGTGT 20 59.687 55.0 279 Bam
GCCAAAGGCGAGAGGAGTAA 20 59.751 55.0 ACGTCCTGTGGCAGATGGA 19 60.913 57.895 187 Bam
CATGGGTTTGGTGCGAACTG 20 60.039 55.0 CCGAACAGGAGACGATGGAG 20 59.899 60.0 151 Bam
ATTCTGGCTCCGTCACTGTG 20 60.037 55.0 TCCTCGGATTCCAACCCTCT 20 59.957 55.0 114 Bam
AGGGGGCAGAATGAATGCAA 20 59.958 50.0 GGGTGTGGTACTGTGGTAGC 20 60.037 60.0 232 Bam
TTGTTGATGCCTCCTCCACC 20 59.962 55.0 ATGGAGCTGTTGGTCTCGTG 20 60.037 55.0 164 Bam
TATGTTGCCCGGATACCCTG 20 59.238 55.0 ATTGGCAGCTGCACCATGAA 20 60.901 50.0 132 Bam
GTAGAACAGGGACACCACCG 20 60.038 60.0 AAGTGCATTGGCCTTTCTGC 20 59.681 50.0 200 Bam
TCACTTCTCGAAACCCACGG 20 59.967 55.0 AGTCACTTAAAACACGTTGGCT 22 58.724 40.909 298 Bam
TTCCCACCAATCACACGGAG 20 59.964 55.0 AAAGCCCATGTGAGCCATCT 20 59.666 50.0 180 Bam
AGCTTGGCTGAGTGCTATGG 20 60.107 55.0 TCCATCCATTCCCATTGGGC 20 60.106 55.0 206 Bam
CCGCCTAGGGTCCACAAAAA 20 60.251 55.0 TGTCGAGACGGAGGAGGTAG 20 60.108 60.0 222 Bam
TCTCGTGCAAGGAAGCGAAT 20 60.037 50.0 CCTTGAGGCGGTGATGAGTT 20 60.036 55.0 269 Bam
ACTTTCTGTAGCCCATCGCC 20 60.108 55.0 ACCTTGTCTGAGCTTGGCAA 20 59.817 50.0 280 Bam
TCGGTGTACTGAGGAGGGAG 20 60.034 60.0 CAGGCTTTCAGCTTCCGAGA 20 60.037 55.0 276 Bam
TATTATTTTCCCGGCCGGCC 20 60.538 55.0 CCATGAACAGTGCAGCAACC 20 60.039 55.0 230 Bam
AGGAGCCAACCAGAAACAGC 20 60.538 55.0 GAGAAGTTTGTTGACAACCCGA 22 59.06 45.455 188 Bam
TCTCCTCTCTCTCCTCCCCT 20 59.953 60.0 GCACAAAGCTTACTTATCCGGT 22 58.992 45.455 151 Bam
CAGCTCGTCCCCTCTTTCTC 20 59.825 60.0 AGCCGAGACTTTTCTCCACG 20 60.038 55.0 207 Bam
CAGATGCGGCCGCTACATAT 20 60.39 55.0 AGCTCAGCACACTCACAGTC 20 59.967 55.0 158 Bam
CCAACAAGCAGCAATCCACC 20 60.038 55.0 AGCACATAACGGAGGATATGTACA 24 59.413 41.667 208 Bam
TCGATCGCTCCTCAGCTAGA 20 59.893 55.0 ATGAGTAGCGCCGAATGGAG 20 59.967 55.0 258 Bam
CGGCATGGCTCCAGTAAGAA 20 60.108 55.0 GTTTCATGAATCTCCGCGGC 20 59.972 55.0 225 Bam
CACCAAGAGCCTCACATGCT 20 60.322 55.0 TCTGAGGCCATAGGTGCTCT 20 60.032 55.0 192 Bam
AGGGGAGAGAGAGACACACT 20 58.919 55.0 TTCAAGGCCGTGGAGAAGAC 20 59.965 55.0 169 Bam
GCTCTTGTGCCTGGTAAGCT 20 60.322 55.0 ATAAGCGTTCAAATGCCCGC 20 59.899 50.0 158 Bam
GTGTGTGTGTGTGTGTGTGG 20 59.832 55.0 AGGAGGAGGAGACGGATCTG 20 59.815 60.0 207 Bam
CTTGCATGGTCAAAGCCTCC 20 59.471 55.0 GCCGAAGAACTTGCTGCATC 20 60.179 55.0 220 Bam
GAAACTACGTTGCTGCAGGC 20 60.11 55.0 CCCCCTCATATCGACGGACT 20 60.54 60.0 148 Bam
TCTGGCTCCTTGTCGAATGC 20 60.392 55.0 CCCCCTCATATCGACGGACT 20 60.54 60.0 238 Bam
CTCTGTATCCACCGCCGATC 20 60.039 60.0 CCCCCTCATATCGACGGACT 20 60.54 60.0 146 Bam
GACTGGGGTCGTACGGTTTT 20 59.966 55.0 ACAAAAAGACGAAAGACCCGA 21 58.091 42.857 143 Bam
TCGGTCCAGTTGGTGTCTTG 20 59.894 55.0 CATGTGTGTATTTGTTCATGGATGG 25 58.962 40.0 230 Bam
TCAATCATGGAGCCTAGGCAC 21 59.858 52.381 AACCTTGACGCCCTAGATGC 20 60.108 55.0 158 Bam
ATTTGACCCACCACCGATCC 20 60.034 55.0 GAAATATCCCACCGCCTCGT 20 59.894 55.0 202 Bam
CTCGGCGGTGTTTACTCCTT 20 60.038 55.0 GGCCAGGCCGATTTTTCTTT 20 59.392 50.0 227 Bam
CGTATTTTACACCTGCCCGC 20 59.624 55.0 CCTACACATGACCACCATCAAGA 23 60.055 47.826 197 Bam
TTGAACATGGGCTGGATGCA 20 60.252 50.0 CCTCCCTCCAACGCAGTATC 20 59.895 60.0 140 Bam
AGAAGAACTGGCAGCCAACA 20 59.817 50.0 TGACTTGTGAATTGCGACGC 20 59.765 50.0 195 Bam
GCATCCATGTTTGTTCAAAGTGG 23 59.258 43.478 AAGCATGGACAGCAGACGAA 20 59.965 50.0 132 Bam
AAATCCGTGCCAAGAACCCT 20 59.888 50.0 AAGCATGGACAGCAGACGAA 20 59.965 50.0 132 Bam
AAATCCGTGCCAAGAACCCT 20 59.888 50.0 GCCGGTCTGATCCCCTTTTC 20 60.748 60.0 191 Bam
TGGTTCTCCCTCGATCCACT 20 59.959 55.0 GGCCCACATGTCAGGTTGTA 20 59.962 55.0 242 Bam
AACACGAGCGGAATGTAGCA 20 60.038 50.0 GCAATCACTGACAGGTGGGT 20 60.251 55.0 146 Bam
TTGCTCCTTCACCTCCTCCT 20 60.179 55.0 CAGATCCAGTGGACCCCATG 20 59.818 60.0 108 Bam
ATAAGCCATTGCGAAACGGC 20 59.899 50.0 GTTCTCGACGTCTTGGGTGT 20 59.968 55.0 115 Bam
GCCCCCTTCTCCCTCTTTTC 20 60.034 60.0 CCCATCCAGTCCAACCCATC 20 60.107 60.0 130 Bam
GCCCCCTTCTCCCTCTTTTC 20 60.034 60.0 ACCTCCGCGCGTCAAAATAT 20 60.461 50.0 177 Bam
TGCTGGGTCTTTGTACTCACTC 22 59.963 50.0 AAGCGTCTGAGGGAAAGAGC 20 60.037 55.0 100 Bam
GCAGTCTGACATTATGCGCG 20 60.043 55.0 TAATCGGCAGCCACTCAAGG 20 60.108 55.0 123 Bam
TTCGACGAAGGCTTTTCGGA 20 59.968 50.0 AGTGGCTTCAGGTTTTGGCT 20 60.106 50.0 271 Bam
TTCGACGAAGGCTTTCCCAA 20 59.893 50.0 CGCGGAACTGGAGATCCTTT 20 60.108 55.0 162 Bam
CTCGGCTCGTTAGGCTCATT 20 59.897 55.0 CCTCTGTCTTGCCTTCCGTT 20 59.965 55.0 133 Bam
TGCCCATACAACACAGCGTA 20 59.678 50.0 GACAACGGACTATTGTGTTAGCA 23 59.008 43.478 213 Bam
GCAGAAGTGCCGATGAAAGC 20 60.179 55.0 TAACTACCAACCACACGGGC 20 59.965 55.0 102 Bam
GTGGCAGATCAGGAAGGGAC 20 60.107 60.0 TGCGTACTCAGCAAGATTTGT 21 58.234 42.857 198 Bam
AACTCTCTGCTTGTGGTCGC 20 60.601 55.0 GCATTAAGGCGATGTGACGG 20 59.695 55.0 196 Bam
CCCGTTCCGAGTGAGAGTTT 20 59.683 55.0 CCGGGACAGCTAGGGTTTTT 20 59.962 55.0 144 Bam
TCGGCCCAACGAGGTTTTAG 20 60.321 55.0 GATGGAAGAGGCGTACGGAG 20 59.969 60.0 149 Bam
GGATCTAGTGATGCCGAGGC 20 60.038 60.0 GTGCACAACCTCTCCGAGAA 20 59.966 55.0 184 Bam
GCCTTCCATCGCACAACATG 20 60.179 55.0 caggatcgcaggattggtgg 20 60.817 60.0 156 Bam
GTGTCACCTATGTCCCGACC 20 59.825 60.0 TGGCCAAAGCTGTCTGTCAA 20 60.107 50.0 166 Bam
GCACTGCAAACATACATGCCA 21 60.068 47.619 TTCCTACTTGTGCCACTGCT 20 59.235 50.0 223 Bam
AGCAGCCATTTACCCACTGG 20 60.324 55.0 GAAGAAAAGGGAGGAGGGCC 20 60.034 60.0 178 Bam
ACCCACTGGTAACTGACACA 20 58.497 50.0 TATGGCTGCGGCACTGTATT 20 59.82 50.0 175 Bam
GGTACTAAACAATGCATGCTTTGG 24 59.136 41.667 CTTTAGAGGCCAGCACTGCA 20 60.322 55.0 176 Bam
ATGATTTCAGTGGTTGCGCG 20 59.831 50.0 TCTCTGTGCGACTGTGTCAC 20 59.969 55.0 177 Bam
GGTGTATAGACCGGCGACTG 20 59.97 60.0 ACAATGACGAGGAGGAGGAGA 21 59.994 52.381 104 Bam
ACCTAGTTCGGCCCTTGAAA 20 58.938 50.0 GGGCACAAGATTGCTCAAAGG 21 60.067 52.381 144 Bam
ACAACCGTGCACAGGAATGA 20 60.179 50.0 TTTTGTTTGCCCTGGCCCTA 20 60.105 50.0 293 Bam
TCCCTTCCATTTGGTCTTCGA 21 59.018 47.619 TCCAGCCCTTTGGTATGAGT 20 58.331 50.0 210 Bam
GGCATAGGTGTGACGACCAA 20 60.037 55.0 GAACCAGGTGAAGCCGTGAT 20 60.322 55.0 267 Bam
CCCACCACATGACCATGGAA 20 59.961 55.0 TTCGCCTGAAAgtgcaaagc 20 59.969 50.0 135 Bam
TCCGTGCCAAGAACGCTAAT 20 60.037 50.0 TTCGCCTGAAAGTGCAAAGC 20 59.969 50.0 262 Bam
AGTGGCCATGCATTCGATCA 20 60.107 50.0 ACTGGCCTGCATTCGAAAGA 20 59.963 50.0 234 Bam
CCCACAAATTCCGTGCCAAG 20 60.038 55.0 GTCCGAACCAACCACCTCAA 20 60.179 55.0 204 Bam
CGGCCGAAGAGAAATGGAGA 20 59.824 55.0 ACCAAGAAGTCCAACAGGAGA 21 58.591 47.619 207 Bam
AAGCAAGCCGAGGGGGAAAT 20 62.155 55.0 GCTCCTAGTTCAGATGGCAGG 21 60.203 57.143 169 Bam
GGGAAATGGAGAGAGCGAGG 20 59.894 60.0 CGCCTCTCTCCCTCTCTCTT 20 60.107 60.0 143 Bam
AGCACGCGAGAGAACAAGAA 20 59.968 50.0 ACTCAGTTGGGCAAAGTTCGA 21 60.134 47.619 244 Bam
GAGGTATAGCCACCGTGACC 20 59.612 60.0 TATGATGCCCGGACACCAAG 20 59.82 55.0 163 Bam
ACTGACCGGTTTTATCAGCGA 21 59.726 47.619 TGGCAAAAGCTAGACTACACGT 22 59.963 45.455 177 Bam
CTGTAGGTGCCATCAAGCCA 20 60.035 55.0 CTCCTACGCCTCACCATGAC 20 59.897 60.0 103 Bam
AGGAGACTTGCCTTCGTGTG 20 59.966 55.0 GGAGCGGGTTTGTCTCAGAA 20 59.965 55.0 189 Bam
GGAACCCGTTTGACCTTCGG 20 61.233 60.0 CCCGTGCTGCCTTTTTCAAT 20 59.682 50.0 185 Bam
AGAAGAAAGGAAGAGGCGGC 20 60.036 55.0 ACAGTACAATGGGTCCGAACC 21 59.997 52.381 161 Bam
CTTCTTCGCCTCCCTCGAAC 20 60.459 60.0 ACTGAAATCCTTGCCCCCAC 20 60.252 55.0 103 Bam
AAAAGAGAGGAGACGACGCG 20 60.11 55.0 GACTGAAATCCTGTCGCCCA 20 60.036 55.0 130 Bam
ACTCCTCTTGTGGTGCAGTG 20 59.893 55.0 AAGGTGTGTGGTTTGAGGGG 20 60.106 55.0 179 Bam
GCACGGGCATTCAGCTAGTA 20 60.179 55.0 ACGCGTATGGATTCGACGAA 20 59.901 50.0 157 Bam
TCACCTCCTCCTTCCTCTCC 20 59.663 60.0 CCCAGGCGGCATGTTAGAAA 20 60.68 55.0 154 Bam
ACATACCCTCCGTTATGCGAG 21 59.66 52.381 CCAAGCAGAAACACCCGAGA 20 60.25 55.0 293 Bam
CTCTGCAAGGTGATTCCCCC 20 60.395 60.0 CTTTTCCCCAGCCAGTCCAT 20 59.96 55.0 222 Bam
ACAGGCCATGGGAAAAACCT 20 59.809 50.0 TCCCTATCAAATGTATTAGCTCCCC 25 59.749 44.0 160 Bam
CCTCACCTTCTCCTCCCCAT 20 60.327 60.0 AAGAGAGTGAGCGAGGGAGT 20 59.961 55.0 228 Bam
CTAGCACCAAGGGACAAGGG 20 60.035 60.0 TGGAACATGAGTTGCCTGCA 20 60.179 50.0 112 Bam
CTACATGCAGCACCCGATCA 20 60.179 55.0 TTTCTCTCCTCTCCTCCCCC 20 59.66 60.0 165 Bam
CGTTACAGCTTTGCGTGGAC 20 60.111 55.0 ACCGTAAAACCCTCAAACCCT 21 59.504 47.619 255 Bam
GGCCATCGTGACAATTGACG 20 59.903 55.0 GTCCTCGTTGACGGCTTCTG 20 61.009 60.0 180 Bam
CTCTCTGAAACCACATCAAAATCGA 25 59.59 40.0 CGAACCAAGGTGGGCAAAAG 20 59.968 55.0 222 Bam
AACACCCGCTCAGAGATGTG 20 60.037 55.0 TCACCTCCTCTCCCCATCTG 20 60.032 60.0 195 Bam
CCGCACGCTATCACTAGGAG 20 60.04 60.0 CTCCCCAATGCATTCACCCA 20 60.325 55.0 181 Bam
AGCCACGTATTCATGAAGCA 20 57.598 45.0 AAACACACACAGAGATGGACT 21 57.154 42.857 174 Bam
TATCCCAAGCGGTTCCAACC 20 60.035 55.0 GCAGAACTGTGTGCAAATGGA 21 59.662 47.619 223 Bam
CAGCAGCTATAGGGCAACGT 20 60.179 55.0 ACGGACATACGACCACCAAC 20 60.038 55.0 194 Bam
GGAAACTCACCGGTTCTCGT 20 59.967 55.0 CGGTGTGTAAGGGGAGCAAT 20 60.035 55.0 262 Bam
AGGCGTAGAATAACACAACCGT 22 60.029 45.455 CCGAGTGGAATTTTTCGGCC 20 59.83 55.0 125 Bam
GTATTGCCCCCTGAATCCCC 20 60.179 60.0 ACTCACATGGTTCCCAACGT 20 59.528 50.0 191 Bam
GTGCACACAGTCAAACAGTGA 21 59.263 47.619 ATCCATGGAGACCAAGCGTG 20 60.108 55.0 196 Bam
CAGCATGGTTCTCACGAGGG 20 60.742 60.0 GGAGATTTGTTTGCATGCAATTCC 24 59.906 41.667 136 Bam
AACCTCTCTCGTCCTCCCTC 20 60.034 60.0 GTGACTTGTGACTTGCGACG 20 59.77 55.0 217 Bam
AACACCCGCTCAGAGATGTG 20 60.037 55.0 TGGTATGTGGAGGGTTCTGTG 21 59.372 52.381 140 Bam
CCGCACGCTATCACTAGGAG 20 60.04 60.0 GTGTGCCCATTGTGAGCTTG 20 60.039 55.0 148 Bam
TTCGGTTGGGTCTTAGTGCC 20 59.964 55.0 GGGCACACACCACACTCATA 20 59.964 55.0 140 Bam
GAACCGCCTGAGATATGCCA 20 59.893 55.0 GCACGATATATGGGTCGCCA 20 60.038 55.0 155 Bam
TATCCCAAGCGGTTCCAACC 20 60.035 55.0 TGACCCCAAACATTCGAGAATC 22 58.656 45.455 154 Bam
CAGCAGCTATAGGGCAACGT 20 60.179 55.0 GCCTAGTGACTGGACAGCAG 20 60.108 60.0 209 Bam
TGAGGAGTACGATAATAATATGGGC 25 57.891 40.0 GGATTCCACCCTCTCGATCC 20 59.318 60.0 242 Bam
GTGCACACAGTCAAACAGTGA 21 59.263 47.619 GCAGCCATTACCCACTGGTA 20 59.745 55.0 252 Bam
AAGGTGATGGTGGGAATGGC 20 60.325 55.0 ACTGTCTGTCATCAAAACCCCA 22 59.825 45.455 220 Bam
AAGGTGATGGTGGGAATGGC 20 60.325 55.0 TCCCCATCAAGAATGCACATTT 22 58.557 40.909 284 Bam
AGGTGCTTCCACACGGACT 19 61.141 57.895 CCCCATCAAGAATGCACATTTTCT 24 60.081 41.667 284 Bam
CCTCACTTCGCATCCCTACC 20 59.895 60.0 GCCTCCTCCACATCTAGCAG 20 59.608 60.0 230 Bam
GGAGGCGACGTACCAATCAA 20 60.109 55.0 GCCTCCTCCACATCTAGCAG 20 59.608 60.0 227 Bam
CTCGCGAGGAACAAGCAAAG 20 59.835 55.0 ACACACCTCATATCACAAGTGCA 23 60.245 43.478 224 Bam
TTGATGGGCTGCCTAAGTGG 20 60.034 55.0 TGTGTCACCGACAAGTAGCG 20 60.318 55.0 114 Bam
GATAAACAGGAGAGCGGGGG 20 59.893 60.0 GTCATCTTGTTGGGCTGTGC 20 59.758 55.0 235 Bam
CTCTCGCACGAACAGCCATA 20 60.179 55.0 ACAGACCGACATGACACGAC 20 60.039 55.0 295 Bam
TAGAGTTGAGCACAGCCCAC 20 59.678 55.0 CTTTGTCTAGCTGGGGAGCC 20 60.107 60.0 102 Bam
TGATGGTTTCGAGTGCCACA 20 59.892 50.0 ACATTAGCATGAGCAGCGGT 20 60.108 50.0 146 Bam
TTTGCTGGCTTTCCGGAGTA 20 59.601 50.0 ACAGACCGACATGACACGAC 20 60.039 55.0 295 Bam
AACCCACAAGCTACCCGAAG 20 59.964 55.0 CTTTGTCTAGCTGGGGAGCC 20 60.107 60.0 167 Bam
CCTCCTCCGCCTTTCCAATT 20 60.034 55.0 GAAAAGGAGTAGGCGGACGT 20 59.754 55.0 155 Bam
CATGATGGGATCCATGGCGA 20 59.963 55.0 AGGAGGATGGAGGAGGAGGA 20 60.632 60.0 149 Bam
ttgttgggaaagggtgcagt 20 60.033 50.0 AACCTTCTAACATGCCGGCT 20 59.672 50.0 240 Bam
ATTCCTTTCGGCCCAACAGT 20 59.888 50.0 AACCCACGTGTTTTCCCCTT 20 60.033 50.0 149 Bam
ACCATGTGTTAGCGTGAAATGA 22 58.592 40.909 GATCATGGCTGCCTGTTCCT 20 60.107 55.0 258 Bam
GACAGTAAGACCTGCGCGTA 20 59.83 55.0 GCATGCATGAGACTAGGGGG 20 60.251 60.0 113 Bam
GAGGGAGAAGGGGAACAGGA 20 60.253 60.0 CGGAAGAAAACGTGTTGCCC 20 60.318 55.0 272 Bam
CCAAACCGATTTTCTTCTGAAGGA 24 59.481 41.667 CCAGGGGAGAGGAGGATGAA 20 60.031 60.0 186 Bam
AGGGAGAAGGGGGAACAGGA 20 61.762 60.0 GAACGCCAATGAACCGCTTC 20 60.454 55.0 268 Bam
CCAAACCGATTTTCTTCTGAAGGA 24 59.481 41.667 GTCTGAAAAATGATTGGTGTGCC 23 59.01 43.478 199 Bam
GCCCTACTCATCTAGCAGGC 20 59.68 60.0 GACCACAAAGAAAATCAGCACA 22 57.694 40.909 133 Bam
GGCCGGTGGTGATGAATGTA 20 60.107 55.0 GACAACACCAATGGCCACAC 20 59.968 55.0 185 Bam
AAGCGACGACACTTGAAGGT 20 59.896 50.0 AACCCAAATAAACAGGGCCTT 21 58.015 42.857 134 Bam
AGCCTCATGCAACTTTTGTGG 21 59.658 47.619 CAGCCATGAGATAGCCGTCC 20 60.32 60.0 125 Bam
GTGTCTCCGAGCGTGTGTAG 20 60.455 60.0 GGTACAACCAAGAGACGCCA 20 59.966 55.0 232 Bam
GAGCACAAGGGAGAAGGCTT 20 59.963 55.0 TGGTGCGAGTCTGGTAAGTG 20 59.683 55.0 272 Bam
AGCATCTTCGGCATCCACTC 20 60.179 55.0 GCCAGAATTCAAACTCCGGC 20 59.829 55.0 180 Bam
TCTTGATTTGGGGTCCTTGCA 21 59.853 47.619 GGGCCCATATTCTACGCTCC 20 60.036 60.0 284 Bam
GCAAAGGTGCCCATAAGAAACT 22 59.437 45.455 TCGGCCGTTGAAGTGAATGA 20 59.966 50.0 237 Bam
TGGATTTCCCGCTCAAGCAT 20 60.034 50.0 TCGGCCGTTGAAGTGAATGA 20 59.966 50.0 193 Bam
GCCTTCTTGCTCCTCTCGTT 20 60.037 55.0 GCATCATCCGCAATGGCATT 20 59.967 50.0 192 Bam
CGTGAAAGGCGGTAGAGGAG 20 60.179 60.0 GCCTGGGCCTAACCATGAAT 20 60.106 55.0 240 Bam
CACAAATTCCCTCCACCCGA 20 59.962 55.0 GCCAGGAGGAGATCAGAAGC 20 59.893 60.0 186 Bam
CCCAAGAGAGCAGCCCTAGA 20 60.689 60.0 CTCAGTTTGCATCCCGGTCT 20 60.036 55.0 202 Bam
GGATCGGTTCGGTTGTCTGT 20 60.038 55.0 CCTTCCGAAACCCTAACCCC 20 60.035 60.0 110 Bam
TGTTTTAGGCTCTCGGCTCA 20 59.026 50.0 ACTCTCGAGTCCTCAGCTGA 20 59.673 55.0 187 Bam
ACGCACGCAAAATACCCAAC 20 60.04 50.0 CTTGCTCACCTTCCCTGTGA 20 59.602 55.0 224 Bam
TGTGGTCACCAACTCCCTCT 20 60.4 55.0 GCAAATAGCCATTCAACCGGA 21 59.252 47.619 196 Bam
CATCCCTCTTCACCGAACGT 20 59.753 55.0 AGTTACACCCGGGACTAAAAGT 22 59.025 45.455 137 Bam
GGAGGTTTGATGCCCAGACA 20 59.962 55.0 CTGGAAATTTGCCTTGCCCC 20 60.036 55.0 181 Bam
ggaggtttgatgcccagaca 20 59.962 55.0 AGCCATGCCTTTGTAACCCT 20 59.591 50.0 204 Bam
TCGGTGGTGTGATGATGACG 20 60.109 55.0 TTGGGGGATTCGGATTTGGG 20 60.033 55.0 231 Bam
CGAGATCTTGCCACGTGTCT 20 60.109 55.0 TTAGCACTGGAGCTGTCAGC 20 60.037 55.0 119 Bam
TCATTTGTAGGAGCCACCGC 20 60.392 55.0 GGGAAGTAGGGTGTAAACTAGCA 23 59.483 47.826 228 Bam
CGTTCGCACGTCCTACTTCT 20 60.11 55.0 TGCGATTTGTGCTCCCTTCT 20 59.963 50.0 217 Bam
GTGGCTTCTAAGTTTGTCGCC 21 59.803 52.381 TTGTCGCCTAGCTTGTCTCG 20 60.109 55.0 299 Bam
AAATTTGGCCTGGTGGGACC 20 60.836 55.0 GCACAAGAACAAGAAAAGGGCA 22 60.159 45.455 201 Bam
TATTCAAAAACCGCGGGCAC 20 59.759 50.0 TTTTTGCCCCAGTGTTTCGC 20 60.179 50.0 147 Bam
TATCAATGGCGACCAAGCGT 20 60.108 50.0 TGCGCAAGAAAGAAGTCAGTG 21 59.401 47.619 126 Bam
TCATAATGCCTGAACCAAGCA 21 57.915 42.857 ACCACCTGACTTGCCAACTT 20 59.741 50.0 280 Bam
CGGACACATATATATACATGCGTAC 25 57.395 40.0 AAGGAGAGCGGTAAACCTGG 20 59.386 55.0 229 Bam
ATTAGGGTGCACTGTGAGCC 20 60.035 55.0 TGCACTTCTGGGAGTATGGA 20 58.049 50.0 167 Bam
TGTACACCTACGCACTGGTT 20 58.958 50.0 TTGCGAGAACCAAGGACCTG 20 60.25 55.0 127 Bam
GTGAACCCACGAAAAACCGG 20 59.97 55.0 GCGTAGGTAACCTCGTAGGC 20 59.97 60.0 162 Bam
AGTTCTGCAGATGACACGGT 20 59.318 50.0 AGACCGTGCCAAGTCAAACA 20 60.107 50.0 258 Bam
GAGTCTTTGTACTCACTCTTGCT 23 58.123 43.478 TTTTTGTGACCGGTGGGAGT 20 59.744 50.0 100 Bam
GCTTCAGTTGCATGTCCATGG 21 60.135 52.381 CCCCCAAGGTGTTTTTCGAT 20 58.372 50.0 201 Bam
GATCGTAGCTCCGCCTCTTC 20 60.04 60.0 GTTCAGTCAGTGCCATGGGA 20 59.963 55.0 194 Bam
TCGGAGCGCTTGTTAGAACT 20 59.398 50.0 TTCCGTATGGTTGGTGGGTG 20 59.963 55.0 295 Bam
CAGCATCCCACCCCTAGTTG 20 60.107 60.0 AGCGCGTCGAGGTTCATAAA 20 60.109 50.0 205 Bam
GTAATGTGGGTCCTGGGGTG 20 60.034 60.0 GTTCAGTCAGTGCCATGGGA 20 59.963 55.0 164 Bam
CCTCCCGATTTCCTCTCTGC 20 59.894 60.0 CTCCACCACTCACACCTTCC 20 59.965 60.0 197 Bam
ATTAGCTTCCCGTGCACCAA 20 59.962 50.0 AGCGCGTCGAGGTTCATAAA 20 60.109 50.0 186 Bam
TCGAGTGCATCTGACGAGTG 20 59.831 55.0 GCCTTCTGCCCTGAATCTGT 20 60.035 55.0 153 Bam
GCTTCTGTTCTTGGCGGTTG 20 60.04 55.0 TCCAAGATGCGTTGTACACCA 21 59.929 47.619 190 Bam
TTGGGGTTCAAAGGGCATGA 20 59.81 50.0 TCGGCTCTGTAGTCCGTACA 20 60.036 55.0 220 Bam
GAGGTATGCATATTTGGGATCTTAC 25 57.383 40.0 CCGTCATGTCGAAGAACACC 20 58.932 55.0 137 Bam
CGACCGTATCTTCCCTTCCG 20 59.97 60.0 GCCAATGCTAAGTCCTCGGA 20 59.822 55.0 227 Bam
CGAACACGACGACGAACATG 20 59.911 55.0 GATGTACAAGGCGGTGGTGA 20 60.037 55.0 171 Bam
GGAACCCATCCCTTCGACTG 20 60.108 60.0 TCTGTGTGCTCACCTTGCTT 20 59.819 50.0 121 Bam
ACACCAATTGTCAAGCACCAG 21 59.317 47.619 CCACTCGCTCTCTCCAACTC 20 59.828 60.0 101 Bam
TCAAGGAAACGGATCGAATACG 22 58.559 45.455 GAACACAGCCGTGAAGCTTC 20 59.764 55.0 105 Bam
TCAATTAGGGTAGAGAGTAAGGGT 24 57.899 41.667 GCTCCTCTAAGGCCAAGCTT 20 59.746 55.0 217 Bam
GGAGACCATAAGAGGGCAGC 20 59.892 60.0 CTCGTCGTCCTTCTCTCGTG 20 59.904 60.0 108 Bam
ACGAGCTCGCTATTCTTCGG 20 59.97 55.0 GTGCTAGCTCCCTTGACTCT 20 58.809 55.0 106 Bam
ACACATCACAGACGGTTCTAAA 22 57.669 40.909 ATTGCGTCGTTCCTTGACAT 20 58.192 45.0 183 Bam
TCTAACCGTTAGGCGAAAAGGA 22 59.438 45.455 CCTGCTCTGCCTACTTTGCA 20 60.322 55.0 185 Bam
GCGGCTACAGAGGTGTTCTT 20 60.037 55.0 ACACAAGTTCCAGGTCACCC 20 59.817 55.0 212 Bam
ACTGCAGTAAGCTAGCACCC 20 59.749 55.0 TTCTCGTACTGCACACCCAC 20 59.967 55.0 221 Bam
CACTGGGAATTTTGCGGTGG 20 60.038 55.0 CCGTTACGCGAGATACTCCC 20 60.041 60.0 122 Bam
AATGGCACTAACGGGAGTGG 20 60.035 55.0 CTCGGAAGGGTGAGCGAAAT 20 60.108 55.0 191 Bam
AGAGGGAGCGCATCAATACG 20 59.967 55.0 GGCTGGGATTCTCTGCAGAG 20 60.179 60.0 124 Bam
CGGAAGCAGAGAGGAGGAGA 20 60.395 60.0 CGACTAGACCCAATCGACCG 20 59.971 60.0 215 Bam
AGTCAGGAGGAACGCTAGGT 20 59.96 55.0 GCAGGTTTCAAATAAGGCCTTGT 23 59.993 43.478 257 Bam
GGACTCAAACCATCCTCTCCC 21 59.789 57.143 GGGTTCGCACCAAGTACGTA 20 60.038 55.0 109 Bam
TCGATACCTCGCATGCAGTC 20 59.969 55.0 CAGGTCTTGAACTCGGGACC 20 60.037 60.0 295 Bam
GCCTGATCCACTGGAGATCG 20 59.967 60.0 GATTAACCCGGGCTGGAACA 20 60.035 55.0 201 Bam
GTGCACACAGTCAAACAGTGA 21 59.263 47.619 CATGCATCACCCAAGGTCCT 20 60.034 55.0 256 Bam
GGGACCGGTTTTATCAGCGA 20 60.108 55.0 GTGACTTGCACTTAGCTATGAAGT 24 59.068 41.667 181 Bam
ATCTCCCTTCACCGAGAGCT 20 60.033 55.0 GCCAACACCTCCTCCTCTTC 20 60.036 60.0 124 Bam
ATCGTTCCGGGGTATTACAGC 21 59.93 52.381 TTCGCCACGCTCGACTTCT 19 61.916 57.895 230 Bam
GGTAAATCGCGGGAAGGGAA 20 60.108 55.0 TGGGAAGAGTTGCGGTCAAA 20 59.818 50.0 297 Bam
GTGCAAAGAATGGTTGGGCA 20 59.608 50.0 GCCGGTTCATTACACGACCA 20 60.671 55.0 170 Bam
CCTTTAGCAATAATGATAGCTCTCC 25 57.392 40.0 TCCCTCCCTTGTACACTCCT 20 59.209 55.0 152 Bam
GGTGGTCCTCCTCTTCCTCT 20 59.958 60.0 TGATGGAGCGCAACACTAGT 20 59.392 50.0 145 Bam
CAAATCCCTTCCCTCCCCAC 20 60.033 60.0 CGACACTCCGATGAACCCAA 20 60.038 55.0 133 Bam
TGCCAATGAAATTCCTACTCGA 22 57.785 40.909 TGATGGAGCGCAACACTAGT 20 59.392 50.0 249 Bam
GGGAGTAACTACACCCGGGT 20 60.616 60.0 CGACACTCCGATGAACCCAA 20 60.038 55.0 146 Bam
TTTTTAACATGGGCTGCCGC 20 60.038 50.0 GCTCACTCACATGTCGTCCA 20 60.038 55.0 160 Bam
CCTGCATGCAAGAGTTTGGG 20 59.754 55.0 CCTTTCCCGGCACATAAGGT 20 60.034 55.0 171 Bam
AGGCCAAGACAGCAAGGAAA 20 59.814 50.0 GCCTATGCAAGCTAAACCGC 20 59.971 55.0 198 Bam
TTCCCAAAACCATTGATCCAGA 22 57.875 40.909 AACGAGACAGGGAACAAGCA 20 59.532 50.0 104 Bam
CCTTCGTCGTCGTCATCGTC 20 60.856 60.0 CGCGAGGCTACTCCAAAGAA 20 60.109 55.0 184 Bam
GACGACGACGATGAAGACGA 20 59.906 55.0 AGCAGGTGAAGCAGTACAGG 20 59.677 55.0 239 Bam
TTCGGTAAATCGCGGGAAGG 20 60.461 55.0 TAGTTTCTGTTCCAGGCGGC 20 60.321 55.0 101 Bam
GTCACTTGCTCTCTGGCCTT 20 59.964 55.0 ACTCCTCTTGGTCATGCGTG 20 60.037 55.0 183 Bam
AGCCAACACACCTGACATTCA 21 60.134 47.619 TGAATCGACGTGGAGGTTGG 20 60.038 55.0 169 Bam
CTGATTCTGCACGAGGGGTT 20 60.036 55.0 GAGGAGAGCTTGACGTCGAG 20 59.902 60.0 246 Bam
ACTTGTGCTACCTTCGACCA 20 58.955 50.0 CTCATCGAGCTCAGGTTCCC 20 59.896 60.0 182 Bam
GTGACCTCCACATGTCTCACA 21 59.656 52.381 GAATCATTTTCCATGCGGGGT 21 59.243 47.619 110 Bam
TGACAATGGCTGCATGCATG 20 59.825 50.0 ATAGAAGCCCAGGCACCATG 20 59.816 55.0 123 Bam
TTCAGCACGAAAACCTCCCC 20 60.536 55.0 CGTGATTGGACGTCTGTGGA 20 60.039 55.0 172 Bam
GCCAGCAGCTTTTCTCTCCT 20 60.322 55.0 TTGGTGAAGTGTCGGTAGGC 20 59.966 55.0 179 Bam
GAAGTTTGTGGACGGTTGCC 20 59.97 55.0 TTCTTCTGGCTCTGCTTCCG 20 60.037 55.0 235 Bam
GAACCCGTTAGTGGAAGGCT 20 59.676 55.0 TTCTTCTGGCTCTGCTTCCG 20 60.037 55.0 177 Bam
ATTTCAGCCGCCATCTCCAA 20 60.034 50.0 TTGGTGGAGAAGAAGGCGTC 20 59.965 55.0 247 Bam
TGCATCTAGGGCTGCTCTTG 20 59.82 55.0 TGGCCTCTCCTCTACTGCAT 20 60.032 55.0 163 Bam
GGCCATGGTTTTTCCGGTTT 20 59.605 50.0 AGAGGCACAGAATCCCTACTT 21 58.161 47.619 193 Bam
TGGTTGATCTGTCTCGAGCC 20 59.467 55.0 TCTCCCCTCTGCACCGATTA 20 60.033 55.0 149 Bam
CAAATATCCCGCACAAGCCG 20 59.971 55.0 ACACGTGCCTAGGACCAATC 20 59.751 55.0 118 Bam
CACCGTATATTGTCATTGGTCATGT 25 59.473 40.0 TTGTGGGAACTGGGAACACA 20 59.374 50.0 186 Bam
CGATGCGGAAGGGAATTGTG 20 59.622 55.0 CACGTCCGAGGGTGGAATAC 20 60.179 60.0 118 Bam
GAAGGGCGAGACTGGTCAAA 20 59.965 55.0 CGTATTCGTGCCTGATCGGA 20 59.97 55.0 139 Bam
TTCGGATCCAACTGCCTCAC 20 60.036 55.0 CGAGGAGGAGGAACGAATCG 20 59.97 60.0 216 Bam
GATCGGTGAAGACGGCTAGG 20 59.969 60.0 GTGCGGGCCATTTACAAGTC 20 59.83 55.0 271 Bam
AGCTGGGGAGAGGAGAAGAG 20 60.032 60.0 CAAGTGTTGTGAAACGCGCT 20 60.248 50.0 116 Bam
AGAGGCAAACAAACTCCTCAT 21 57.484 42.857 TCCAGTTGGACCGGACAAAA 20 59.453 50.0 155 Bam
TCCATACGGTTAGCTAAGAGCA 22 58.707 45.455 GCATACAGCATACAGGAGGT 20 57.081 50.0 179 Bam
GAGTAACTACTCCCGGGTGT 20 58.155 55.0 CGTGAAAATCTGGTGGTGCC 20 59.759 55.0 108 Bam
GAACACAGCATGCGGAACAG 20 60.11 55.0 AGGGTCCCATTCTCAATTCGT 21 59.084 47.619 244 Bam
GAAGAACACTCATAAATGAAGCGTC 25 58.756 40.0 GGCAGTGTCAAGAGGCTTCT 20 59.964 55.0 185 Bam
CCCCCTTAACCCTAGAGCCT 20 60.03 60.0 CCAGGCATTTTCTTCGCTGG 20 59.828 55.0 182 Bam
ctctttcccacagccaccac 20 60.891 60.0 CTGGAATCCTGCACCCTTCC 20 60.395 60.0 131 Bam
aggaaaaagtggtgCCTCCC 20 60.179 55.0 TGGATGCCTAGTGAAGCTAGC 21 59.586 52.381 207 Bam
TGCAGGTGTTCACATCAGAGT 21 59.582 47.619 TCGAACAGTTGCTGTCGTGT 20 60.179 50.0 179 Bam
GTGAGATGGAAGTGGAAGGGG 21 60.065 57.143 CTGCTTCCCTTGCATCTCCA 20 60.035 55.0 156 Bam
CCCACTGGTAACTGACGCAT 20 60.036 55.0 TCCATCCCGTAGAGATGCCT 20 59.811 55.0 265 Bam
GACCAGCTTCCACATCTCCC 20 60.107 60.0 GCACACACGCATGCATATACA 21 59.67 47.619 133 Bam
CAAACCACCCATCCCACTCA 20 59.888 55.0 CTGACGCCAAGCTCCTCTAC 20 60.179 60.0 186 Bam
AATGAAAAGAGGAGCCCCGC 20 60.681 55.0 CTCCTCCTGGGCATCTTGTG 20 60.107 60.0 159 Bam
TCTTCTCCAAGATCGACGCC 20 59.544 55.0 ATGGCTTGGGAAAAGCGAGA 20 59.962 50.0 223 Bam
GCCCAACCGAACCTAATCCA 20 60.035 55.0 GCAGGATCGGTATGGCAAGT 20 60.179 55.0 176 Bam
TGAAGCAAACTAGGGGTACTTACC 24 60.02 45.833 GGTAACCAGCACATCCCTCC 20 60.107 60.0 120 Bam
CCGGGATTTTGAACCCTGGA 20 59.961 55.0 CCCTCAAACCCAACCACTCA 20 59.815 55.0 164 Bam
TGGAAAAGGTAGCTGCAGCA 20 59.89 50.0 CCCATTCAACCGACAGACCA 20 59.964 55.0 112 Bam
TACACGCAATCTCCACCGTC 20 60.109 55.0 AGGGAGGGAAATACCGAGCT 20 60.031 55.0 208 Bam
GGCAGAGGAGAGACAGCATC 20 59.895 60.0 TCGTACGAGAAGCCGCATAC 20 59.971 55.0 259 Bam
GGAGTAAGGCAGAGGGAGGA 20 60.032 60.0 TCCCACTCTTTTTACACCCAGT 22 59.219 45.455 223 Bam
AGGAGGGTGTACTCGCTCTT 20 59.96 55.0 CCTAGTGTCCACCTTGCTCG 20 60.109 60.0 283 Bam
GGGATGAACAGTGCCGATCA 20 60.108 55.0 GAGATGGTAGCGAGGGGTTG 20 59.895 60.0 183 Bam
ACACGCTAGTTTCGCTCCTC 20 60.109 55.0 TGCAAGGAGAGACCAATGCT 20 59.305 50.0 165 Bam
GTTGCATGGCTCACAACACC 20 60.319 55.0 GATTTCAGGAGGACACCGCA 20 60.036 55.0 142 Bam
ACATCTGGAGATTGCAGCCG 20 60.463 55.0 GGGTGGCAGTTTCTCCATGA 20 59.962 55.0 171 Bam
CCGACTTCTTCCCCAAGCAT 20 60.035 55.0 ccatgatttgccctttgcgt 20 59.753 50.0 132 Bam
GATGGGAAAAGTGGAGGGGG 20 60.033 60.0 CGCAACCATATCAAATAGGCTCG 23 60.121 47.826 120 Bam
CTCCCCCAAGTGCAGTGATT 20 59.961 55.0 CAGGTCGGTGCAGAATCCAT 20 60.108 55.0 106 Bam
CGGCCTGAAAGTTGCGAAAA 20 59.97 50.0 AGGTTCGTTTCGTCGAGGTC 20 60.04 55.0 159 Bam
CTCATCTTCACCTCCGGCTC 20 59.896 60.0 GGCCTCTTGGTTGTCTGTGA 20 59.891 55.0 181 Bam
CAGTGCAACCAAACCATGCA 20 59.896 50.0 ATCTTCAGCGACCAGAACCA 20 59.023 50.0 100 Bam
GACGCAGCGAAAAACTCACA 20 59.697 50.0 GCCAGGAGAAATGGATGGGA 20 59.447 55.0 209 Bam
TGCTGATCGAGTACGCGTAC 20 59.973 55.0 GCGTTCGTGTTCCCCAAAAG 20 60.318 55.0 208 Bam
TTCGCCGAGCTTTACAACCT 20 59.966 50.0 CCTGCACATACCGAACGAGT 20 60.109 55.0 258 Bam
TCGCAAGCGGGCAAATACTA 20 60.108 50.0 CCATGTCGCCAGAGTCAAGA 20 59.753 55.0 132 Bam
GACGCAAACCCTAACCATGC 20 59.83 55.0 AGGCAGAAGGGAGGTGGTAT 20 59.955 55.0 236 Bam
AGGGTAGCGTTTTACAGGGC 20 60.036 55.0 GGTCACGTCTTGGAGGATGG 20 60.108 60.0 189 Bam
AGGGTAGCGTTTTACAGGGC 20 60.036 55.0 CGAAACTCCCAAGTCTCGCA 20 60.32 55.0 220 Bam
CGGGTGCATGGCAAAAAGAA 20 59.967 50.0 TGTCCGAAACAGCCTTCTCC 20 59.965 55.0 249 Bam
CATCCAGAGTCCAGTCGCTG 20 60.179 60.0 GGTATGAGCGAGCACTACCC 20 59.968 60.0 188 Bam
AGGAACCGCGGGTTGTAAAA 20 60.179 50.0 GTGGCTCACAGTTCAGTCCT 20 59.605 55.0 105 Bam
ATGTGCCATTCTACGTGCCA 20 60.036 50.0 TACGAGTGGGCTGTGACAAC 20 59.967 55.0 184 Bam
GGATTTTAGGGACCCTGGGC 20 60.106 60.0 CAGAAATTTACGTACGGTTTTTGCC 25 59.884 40.0 240 Bam
GCTCGAGCTCAAGCAACCTT 20 60.953 55.0 CAACCACACTGATCCGACCA 20 59.965 55.0 209 Bam
ACCAGGGAGTAGAAAAGAGGC 21 59.09 52.381 CAGCTGCTTCTGTCCCATCA 20 60.036 55.0 117 Bam
GCGGCCTAAGTAGCTTCGAT 20 59.968 55.0 CGTTTTTAACTCCCGCGACG 20 60.179 55.0 166 Bam
TCGAGATCTCTGCACTGCAC 20 59.828 55.0 TCATCCTAACGGCTCCATGC 20 59.893 55.0 163 Bam
CCGCCCTTGATAGACAGCAA 20 60.108 55.0 ACCACATGACAAAATTACATGGGAG 25 59.814 40.0 289 Bam
GGTTGGGGATCAAGGTCTGG 20 60.034 60.0 TAGAACCAAGCGTCCACGTC 20 60.039 55.0 197 Bam
GCATCTGTGTGCGAGTGAGA 20 60.389 55.0 TCGATCCACCGCAGCTTGT 19 61.943 57.895 143 Bam
TTTGGAAATGTTGGGCGCTG 20 59.967 50.0 GTTTGCTACATTCGCCCAACA 21 59.732 47.619 196 Bam
ACACACGTACACTAAGCGCA 20 59.969 50.0 GATCACCATCACCACCTGCA 20 60.035 55.0 211 Bam
TGCTTTCAGAAAATGGCGTCC 21 59.731 47.619 CTGCGCGTATCTACCACCAT 20 59.968 55.0 156 Bam
GGAATTCTTGTCCCTCGCCA 20 60.035 55.0 AAGAAAGAGCGAGCGAGCAT 20 60.108 50.0 101 Bam
CAGGTGCAAAACATGTGTGGT 21 59.863 47.619 GCACAGCCAAAAAGAACCCA 20 59.536 50.0 127 Bam
GGTTATAGGGCCCAATGCGA 20 59.89 55.0 TACGGCTCTCCTTTGCTGTG 20 60.037 55.0 278 Bam
CCAACAGGCACCCCAACATA 20 60.252 55.0 AATGCTAGCCACATGACCGT 20 59.747 50.0 183 Bam
GAGGATTGGAGCCAGCAAGT 20 60.035 55.0 CTGCTGTACTCCTCTGTGGC 20 60.108 60.0 171 Bam
GTGGAGCGGAGATACGGTTT 20 59.825 55.0 TCTTGGGGCTCTTCTTGACG 20 59.678 55.0 168 Bam
GTTCCCTCCCAGTATCTGCG 20 59.895 60.0 CCACTTGCAGCAGTCTCAGA 20 59.966 55.0 235 Bam
GACACGAGAGGGACACCAAA 20 59.608 55.0 TCGTGGGTTTGGATTTGGGT 20 59.814 50.0 103 Bam
cgtgtctgtcagcgactcat 20 60.11 55.0 aacattctgaaatgcgcCCC 20 59.468 50.0 105 Bam
TCTTTCGGGTGGGAGCTACT 20 60.252 55.0 CCTGATTTACTTGCTGCGCC 20 59.901 55.0 216 Bam
TCCCACCCAAACCAGACAAC 20 60.106 55.0 CAAAAGCTAGTGGCCTCCCA 20 59.962 55.0 179 Bam
ACCCGAACTCAGGTGTAGGA 20 59.886 55.0 ACACCAGCCAAAGCAGATCA 20 59.889 50.0 214 Bam
GAATGACCCAGAGGCCACAA 20 59.962 55.0 TCAATCATGTAGCCTGGGCA 20 59.082 50.0 131 Bam
TGCGTATCGGGACTCCTTTG 20 59.825 55.0 gggggagctcttgtgtatgg 20 59.819 60.0 236 Bam
GTGGTGGTCGACTGTATGCA 20 60.038 55.0 GGGGGAGCTCTTGTGTATGG 20 59.819 60.0 236 Bam
CAAGCGGGATCGATCGATGT 20 60.319 55.0 GCTAGCTAGCTGGGTACGTAC 21 59.734 57.143 263 Bam
CGTCTCTGCAGTGGACAACT 20 59.967 55.0 AGGCATCGCAATCCAATCCA 20 60.107 50.0 285 Bam
ACCAAAATGGCCTCCTACGG 20 60.034 55.0 CACTGCACTCTCCTCTTGCA 20 59.966 55.0 110 Bam
ATGGGAAACTCGAGGGCAAG 20 60.035 55.0 GTTTGCAGGTTCGCATGGAG 20 60.11 55.0 199 Bam
CCTGTTGGCTGCAGAGTAGA 20 59.39 55.0 CCAACCGCTCCCTCGTTATT 20 60.108 55.0 186 Bam
TGCTATCGTGAAGACGCTCG 20 60.248 55.0 ACATGTGAGAAGATCAGGGCC 21 59.789 52.381 252 Bam
TGCAGAATTCAGGTGGCCTT 20 59.887 50.0 ACATTGGAGAGCAAGCGACA 20 59.965 50.0 234 Bam
GCATCTTGCAGGTGGCTTTT 20 59.681 50.0 GCGCAATTAATCCTGGCTGG 20 59.969 55.0 245 Bam
CATGGCGTTGACAAACAGGG 20 60.039 55.0 GCTCCGAATTGGACAACAGC 20 59.831 55.0 145 Bam
CGAAGAGGTCGGTGATGGAC 20 60.179 60.0 GATCGACTTTTTCCACCGCG 20 59.905 55.0 181 Bam
GTGGGTTTGAATTGGTGGGC 20 59.965 55.0 GCGCAATTAATCCTGGCTGG 20 59.969 55.0 218 Bam
CAAACACACGGGGACTCGTA 20 59.968 55.0 GTTTACAGCGCTACTACCAACG 22 59.656 50.0 108 Bam
GGTATGAGGAGGGGGATCCA 20 59.806 60.0 ACACTTCCCCGAGGCTTATC 20 59.169 55.0 100 Bam
TCCATTGACTTGCAGGTCGA 20 59.315 50.0 ATGCGTGGTTCTACTGGTGG 20 60.036 55.0 164 Bam
AACCAGCTTTGTGTCCGCTA 20 59.892 50.0 TAGTAGCCTCATCTCGCCCT 20 59.521 55.0 178 Bam
ACACGAAACGAATGGGTGTT 20 58.329 45.0 CGCGTGCAAGTGCTAGAAAA 20 59.765 50.0 198 Bam
AACTCGAATGTGCTGCCCAT 20 60.323 50.0 GCCATGTGGACACCATCTCA 20 60.035 55.0 162 Bam
AATCGGAGGAAATGCGCTCA 20 60.108 50.0 AGTGCACAGCGAATGATGGA 20 60.036 50.0 178 Bam
GCGATTCTGCGTACCCAAAC 20 59.904 55.0 GCAGAGGAAGAAGTGCAGCT 20 60.321 55.0 174 Bam
GCGATTCTGCGTACCCAAAC 20 59.904 55.0 GTCAGTGTGGGACAAGAGGG 20 59.965 60.0 254 Bam
GCCAATCTTCTCGCCGAAAC 20 59.903 55.0 TCTGCTTCCTGGCTGTCAAG 20 59.964 55.0 234 Bam
CGTGGATGGGAACGATGGAG 20 60.531 60.0 CACAAGCATCAGGGTAGGCA 20 60.035 55.0 186 Bam
TAAGGCCCATGAACTGCTGG 20 60.034 55.0 CATGCAGGGGAGGAGGAAAA 20 59.667 55.0 266 Bam
TTTGGCCCCACCTGTCATAC 20 59.961 55.0 GCGTGGGAAGATAGAGAGGC 20 59.967 60.0 190 Bam
TACAAAATCTCCTGCGCCCC 20 60.394 55.0 CACCAACTTCCCCTCCTCAG 20 59.674 60.0 193 Bam
GGCATCTTCCACTCAGGCAT 20 60.107 55.0 AAAATCCACACCCACCAACG 20 58.963 50.0 192 Bam
GCCACATCCAAGTCTGGTGA 20 59.963 55.0 GTATGCAACTGGCCAGCAAC 20 60.109 55.0 241 Bam
CTTTGTTCCACAGCGGATGC 20 60.11 55.0 CCTGCAGGGTAGTTTTGCAAG 21 59.729 52.381 183 Bam
CACCCAATGTGGCTCTCTGT 20 59.963 55.0 GACCAAAGGGAAGGAGACGG 20 60.036 60.0 226 Bam
CATATGCTAGGCCAGGGCAG 20 60.322 60.0 GCTCTGGTAACCGGTAAGCA 20 59.752 55.0 114 Bam
TCGGAGCTAGCTATGCGTTG 20 59.969 55.0 TGGAGCCACATGTATGCAGA 20 59.089 50.0 140 Bam
AGGCAAGCAGAAACAAAACCG 21 60.202 47.619 GCCTTCTTGTTGCTGTCGC 19 60.082 57.895 209 Bam
AGTGCTCTCACCCTCAAGGA 20 60.179 55.0 GGAGCATGTCACCATCTGCT 20 60.107 55.0 136 Bam
GGGTATAATTACACCCGGGAGT 22 59.025 50.0 ACCCCGCCCAACCTAAAATT 20 59.884 50.0 189 Bam
GCCGCGCCTATGAATCTAGT 20 60.038 55.0 GACCCTTCTTGGACCGGAAG 20 60.036 60.0 146 Bam
GTTTCCTGCTCCTGGGGTTT 20 60.179 55.0 CCCAAGTGATGAGGCTTGCA 20 60.61 55.0 144 Bam
GGCACCATGATGCTCCAGTT 20 60.682 55.0 ACGGTCTTACCAGATCCCCA 20 59.958 55.0 184 Bam
GAGAGGCGAAGGTGATGAGG 20 59.896 60.0 CTGGGTTTGGGAAGCAATGC 20 60.037 55.0 176 Bam
GGGTAAACCACGCATGCATG 20 60.179 55.0 AAGTGAGCAGCTGCAGATGT 20 59.964 50.0 214 Bam
TATATCCGGCCGTGCGTATG 20 59.828 55.0 CATCACCTCCTCCCGGTTTG 20 60.393 60.0 151 Bam
TGCAGCACGAGGTAGCAAAT 20 60.322 50.0 GATGACTTCACATGCGTCGC 20 59.974 55.0 149 Bam
ATTCCGACCACCACCCAAAG 20 60.251 55.0 GGAGTTGGGGAGTGTGCTTT 20 60.179 55.0 182 Bam
ACATTCCCAACCGCTATAGTACA 23 59.292 43.478 CGATCCGGTATGGGGAACAG 20 59.966 60.0 144 Bam
TGCACTAAAGCATGCCCAGA 20 59.962 50.0 GCGCGCTATTTTGCACAAAC 20 59.909 50.0 245 Bam
ATGATTGCAGAGTGGAGGGC 20 60.107 55.0 GCACATGCGATCTGACGTTC 20 59.974 55.0 201 Bam
AGCACCGATGAAACAATGGA 20 57.801 45.0 TAACCTAACCTCAGCACCGC 20 59.752 55.0 258 Bam
TCTATGCAGCTCCTCCACCT 20 60.032 55.0 CTCCCCTCTCCTTCCTTCGA 20 60.033 60.0 218 Bam
AATATTAACCAGCCGGCCGG 20 60.536 55.0 CACAACCTCCTAGTCCGCTC 20 59.826 60.0 245 Bam
GCACGGCACAAAATTTCCCT 20 59.967 50.0 TCTTGCGTTCGCTGACAGAT 20 60.038 50.0 290 Bam
ATGGAGCATGACCACTTGCA 20 59.961 50.0 GATGTAGCTCCACCCTGCTG 20 60.179 60.0 184 Bam
GCTGCAGCAACTAGTGGAGT 20 60.321 55.0 GACAGGGCCAATTCAGTTGC 20 59.755 55.0 192 Bam
ATTGGTGAGGACCGTTGGAC 20 59.964 55.0 GTTATTACCTCCCCTGGCCG 20 59.892 60.0 136 Bam
AGAATACACGCGTACGCAGA 20 59.551 50.0 GAACCAGGGACTTGTACGCA 20 59.966 55.0 159 Bam
CGAGTTTGAAGCGTTTCGTCA 21 59.743 47.619 ACAAGGCCAAGGGTACGTAC 20 59.677 55.0 180 Bam
CACGGACGACCTAGCTGATG 20 60.249 60.0 GCTTCGCTTTGCTTGCTTCT 20 60.04 50.0 201 Bam
TTCATTCGGTCAGACCAGCC 20 60.036 55.0 AACCGGAACAGCGAATCCTT 20 59.964 50.0 249 Bam
CCACCCCATTGTCTCCTTCC 20 60.034 60.0 AGCTCCAGGAATCATCGCAT 20 59.236 50.0 192 Bam
GTTCCCTCCGGATTCCAGTG 20 60.108 60.0 ACCTCAAGCACAACAAGGCT 20 60.107 50.0 171 Bam
TCAGAGCTAGGGCGAGTCTT 20 60.034 55.0 AACGCATTACCCAGGTCGAG 20 60.108 55.0 179 Bam
ATCCCCACAACACAAGCCAT 20 59.885 50.0 TTCTCTGTGTGTTGGGTCCG 20 59.894 55.0 126 Bam
GAAGGTCGTCTTTGAGGCCA 20 59.965 55.0 GCATGTCATTTGAGGTGGCG 20 60.179 55.0 227 Bam
TGCATTCACCCAACCCCAAT 20 60.179 50.0 GTCTCCATCTCCGTTGCCAA 20 60.036 55.0 159 Bam
TACCCACCACCACAAGCATC 20 59.962 55.0 GCCTGACTGGTATGGTGAGG 20 59.821 60.0 239 Bam
TCCACTCCACTCCCCAATCT 20 59.881 55.0 GACTTGCACCACGAAAGCAG 20 60.041 55.0 102 Bam
GCCACCACCACAAGCATCTA 20 60.322 55.0 ACCCACACATCGCTAACACT 20 59.315 50.0 183 Bam
ATCTCTCACCGGCAATGCAA 20 60.035 50.0 AACACCTCCCTCCCTCTCTC 20 59.958 60.0 228 Bam
GCTCACCTTCTCCGTCTTCC 20 60.109 60.0 CAAGCAGTAGCAGCAGCATG 20 59.901 55.0 253 Bam
TGGACGAGATGGAGTTTGCC 20 60.036 55.0 CCATGTAACTCGTGGCACCT 20 60.036 55.0 191 Bam
CCCACATGGCTTCTTCAGGT 20 59.961 55.0 GGGCCATGCACGTAAAAAGG 20 60.109 55.0 196 Bam
TTACTTGGACACGGACACGG 20 59.968 55.0 CGTTCGCTTAGCTCGTGTTG 20 59.909 55.0 201 Bam
ATCACCTTTGCTTTGCCGTG 20 59.685 50.0 TGCGTCCAATGTGCATTTGC 20 60.667 50.0 130 Bam
TGCATTGCATGGAAGTGACAG 21 59.458 47.619 GGCTTTGGGGAGTGATGGAA 20 59.96 55.0 115 Bam
TTCCTTCGCCAGTTACCTGC 20 60.321 55.0 ACATAGACGACTCGAGGGTTG 21 59.256 52.381 102 Bam
CAGTCGTTTGTTTGGCTGGG 20 59.969 55.0 GTCCGTCCTCACTCCTCTCT 20 60.035 60.0 133 Bam
ACCCAACATCGACACGGATC 20 60.108 55.0 CGAAGTAGATCACCGCGTGG 20 60.866 60.0 293 Bam
TATCTGCTCCCTGGCAAAGC 20 60.107 55.0 GAATCTGATGCGCGCGAAAT 20 60.042 50.0 127 Bam
GCCAAGCTAAGCCGTGAAAG 20 59.831 55.0 TGCAAAAGAGAGAGGCACCA 20 59.526 50.0 241 Bam
TACCTCAGGCGAGCACAATG 20 60.108 55.0 CGCATGAAAATCGCGTGACT 20 59.905 50.0 168 Bam
CAGTGAGCTACCAGGCCAAA 20 59.963 55.0 TGCAATCAAGGTCTGCCGAT 20 60.035 50.0 202 Bam
GTGGGAGCACTCGAGTTTCA 20 59.966 55.0 TTGCATAGTGAGTTGGGGCT 20 59.302 50.0 218 Bam
CACCACCCCACCAACTTTCT 20 60.106 55.0 TACGGAGGAGGAGAAGGGTG 20 60.033 60.0 259 Bam
TGACCGCCAACCACTTGATT 20 60.179 50.0 TGGCATGACATGAAACTAGCCT 22 60.026 45.455 169 Bam
TTATCGTCCTCACCAGCAGC 20 59.824 55.0 CATTAAGTGCTGGGCTTGCC 20 59.826 55.0 162 Bam
TACACTGAAGCGTACGGTGG 20 59.758 55.0 CACTGACAAATTGGGCCAGC 20 60.038 55.0 182 Bam
AATCCGCTCCTCCTACCACT 20 60.032 55.0 GCTGTCTGCGAATTTGGTGG 20 60.11 55.0 165 Bam
GTCATGTTCCCGCTCCAGAT 20 59.821 55.0 agaaaccgaacaggagtgct 20 59.241 50.0 114 Bam
TCAGATGTTGGCTACGTGGT 20 59.026 50.0 TCAATTTCCCGGCTCGTCAA 20 59.964 50.0 218 Bam
CCCAGGGTAAAGCTCGTTGT 20 59.964 55.0 ACCGAATTAGAGCTGGTGGC 20 60.108 55.0 124 Bam
CGCTTTCCTTGCTTTCAGGT 20 59.046 50.0 AATCCTGAGCGGCATTAGCA 20 59.819 50.0 140 Bam
ACTAAAACAGAAGCGGCCCA 20 59.89 50.0 TCGAACCCTCCTCCTCTGAG 20 60.034 60.0 261 Bam
GATCCGTCTCCGTATCCTGC 20 59.759 60.0 AAGAAACCAGCCAGGCGTTA 20 59.89 50.0 198 Bam
GGGTTCAGGTTCCATCCGAG 20 60.108 60.0 CCCGGGTGTAGAAAAGAGGC 20 60.393 60.0 132 Bam
GAAGGGTTCACGCACAAACC 20 59.97 55.0 CTCCATGGAGCACGGAATGT 20 60.108 55.0 247 Bam
AGTTCGCGTACGTGTGCTAA 20 60.04 50.0 CTCACACCAGCAAAATGCCC 20 60.038 55.0 174 Bam
CAGAAATGCCGGCTTGGATG 20 59.898 55.0 TCACTTCCTGTTTTGGCCGA 20 59.818 50.0 193 Bam
TGGTCTGTTGCAAGGTGGAA 20 59.743 50.0 CACCCGGGTGTAAAAGGTATT 21 57.924 47.619 217 Bam
GGCTCCGGTTCCTTCTTCTC 20 60.108 60.0 TGTGTCATAGTTGGATGCACTCA 23 59.992 43.478 219 Bam
TCGTGCTATCCATCCATGCC 20 59.965 55.0 AGAGGAATGGCAACCACTGG 20 59.961 55.0 240 Bam
AGTCTCATCTGGACCGTCCA 20 59.96 55.0 ATTTCTGCCAGGTGCTTGTG 20 59.036 50.0 223 Bam
ACCAAGCAAGACTACCTCGC 20 60.037 55.0 GAGCAGTACCAGACCGTCAC 20 60.109 60.0 284 Bam
GCCTGTGCTCTCACGTCATA 20 59.827 55.0 TACTTGGGCAGGAGCATGTG 20 60.035 55.0 281 Bam
AAACACGCAGAGATGGACGT 20 59.966 50.0 AAAGTCATAGGCAGGCCACC 20 60.034 55.0 158 Bam
GTGGTACTCTGCTGGTGCTT 20 59.965 55.0 CCCCAGAAACAGTGGTCTCC 20 59.963 60.0 132 Bam
CGTGCTTTGGTTGGAGAACG 20 60.041 55.0 GCAACTGGCATCCAATGGTG 20 60.109 55.0 135 Bam
AACAACGGCGAGTCTGACAT 20 59.966 50.0 GCATACCTCAACTTGTTTGGAACA 24 59.963 41.667 160 Bam
CACTTGCTCGGCGTTTGAAA 20 59.971 50.0 GGGACTGACTGGTTGTGCAA 20 60.465 55.0 223 Bam
GGCCATCAGTTCAGCTGTCT 20 60.036 55.0 CTTCGATCGGCGTCTCATCA 20 59.971 55.0 125 Bam
TCTCTCTCTGAACCCAGCCA 20 59.885 55.0 GACTGCTGATGGTAGACCGG 20 59.897 60.0 154 Bam
GAGAGAGAAGACAGGCAGGC 20 59.824 60.0 CCATTTGTGCCCTGCTCATG 20 59.825 55.0 236 Bam
GTTTACTGCCGCTAACGTGC 20 60.179 55.0 TGCCATGTCAGCCTACAAGG 20 60.035 55.0 118 Bam
GCACAATGATTCGGCCATCC 20 59.969 55.0 GCTTGTCCCTACTACAGCCC 20 59.822 60.0 181 Bam
CATGCGTGGCAATGGCTTG 19 60.808 57.895 TGGGTTTGGTGATCATGGGG 20 59.959 55.0 146 Bam
AGGCATGCCTTAACAGCCAT 20 60.033 50.0 TGTACGCCACGACTTGTCTC 20 60.04 55.0 206 Bam
ACTGCGACAACAGAACTGTGA 21 60.135 47.619 ATGTTGCCCTCCAAGTCCAG 20 59.961 55.0 288 Bam
AGCAGTGCAGCAGAACAGAA 20 60.179 50.0 ACTCGAGTACTGGCTAGCCT 20 59.744 55.0 168 Bam
ACTCTTCCTCCTCCTCCTCT 20 58.306 55.0 GCAAGAGAGTCCATAGTTTTTAGCG 25 60.22 44.0 182 Bam
ACTTGTTGAGGAGGAGCACG 20 59.966 55.0 CGGGGCTGCTTTGTTGTTAC 20 60.04 55.0 247 Bam
TCCACTCCAAACAGCACGAT 20 59.604 50.0 GCAGTCGATGAGCTTCTCGA 20 59.9 55.0 265 Bam
CCGTGCGTAAGTGAGGTGAA 20 60.319 55.0 GCTGTGTTGGGATGGGATCA 20 60.034 55.0 180 Bam
CTGAGATCAGCTATACCGACTAAA 24 57.438 41.667 CCGAAAGTCCAAAGTCGACG 20 59.218 55.0 158 Bam
GCACTGTTGCTTCAGAAACAAT 22 58.29 40.909 AGGGTTGTTAGTGGAAGCCG 20 59.964 55.0 295 Bam
GAGCTGCAAGACTGGACGAT 20 60.108 55.0 CCGTCTGTGACAGTGCCATA 20 59.754 55.0 118 Bam
AAAGGAGGCGGTGCACTTAA 20 59.89 50.0 GGAAGAGGTCGTAGATGCCG 20 59.969 60.0 215 Bam
ACAAGGTGTGTTAGAAACAACGG 23 59.624 43.478 TGAGCTAAAAGTGCCCTGGA 20 58.936 50.0 100 Bam
GATGCATGTGGCCCTACAGA 20 59.819 55.0 CCAAAACGGCATGGCTTGAA 20 59.967 50.0 132 Bam
AGGTGTGTTAGAAACAACGGAC 22 58.8 45.455 AGAGGAAAACAGACCAACAGACA 23 59.8 43.478 100 Bam
AGAAGTGAAAATGCGTACTCCT 22 57.727 40.909 GTAGCACTTTGGGCTCAGGA 20 59.675 55.0 107 Bam
GGGACGCAGCAGTCATATTG 20 59.06 55.0 GGGAGAGGAGGAGACAACCT 20 59.958 60.0 156 Bam
GGCTGGCACCTTGAAAACAG 20 59.967 55.0 CGGGGCTATAGTACTGCTGC 20 60.038 60.0 124 Bam
CTGTCTGACCAATCGCCTGT 20 60.037 55.0 TCGTGTCCGATTGCTCCAAG 20 60.39 55.0 197 Bam
GGCTCTTGGTTGAAATGGCA 20 59.032 50.0 TGGTAACTAGTGCACCTGCG 20 60.038 55.0 219 Bam
GCCCTATGCACTGTAGGAGT 20 58.876 55.0 TTGAAATCACTTGGAGCGCC 20 59.119 50.0 181 Bam
AGGCCTTCCAGTTCTTGCTT 20 59.52 50.0 GACACCAAGGAGCACTCGTT 20 60.25 55.0 126 Bam
AACCACAAGCCAAGACTCCT 20 59.153 50.0 CCTCAAGAGCCACCTTCAGG 20 60.036 60.0 152 Bam
AGGTGACTGCGTAAAACCATT 21 58.141 42.857 TTCGGTGAAGGTCCACGAAG 20 59.967 55.0 255 Bam
AGAAAATCTAACAGCCGCTACA 22 57.798 40.909 ACTTCTAAGTGCCCCCACAC 20 59.599 55.0 184 Bam
TGGAAGTGTTCAGTCTATGCCC 22 60.027 50.0 TTAAAGGCAAGCGGACAGGG 20 60.608 55.0 263 Bam
AATGAGGGAGGAGGGAGGGA 20 61.239 60.0 TGCTGGGGAATTCACAAGCA 20 60.179 50.0 126 Bam
ACGCATGTGAGTGGTGTGTA 20 59.609 50.0 ATGGTCCGGTAAAAGGGCAG 20 60.034 55.0 106 Bam
AATCGCTGCGAGTGTCTCTC 20 60.179 55.0 ATCGTTGTCGGTTGCCATCT 20 60.036 50.0 219 Bam
GCGGCACCCTAGGTAAAGTT 20 60.036 55.0 ATCCACCTGCATCTCCTCCT 20 60.03 55.0 119 Bam
TCTACTCCCAGGTACGGTGG 20 60.034 60.0 CGCGCACTTCTTCATATCGC 20 60.112 55.0 156 Bam
GCCCTCGCCACATCATCTTT 20 60.749 55.0 TGCGGTGCTACATGACAGTT 20 59.965 50.0 137 Bam
CACTGGCTGCTCCACCTATA 20 58.877 55.0 TGAGGGGAACAACGCATCAA 20 59.89 50.0 288 Bam
ATAAAGAAAAACGCGCCCGC 20 60.455 50.0 GGGCCCATAGCAGTAGATCG 20 59.752 60.0 243 Bam
CCAACTCCGCTCTAAACAGC 20 58.92 55.0 TCGCATAGGAACACACGAGG 20 59.827 55.0 112 Bam
ACAATCGCACGTACACAGGA 20 59.684 50.0 GGCATAAAGAGCACAGGGGA 20 59.744 55.0 152 Bam
CCCGAGGCGAAACTAGGAAT 20 59.536 55.0 GCCAAACAATGCTCGGTTGT 20 59.968 50.0 221 Bam
CGCTCCCTCCTTTCTCCTTC 20 59.823 60.0 AAGTGTGCCAAGAGACGAGG 20 59.966 55.0 138 Bam
ACCACCAACCTTGCCTCAAA 20 60.033 50.0 AGTTAACAGCTGTTACAGTGCA 22 58.196 40.909 194 Bam
ACCACCAACCTTGCCTCAAA 20 60.033 50.0 TGTGTTCCAAGCTTATCGAGGT 22 59.698 45.455 210 Bam
ACCACCAACCTTGCCTCAAA 20 60.033 50.0 CACGACTTCCCCACTACCAC 20 60.038 60.0 148 Bam
TGATGAAGACGGCCAAGCAT 20 60.035 50.0 GGGAGGAGAGCTCGGGTATA 20 59.595 60.0 215 Bam
CAACCAGCAGATCAGGCAGA 20 60.036 55.0 TGGAGGACATGCCACTTGTT 20 59.522 50.0 199 Bam
TGATGAAGACGGCCAAGCAT 20 60.035 50.0 CCTGCCGACAGTTGATCGAT 20 60.179 55.0 281 Bam
CTCACTCCCCCAAATGCCAT 20 60.033 55.0 ACATGCAAGTCGTGACTCGT 20 59.968 50.0 217 Bam
ATTCCCCAATCCCCACAACC 20 59.957 55.0 CAAACGAGCGGGGCCTAATA 20 60.179 55.0 163 Bam
GAACATATCGTGGGGCCCAT 20 59.89 55.0 AATCAGATTCTCGCACCGGC 20 60.812 55.0 203 Bam
CCGAGCATACAGGAGACGTC 20 59.97 60.0 CGACCGGTTGAGTTAAGGCA 20 60.32 55.0 122 Bam
AGGAAGAAGAACAGTGGCCG 20 59.965 55.0 TCTCATGCTCTTTCTCGCCC 20 59.823 55.0 184 Bam
AAAAATCATCAGCCGCAGCC 20 59.826 50.0 ACTGCTGTTTGGGGAGCAAT 20 60.179 50.0 212 Bam
GCGAAGACCAGTGACAGTGA 20 59.968 55.0 GAGGAATGGAAGGTGGTGGG 20 60.034 60.0 244 Bam
GGCCCAAGGAGCAAAATGTG 20 60.037 55.0 CACGTCCTCCTTGCTGAAGT 20 59.966 55.0 136 Bam
ACTCCTGTGTGTCCTTGCTG 20 59.893 55.0 TTTCTTTGTGCCACGTCACC 20 59.264 50.0 188 Bam
TCCGAACTAGTTAGGTGGGACT 22 59.958 50.0 ACAGTCGCTTGTGAAAAAGTCA 22 58.993 40.909 281 Bam
GTGGTTCAGGGTGGTCAACA 20 60.107 55.0 GGTACTTGCTAGCCCCTGTG 20 60.108 60.0 159 Bam
CCCTCCGTTACGCGAGATAC 20 60.041 60.0 AGCGTTCCAAACATACCAAGT 21 58.141 42.857 214 Bam
CAGCCCATAGCCTGCCATTA 20 59.889 55.0 CAAGGCACTACACAGGTGGT 20 59.891 55.0 178 Bam
TTCCACTCCAATGTGCACGA 20 59.892 50.0 CTTATGGTCAAAAGCGCGCA 20 59.832 50.0 239 Bam
CCGCGATACACAAGGGAAGT 20 60.108 55.0 AACAACGGGGCAAAAATGGG 20 59.892 50.0 198 Bam
CACTGTTGTGTGCATCGCAA 20 59.971 50.0 TTTGATGGTGACTACGGGCC 20 60.036 55.0 221 Bam
GATGATCCATCAAAAAGGGGAAAGT 25 59.577 40.0 CTAGGAGTCGCAACGTACGG 20 60.248 60.0 144 Bam
CTCAGATGGCTAGATGCGCA 20 59.967 55.0 GAGGCAGGTATACGTCGGTG 20 59.97 60.0 103 Bam
TCTTTTATTTTCGTCGGCTGACC 23 59.566 43.478 GTCCTGAGACAATGCCCACT 20 59.674 55.0 136 Bam
GGCCTTTTCCCCCTTGATCA 20 59.959 55.0 TCGCCCTCTTCCTCCTCTTC 20 60.685 60.0 127 Bam
GACGACGACGAGTCCAAGAC 20 60.452 60.0 TCCCATTCCATTCCAACCCG 20 60.034 55.0 194 Bam
GCTACCTTGCCAATCACCCA 20 60.323 55.0 TCGCCGCTCTCAATAAGGTC 20 59.898 55.0 239 Bam
CGCGTGTGCCTAGAGGTTTA 20 60.109 55.0 ACCGCTCAAGTGTTGGTGAT 20 59.891 50.0 129 Bam
TGCATTAAGGGCTGTTCTTGA 21 57.847 42.857 CATCATTCATGGCGACGACG 20 59.769 55.0 183 Bam
TTACCGGGTTGAGGTGTTCG 20 59.966 55.0 AAAATAATTGGGAGCGCGGC 20 59.898 50.0 211 Bam
GTTGGGTTTGGAATCGCACC 20 60.039 55.0 AGCCCTCTCTCTTTCTCCGT 20 59.96 55.0 240 Bam
TGGGTTTTGTCTCACTTCTCTCA 23 59.546 43.478 ACGAGCACACACTTGACACA 20 60.108 50.0 242 Bam
GCCATTGCGTCGTCCATAAC 20 59.972 55.0 AGCCAACAGAAACAGGACCA 20 59.449 50.0 171 Bam
TGCATCTAGGGCTGCTCTTG 20 59.82 55.0 CCAGTGTTTTTCCCTGCCCA 20 60.759 55.0 243 Bam
CACCCTCACTTTTCCGTCCA 20 59.892 55.0 GGTTCTTTCGCACAAACGCT 20 59.971 50.0 165 Bam
CAACCGTGCTCCAAACATCG 20 60.11 55.0 AGAGCAGAACCCACCTTTTCA 21 59.505 47.619 151 Bam
GACTCACGGAGAAGCACACA 20 59.968 55.0 AGGCTCACACCTTTGCACAG 20 60.821 55.0 216 Bam
TCTCAGCCGAGAGCATGTCT 20 60.683 55.0 TGTTCGGTCGATGCTTCTGT 20 59.683 50.0 234 Bam
TGCGGCTATGAAACAAAGCG 20 59.832 50.0 GGCAGGTCCTTCTCCATGTC 20 60.107 60.0 255 Bam
GGGCTATGTTTTAGGCTTTCGG 22 59.642 50.0 CGTGTGCATGTTTGGTGAGG 20 60.04 55.0 296 Bam
TGCTGGTCGTGTCAAGCTTT 20 60.464 50.0 ATTCTTGCTTGCGTGCATGG 20 60.109 50.0 177 Bam
TTCTTTGTGGAAGGGAAAGCT 21 57.687 42.857 CCTAGGGTCACTGCATTCCA 20 59.088 55.0 166 Bam
GGCTCCCAACCTATTGCTGT 20 60.034 55.0 AACGACAACCGAGGCAATCT 20 59.965 50.0 162 Bam
GAAGAAAAGGGAGGAGGGCC 20 60.034 60.0 AAACCGAGCTCAACCTCTGG 20 59.965 55.0 134 Bam
GAAGAAAAGGGAGGAGGGCC 20 60.034 60.0 CAGTTTGGGACCGTGTGACT 20 60.179 55.0 235 Bam
ATCCCCGAGGCCAAGATTTG 20 60.107 55.0 GCTAGGATGCCCCGATACAC 20 60.037 60.0 194 Bam
ATGCGTGCTGTTGAGAAGGA 20 59.965 50.0 CCTTCGGGTGAATGACCTCC 20 60.108 60.0 169 Bam
GTGGTTGTAGTAGGGGTGGC 20 60.036 60.0 AGATACTGCCAGTACGCTGC 20 59.897 55.0 247 Bam
CACATGGCAAGGGCACTAGA 20 60.035 55.0 GTACGACCACCCATCCCATC 20 59.894 60.0 220 Bam
GTCTTGAGTGGGTGAGTGGG 20 59.965 60.0 GCTGTACTTTGCGTGCGTAG 20 59.907 55.0 103 Bam
TCATCGTGGGTTCTATGAGGT 21 58.253 47.619 CTCTCTCTCAAAAGGGCGGG 20 60.108 60.0 148 Bam
GCCTACTGTCGCACTGTCAT 20 60.109 55.0 CACGAAGAACCGTAGAGCCC 20 60.458 60.0 244 Bam
GCACCAAGGAGCACTCGTTA 20 60.32 55.0 ACACAACCACCTAGCTAGCG 20 59.753 55.0 187 Bam
CTGGTAGGTCAGCCATTGCA 20 60.035 55.0 GCGCAATCGATCTGCCAATT 20 59.97 50.0 137 Bam
atggtgccctatttcagcgt 20 59.744 50.0 CTAGACCTCAGTACCTCCCTGT 22 59.757 54.545 100 Bam
CGTCATATCAGCGCTGCCTA 20 60.039 55.0 TTTGACACGACGGAGAGGAC 20 59.687 55.0 191 Bam
TTCAATCATGGAGTCCGGGC 20 60.107 55.0 CTTCTTGGTCGTCGTCTCGG 20 60.455 60.0 112 Bam
TTTTGTCGAATTCCACGCGC 20 60.385 50.0 ACCATGAAGCTCCAGTCACG 20 60.037 55.0 119 Bam
CCCTGCACAACAAGTTGCAT 20 59.61 50.0 AGTGCTACAGAGAGTGAAGGA 21 57.838 47.619 151 Bam
ACGTGATCGACAATGGAGCA 20 59.754 50.0 GCAGGAGCGCATACTCTAGA 20 59.045 55.0 213 Bam
GATTGTAGCTCCGCCTCTCC 20 59.967 60.0 GGAAAGTCTCGAGTCTGGGC 20 60.109 60.0 216 Bam
GATTGACCGGTACAGTGCCA 20 60.037 55.0 CCACTAGGGACGGACGTAGA 20 60.108 60.0 125 Bam
TGGTCGGTTGAGGCACAAAA 20 60.394 50.0 TGTTTGTTGTGAACGATGCCA 21 59.254 42.857 166 Bam
TCTTCGGGGATCAAGAGGCT 20 60.326 55.0 CTGCACGTACATACCCTCTGT 21 59.523 52.381 254 Bam
CTCGATTCAGCTGTCTCCCC 20 59.896 60.0 GACCAGTGATCGCCTTCCAA 20 60.036 55.0 196 Bam
CTCCTCTCCTCCTCTCGCTT 20 60.107 60.0 AAGCATGCAACGACAGGGAT 20 60.323 50.0 112 Bam
AGGATTGGGATGGGGGTAGA 20 59.347 55.0 GAGCGAGCAGATGATGTCGG 20 60.939 60.0 187 Bam
TTAACTTAACAAGCAGAGCGC 21 57.194 42.857 GAGAGATACTGGTGGTGGGG 20 58.876 60.0 178 Bam
GGCGAAATTGTTCTCGGGTT 20 59.121 50.0 CCCCGAGTTTTGACTGCCTA 20 59.676 55.0 135 Bam
ATCCCTTCTGTGCTCCATGC 20 60.107 55.0 CGCCAACACAATGTCTAAGACC 22 59.84 50.0 217 Bam
TGCCTGGCATATACGTGCAT 20 59.892 50.0 ACCTAAGCTCATCCGGCCTA 20 60.106 55.0 201 Bam
CTCAGCCCGCAAAATTACCA 20 58.827 50.0 ATGGTTCCAACTAGGCGTGG 20 60.035 55.0 278 Bam
GCCAAGGTACTCATTCAAGTCC 22 58.99 50.0 CCCAAGTTCACCCCCTTGTT 20 60.106 55.0 204 Bam
TGAGGGTGGTTAAGGGCCTA 20 59.88 55.0 GAGATCCAGAGCGCCATCTC 20 60.038 60.0 222 Bam
TAGTCAGGCCAAGCAAAGGG 20 59.962 55.0 CTATGCCTAGGCCTTCTCGC 20 60.038 60.0 199 Bam
TTCCAGGGACCTTTTTGCGA 20 59.816 50.0 TTCTTGTGGGTCAGAGCTGG 20 59.602 55.0 257 Bam
GGCCCGGGACATTATTTGGA 20 60.106 55.0 GCGAATGCAATCGTACTGCT 20 59.347 50.0 292 Bam
GCTCAACCATCATACAAAAGGAGA 24 59.056 41.667 TGGTGGTAATTCTCAGAACCCG 22 60.028 50.0 237 Bam
GCTCAACCATCATACAAAAGGAGA 24 59.056 41.667 GGAAAAGGTTTGGTTGGGGC 20 59.892 55.0 280 Bam
CTTGTGACTTGCGATCGTGC 20 60.179 55.0 GTAACAAGGGTCCCACTCGG 20 60.037 60.0 152 Bam
TTGCGCTTTGCCACACTTAC 20 59.97 50.0 TTCTGAAGGCCTTCGATGGG 20 59.747 55.0 108 Bam
AAAGTGGAGAGAATGGGCGG 20 60.035 55.0 CAGCCAGGGTGGATATCGAG 20 59.68 60.0 164 Bam
GGAGTAGCATTGGCAAGGAGT 21 60.065 52.381 GGAGATTCGGACCACACAGG 20 60.108 60.0 220 Bam
GAGGAAGAATGTGACAAAAGTAGCT 25 59.297 40.0 GTGCCAGCCCAAACATTCTG 20 60.038 55.0 247 Bam
TGCATCTAGGGCTGCTCTTG 20 59.82 55.0 AACGGTCGATGCCAGTATCC 20 59.896 55.0 144 Bam
CTGCCGGGCAATAACACCTA 20 60.107 55.0 GGCTAGCTCGGCAAATTGTG 20 59.901 55.0 224 Bam
AGGCGTGCGTGAGAGTTTAG 20 60.389 55.0 ctgctctaatgtcaggtccgt 21 59.521 52.381 124 Bam
GTGTTTAGGTGGGATGGGGT 20 59.298 55.0 CCCCTTCTTCTTTCTTGCCG 20 58.831 55.0 173 Bam
TCGTTGAGGTCAAAGTCCCG 20 59.967 55.0 CTTTGACCGACAAGACGTGC 20 59.768 55.0 179 Bam
TCTGTGGTATGAACTGCCGC 20 60.391 55.0 TCTTGCACTTCAAACTTCCCCT 22 60.092 45.455 170 Bam
ATTCCGAAACGCCTGTCACT 20 59.965 50.0 TGCTGCATGTTACTGCCTGA 20 59.963 50.0 215 Bam
GAGGCCCGTCCAGAAAAAGA 20 59.964 55.0 GATGACGACGAGGAGCTGAG 20 59.971 60.0 291 Bam
TCACATGACCGGAAAGCACA 20 59.892 50.0 TTCGTTACTGGACTTCGCCC 20 60.038 55.0 220 Bam
TCTCCAAAACCTTCCGATTGT 21 57.498 42.857 CCGTCACAGACCCAAAAGAG 20 58.487 55.0 186 Bam
CGCAGACGAATCTTACCAGC 20 59.076 55.0 GTTCATCACCTGGTGGGAGG 20 60.035 60.0 158 Bam
GATTGCCAAGGGTGAGGTGA 20 59.962 55.0 GACGGCACTAAAGACGGCTA 20 59.828 55.0 169 Bam
AAGCACCTCAAGCATCGATG 20 58.623 50.0 GTTGTTGCGGCATCGATCTC 20 59.973 55.0 129 Bam
ACAGGCATAACACTGGGCAA 20 59.888 50.0 TGGAACGCTAACCGACCAAA 20 59.894 50.0 190 Bam
CGATCTGGAGCGTTGGATCA 20 59.897 55.0 CTGTCTTACAGGTCGCAGGG 20 60.109 60.0 140 Bam
ACATCCCGAACTATGAAATCAGACA 25 60.105 40.0 TGGAATTTGGGGTTCGCCTT 20 60.179 50.0 173 Bam
CATCCCATCCCCATCCACAC 20 60.179 60.0 GTCCTGAGCCTATACTTGCCC 21 59.929 57.143 246 Bam
TGTGTGTGAGAGAGAGAGGGA 21 59.575 52.381 CCTCTATGTGTGTGAGCGCA 20 60.109 55.0 109 Bam
TTGTATGCACAAGCGTTCGC 20 60.11 50.0 TCTGCAATTTTCCCTCGCCT 20 59.962 50.0 157 Bam
ATTTCTCCCTTTCCTCGCCC 20 59.744 55.0 TCGTCAAGAACCGTAGCAGG 20 59.757 55.0 111 Bam
TCTTCGGACTCAAGAAGGTTCA 22 59.037 45.455 ttattttaccttgcgcgcgc 20 60.522 50.0 193 Bam
TTTGCCAGGAAACTCACGGT 20 60.107 50.0 GTATCTCGCGTAACGGAGGG 20 60.041 60.0 293 Bam
GAAGAGTACGTACGGGCCAG 20 59.9 60.0 CATCACCAACTTCCACCGGT 20 60.251 55.0 170 Bam
AGCTCAAACAAAGGGCCAGA 20 59.814 50.0 GAACAGCCGCTCCATTACCT 20 60.108 55.0 245 Bam
CGTACGCGCTCTCGATCTTA 20 59.768 55.0 GCTTTGCTAATCGCCACTCG 20 59.973 55.0 213 Bam
TCGGTTTGGTTCGGTTCGAT 20 59.966 50.0 TCGGTCAGAACGTGCAATGA 20 59.967 50.0 266 Bam
CCGAATTCCAGTTTTATGCTGA 22 57.037 40.909 CTGTATCCCTCAGCAACTGC 20 58.339 55.0 171 Bam
TTCCTCTTCTTGTGTCGGGC 20 59.965 55.0 AACCCACCATCTCATTCCCA 20 58.618 50.0 245 Bam
TGTACTACGAGGGGGTGGAG 20 60.034 60.0 TCCCCATGAATTAGAGCATAGCT 23 59.087 43.478 149 Bam
TGTACTACGAGGGGGTGGAG 20 60.034 60.0 CAGGTGCTGGACGACTCTAC 20 59.829 60.0 190 Bam
ATTGCTTGCACACGGGAAAC 20 59.968 50.0 CCTCGTGCAGATCCCAATGT 20 60.108 55.0 125 Bam
aagcaatcgtccagtccctg 20 60.036 55.0 CAGTTGTTCTGCGCGTTGG 19 60.369 57.895 244 Bam
TGCACACGCATCTCAGAAAAG 21 59.468 47.619 CGTACGCAACAAGCACGTAG 20 59.909 55.0 229 Bam
ACGTGTATGAACAGGCCCAG 20 60.036 55.0 TTCAAGTGTTCTCGCCCGAG 20 60.32 55.0 195 Bam
ATTGCTTTGCTCTCCCCCTC 20 60.034 55.0 TCCAGCCTGAGCATGTTTGT 20 59.889 50.0 163 Bam
CAGTGCCACTACCCAGACTG 20 60.037 60.0 ACAACTGGCCCGATATGCAA 20 60.035 50.0 222 Bam
TGTTACTCACTGCATTGCACA 21 58.43 42.857 CGCGCATAAAAAGGAGTGTGT 21 59.803 47.619 188 Bam
TAGGCGGCAAAGAACGTCAT 20 60.037 50.0 GCCAAGCCTCGATCTCCATT 20 60.179 55.0 157 Bam
CATTGGCCGAAATCTGCAGG 20 59.898 55.0 CTTGCACGAGCTCGGTAAGA 20 60.109 55.0 273 Bam
TCGGGAAAATAAGCCACACGA 21 59.998 47.619 TGAGTCTGTCCGGTAACCTAGA 22 59.693 50.0 107 Bam
CGTCAACAGAGCAAGCATCG 20 59.906 55.0 TCAACCCGGGTGAATCACAG 20 59.964 55.0 162 Bam
ACGCACGTAGCTGATTTTTCG 21 59.874 47.619 GAGTGGCGGGCGTACTTTTA 20 60.39 55.0 169 Bam
CCCCCAATTGATCTTGAGGCT 21 60.063 52.381 TGTGCAATTGTGAGCCGTTC 20 59.689 50.0 162 Bam
CTTGCTCATCCTGTCGGTGT 20 60.037 55.0 TCATTCGCACAATCGTTCGC 20 59.905 50.0 229 Bam
GCTGTTGAATATTGGCGTTGC 21 59.08 47.619 GGGAGACAGAACATTGGTGC 20 58.831 55.0 215 Bam
GCTGTTGAATATTGGCGTTGC 21 59.08 47.619 GGAACAGGCCGGTTGTAAGA 20 59.964 55.0 162 Bam
CCGTCAACACCCATGGATGA 20 60.036 55.0 CCGTTACGCGAGATACTCCC 20 60.041 60.0 174 Bam
TGCATCACGTCCCGGATATG 20 59.967 55.0 GATTTGATCGCCATCGTCGC 20 60.111 55.0 293 Bam
GAGCCATCCTCGAAAGTCCG 20 60.529 60.0 GACAACGTGCATTGGCTGAG 20 60.11 55.0 263 Bam
TGCTGCGCCAAAATAGCATC 20 59.899 50.0 TCAGCCAAAAACCACAAGCT 20 58.516 45.0 200 Bam
ACTTTGCTGGAGAAAGCCCA 20 59.814 50.0 GGCGAGGACCAGACAAAGAA 20 59.965 55.0 157 Bam
GCAAGGAGCACTCTGATGGT 20 60.036 55.0 TCTTGACAAGGTGATATGTAGCCT 24 59.283 41.667 104 Bam
CTTGGTGCTCGGTTTGAGGA 20 60.25 55.0 GCTCCTGGCCCTTCTGAAAA 20 60.251 55.0 100 Bam
AGTCGTCCTCCCTTCATATGGA 22 60.091 50.0 ACAGGGTTAGGGTTTGCTCG 20 59.964 55.0 214 Bam
CGGGCGGCACAATAATCTTG 20 59.971 55.0 GATCCCATCCGTCCATCCAC 20 59.965 60.0 228 Bam
CTCCTCCGAACATCAGCGTT 20 60.109 55.0 GTAACAGTACACACCGGGGG 20 60.037 60.0 256 Bam
GTGCACACAGTCAAACAGTGA 21 59.263 47.619 CGTCATTCCCGGACTCAAGA 20 59.469 55.0 274 Bam
GTTAAGGACCCGTCGCGTAG 20 60.524 60.0 GCGCTGTCTACTCGGTTGAT 20 60.179 55.0 284 Bam
CATTGGCTACCGAGTCACCA 20 59.751 55.0 AGTCAGGCAGGGTAACTCCA 20 60.179 55.0 181 Bam
GCTCGTACACTGTTGGACCA 20 59.967 55.0 TTGGCAAATAACGTTGAGGAGA 22 58.254 40.909 254 Bam
ttgaaccatggcgagattgc 20 59.189 50.0 ACTAAGCAGCTTGGCACACT 20 59.891 50.0 170 Bam
GCCGGATCAATCTGAGAGGG 20 59.965 60.0 TTCGTCACGTAGTCCAGCAC 20 60.04 55.0 137 Bam
AAGACGATTTATGGTGCGCG 20 59.349 50.0 AGTCGATCGCCTCACCAAAA 20 59.68 50.0 178 Bam
CGAGTAGCGACTGCCTGTAG 20 59.972 60.0 TCGAGCCAAATCGCTTTCCT 20 60.036 50.0 281 Bam
GCAGCTACAGGGCATCGTAT 20 59.966 55.0 TCACTTGTTCTTGCGCTTGC 20 59.971 50.0 244 Bam
AAGGGCACGAGATTGCTCAA 20 59.963 50.0 CGATGTGTTCCAAAAGCCGG 20 60.11 55.0 148 Bam
TAATGGAGATGGGGCGAGGA 20 60.105 55.0 CTTATGTGCTGCGAAAGGGC 20 59.901 55.0 218 Bam
AAAGGGGTTCACAGCGACAA 20 60.107 50.0 TCGTGCATGGCTACTCGATC 20 59.969 55.0 168 Bam
ATCAGCCCGCGACTAAACTC 20 60.179 55.0 GTCAGTGGGATTGGAGAGGC 20 60.107 60.0 211 Bam
TTCTGAGTGAGTTGGTCGGC 20 59.966 55.0 CATCCAAGCCAGAATGCGTG 20 59.9 55.0 239 Bam
GCTCATCCTAGATTCGGCCA 20 59.318 55.0 TCCGATCCCCTCCAAGCTTA 20 60.032 55.0 162 Bam
AACCCCAATTTGGCCAATGC 20 59.962 50.0 TCATCTGTGGCGTGGCAAAT 20 60.609 50.0 124 Bam
GGAGTGTGTGGTTCTCCTGC 20 60.604 60.0 TCGTCTTAGTGGCAAGGCAT 20 59.387 50.0 246 Bam
GTGCACACAGTCAAACAGTGA 21 59.263 47.619 CTCAAGCCCTCCCTTGACAA 20 59.598 55.0 177 Bam
CCCCGTTCCTATCACAGACAC 21 60.135 57.143 AGTTTTGGAGCGCACGTTTC 20 59.971 50.0 196 Bam
TAAAAGAGGGGAAACGGCCG 20 60.322 55.0 AGGACCATTGAGAGTGCCCT 20 60.549 55.0 253 Bam
AGAAGGAGGCGGGAAGTAGT 20 59.959 55.0 TACACCCGTTTGTACGTGGG 20 59.967 55.0 258 Bam
CAGGGAGAACGGACTTAGCG 20 60.179 60.0 GTTGCACACACTTCTCTGCC 20 59.691 55.0 132 Bam
AGTTCACTACAGATCGGCATGA 22 59.239 45.455 ACAGCACACAACTCGTACGT 20 59.898 50.0 157 Bam
ATACCCAGGTTGTGCAGCTC 20 60.035 55.0 CTACGCGCTGTCACTAGGAG 20 59.972 60.0 202 Bam
GCTTGCTGCTGTTGGCTTAG 20 60.109 55.0 CGACGTCGAGGGTGAGAATC 20 60.248 60.0 238 Bam
TGTAATCAGCATCGGTGGCA 20 59.748 50.0 GAACAAAGGAAACCGACGGC 20 60.041 55.0 184 Bam
TGCATCTAGGGCTGCTCTTG 20 59.82 55.0 CCAAGCACATCAACGGCTTC 20 60.11 55.0 155 Bam
TGTCCACGTCATCAGAGTGC 20 60.038 55.0 TCCATGGCCCTTTCCATTCC 20 60.032 55.0 145 Bam
AAACAATGATGCTCGGGAACT 21 58.205 42.857 GACGACGCTGCCTATGATGA 20 59.969 55.0 295 Bam
CAACAGCCGCCGTCTTTTAC 20 60.11 55.0 TCGTCTACTGAGGGGGAAGG 20 60.033 60.0 199 Bam
ATCCTGCCTACCCCTCTCTC 20 59.81 60.0 ACGGTCGCGGGTAATAATCC 20 59.967 55.0 179 Bam
TTAGGGTTGAGTTGGTCGGC 20 59.964 55.0 AATCTCCGCCATAGCTGCTC 20 59.965 55.0 190 Bam
TCTCGCACTCTCCTCCTTCA 20 59.962 55.0 TTGCCACTACCACTCGTCAC 20 59.967 55.0 104 Bam
ACAGATCCGTCTCCTCCTCC 20 60.106 60.0 TGCTGTAGGATTAAGCACGTGT 22 60.028 45.455 213 Bam
CCCAGGACGATGATGGTCAG 20 59.894 60.0 AAAGGCCCTATTCCGAGCAG 20 59.819 55.0 167 Bam
AGCTGGCAGACTTCTTCACC 20 59.964 55.0 TGTTACCACGTGACCTGTCG 20 59.969 55.0 179 Bam
TGGAGCAGATACGGGATGGA 20 60.106 55.0 AGATCTAGCCGCGCAAGAAA 20 59.824 50.0 168 Bam
GCAGAAGTCCCGATGAAAGC 20 59.27 55.0 GGAGGTCGAGGGGTATAACCT 21 60.133 57.143 191 Bam
GCGTATGCTTGGAGAGGAGG 20 60.25 60.0 CCACCCAGACACATGAACGA 20 59.965 55.0 102 Bam
GACCAAAACCCTAGCGAGCT 20 60.036 55.0 GGAGACGACACGGGAGAATC 20 59.899 60.0 220 Bam
TCAAGCTGTCCAGGGTCTCT 20 60.179 55.0 CCTCTCAGCGCAGTGACAA 19 60.006 57.895 161 Bam
AAAAGAGGGGGCGGCAGAA 19 61.841 57.895 GGGAAGAGGAGAACACACCG 20 60.037 60.0 222 Bam
GGACTCGTTGGCTGACTACC 20 60.109 60.0 AGGAAGTGGTCAGCTGGAGA 20 60.179 55.0 137 Bam
AGTCTGCACACCAAAGGAGG 20 59.891 55.0 CTAGGGTTAGGGTTTCGGCG 20 60.179 60.0 258 Bam
GACCCCAGAACCCACATGTT 20 59.888 55.0 CTCTCGAAGGGCCTGTTTGT 20 59.965 55.0 147 Bam
AGAAATTGCTCTTACGCCATGC 22 59.902 45.455 GCTCTCTGCTCTCATGCACT 20 59.824 55.0 288 Bam
GTAGATACGCCCCGGAACTG 20 59.968 60.0 ACAACGTATGAGCTCCCGTC 20 59.827 55.0 214 Bam
TGCCCAATCGATCGGGAAAA 20 60.035 50.0 AAAGCTGCTGAACCCGGTAG 20 60.322 55.0 224 Bam
AAGCAGCTCAAGAAGGACGC 20 60.953 55.0 TAGCTCCATCCATGCTGCAC 20 60.179 55.0 174 Bam
GGGACCTCATCTCACTCCCA 20 60.326 60.0 ATGATGTCGTTGTTGCGTGC 20 60.11 50.0 200 Bam
GGGCTCTAACCTTATTCTTTCGC 23 59.44 47.826 TGAAGTGTCGAACGGTTGGT 20 59.824 50.0 128 Bam
GTGAGAGAGTGCTATGTATATGGTGA 26 59.792 42.308 AACTGCCCAGCCTGTACTTG 20 60.251 55.0 232 Bam
TGTGTTACGGTGGGTAGGTTC 21 59.656 52.381 TCAACGGTGTAGGCATGCAT 20 60.036 50.0 144 Bam
CCTGCCTTTAGCCCCTTCTC 20 60.107 60.0 GCAAATGTTGTGTTGCCAATCT 22 58.867 40.909 290 Bam
GCCATGACCTCTGTGCTGAA 20 60.322 55.0 TGCAAATCACTTTGGATTGGGT 22 59.029 40.909 274 Bam
CTAAATGCGTCCATGCCACG 20 59.972 55.0 GCTCCAAATCCTGGTGGTGA 20 59.962 55.0 133 Bam
TGATCGATCAGCTGATGCGT 20 59.613 50.0 TGGCTGGAAGTGCACATGAT 20 59.961 50.0 206 Bam
CCTAAGTGAAAACGGGCCCA 20 60.251 55.0 TGCCTCTGAGATGTGTTCTGT 21 59.026 47.619 144 Bam
AGCCCGAGCCCACTTTAAAA 20 59.888 50.0 GCCAACCCATTCACTTTAGGC 21 59.795 52.381 258 Bam
GGAGCATATCGTCACGGGAG 20 60.039 60.0 AGCGCTGTGGCTTTGTGATA 20 60.322 50.0 218 Bam
GGATCCAGGAGTGGTGGTTG 20 60.035 60.0 ATCGAATCCCATCCCCAACG 20 59.891 55.0 247 Bam
AGAAGCTGCAGGGCTGTAAG 20 60.036 55.0 GCAAGCAAACAAACAGCAGC 20 59.697 50.0 241 Bam
GGGTGGACCAAGTGGCTATC 20 60.107 60.0 ATACAGGTAGGCAACGCGAG 20 59.898 55.0 208 Bam
TGATGTCATCTCTCCTAGCAAAACT 25 59.811 40.0 ACGTATCCCACCTCCACCAT 20 60.326 55.0 196 Bam
GCTGCAACAAGCTCCCTAGA 20 60.036 55.0 CAATTCGTGCTGCCACATGT 20 59.758 50.0 207 Bam
TATGCACCAACGTCGCGATA 20 59.899 50.0 AGTGGTGCTGGTGGTTTTGA 20 60.034 50.0 210 Bam
ATGTAGCATGCAAAGACGCC 20 59.265 50.0 CTCCTGAGAGTACGAAAAAGGT 22 57.477 45.455 107 Bam
TGTTTGCCCTAGGAACCTTTGA 22 59.824 45.455 TCGTAATTTCGAACACAACGCT 22 59.204 40.909 190 Bam
GGGCCCCACATGTCATAGAG 20 59.891 60.0 ACTGACCAACCACCAACTCC 20 59.817 55.0 183 Bam
GAGGCTGCACGAGAACCTAA 20 59.753 55.0 AAACATTGGAGAGCGAGCGA 20 60.037 50.0 135 Bam
GAGAGAGCCGTCTTTTGCCT 20 60.037 55.0 GAGGCTTGGTGCTCAGACAG 20 60.673 60.0 139 Bam
GAAGACGCGAGAGAGAGTCG 20 59.974 60.0 TCTGTCGGTGTCAATGTCCA 20 58.955 50.0 221 Bam
AGGCCTCACACATCACACAG 20 59.964 55.0 AGTTGACCCCTGGGACTGAT 20 60.179 55.0 167 Bam
GGTGGGTCTGCTGTCATCAA 20 59.963 55.0 GCGAGCTTTTAATATTCCTTTAGCC 25 58.857 40.0 223 Bam
AGGTCCCAAAAGGCCAAAGA 20 59.439 50.0 GCAGAGTGAGAGAAGCCCAT 20 59.459 55.0 297 Bam
GTCGCCAATGGTTTCCACTG 20 59.759 55.0 GAATGGATGTCATGGGGGCT 20 59.813 55.0 174 Bam
GCCAACCTTCCATACAGTCGA 21 60.066 52.381 AGGTGGCAAGGCACTCAATT 20 60.179 50.0 210 Bam
GTGCACACAGTCAAACAGTGA 21 59.263 47.619 TCACTGGTCCAATGGAAGCC 20 59.962 55.0 200 Bam
GTGCACACAGTCAAACAGTGA 21 59.263 47.619 GTATCTCGCGTAACGGAGGG 20 60.041 60.0 237 Bam
AATTTTCGAGCATGTGGGCC 20 59.468 50.0 GTTGGTCCCCGAGTCACAAT 20 59.964 55.0 137 Bam
CTTAAGCGAAGAAACGGCCG 20 59.905 55.0 GTGGCTTCTACGTTTATTGCCA 22 59.255 45.455 283 Bam
GCTCACGCGATTGCAGAAAT 20 59.902 50.0 ATTTTCACCTCAGCTGCTGC 20 59.113 50.0 158 Bam
CGTCACAAGCACCACAGTTG 20 59.972 55.0 TACACCGTATTCGTGGCTCG 20 59.901 55.0 152 Bam
GCACTTTTGATGCAACAGAGGA 22 59.706 45.455 TGTCCGGCGTCTGTACTCTA 20 60.036 55.0 172 Bam
TGCCCAGAGTCATTGGTAGG 20 59.088 55.0 CTTATGCTGTTGTGGTGCGC 20 60.455 55.0 244 Bam
ATGCCTGCTGCTCCATGAAT 20 60.106 50.0 TGCGGGTACGGGTAAGTTTC 20 60.037 55.0 178 Bam
CACGTGCGTGTAACAATGCA 20 60.042 50.0 TAACCCGACCCGTTTTCACC 20 60.25 55.0 189 Bam
AACACGGGAGGTTTCTGCAA 20 60.107 50.0 GCAGACCTTGAAAACGGATCG 21 59.871 52.381 197 Bam
GGCATACATCCAGCTTCGGT 20 60.179 55.0 CGCATGTTGTTCAGCCTGTT 20 59.688 50.0 133 Bam
GTGGTAGGATCGTTGATGGCA 21 60.135 52.381 GTTCTCGTCTTCCTCCCACG 20 60.109 60.0 199 Bam
GCAACCATGGCGAGCTACTA 20 60.179 55.0 GGTTTCATTCCTAGCCTACTCCA 23 59.545 47.826 189 Bam
ACCGCTACTCCTCTTCGTCT 20 60.035 55.0 CCGCTGCAATCCTAAAACGG 20 59.901 55.0 217 Bam
TTCCTGAGATAGGCCAAGTCT 21 57.878 47.619 CCCTAACCCTAGCTCCTCGA 20 59.815 60.0 105 Bam
TTCGACGAAAGCTTTCCGGA 20 59.968 50.0 CCGCTTTGGAAGACCTTGGA 20 60.251 55.0 271 Bam
TCTGGACTCCACCTCTACGG 20 60.034 60.0 AGAATGGAAGCCAGCCACTC 20 60.035 55.0 228 Bam
GCAGGTTTCAGTCTTGCTGC 20 60.04 55.0 CAACAATATGCTGGCGAGCC 20 59.97 55.0 218 Bam
GCATGCAGCAATTAAAGCGC 20 59.7 50.0 GTCACCAAAAAGCTGAGCCG 20 60.04 55.0 117 Bam
ACAACTGTGATTGTGCACGC 20 59.971 50.0 ATGTGACTGTTTAGCGGGGG 20 60.035 55.0 195 Bam
TGCTTTCTCGGCTGTGGATT 20 59.963 50.0 CTCTCCCTCTCCCGTTGGTA 20 60.033 60.0 149 Bam
ACTACAGTTAACTTGTAGATCCCGT 25 59.286 40.0 TCCTGTGCAAAGAAGCGGAT 20 59.963 50.0 157 Bam
TGAAGCACCAAATTCCTCTGGA 22 59.892 45.455 CCCCTACAGTCATCGTGCAG 20 60.179 60.0 206 Bam
TTGGAGAAGCTGCAGTGGAG 20 59.964 55.0 CAGGCCTAGGGTTTTGGGTT 20 59.886 55.0 111 Bam
GAGAAAGATGCAGGCCGTCT 20 60.108 55.0 TGACCTTTTGGATGGCTGCA 20 60.179 50.0 266 Bam
GCTCCCTGAAACACCCCAAA 20 60.469 55.0 CCACTTTTCACTTCTACTTCGCC 23 59.813 47.826 183 Bam
CACCTCCACTTGGGCCTATG 20 60.107 60.0 CCACTGGAATGAAGCCTCGT 20 60.036 55.0 223 Bam
GCAGCAAGCAGGCAGATTAC 20 59.9 55.0 TCACCTCTCGCTCTCTCCAA 20 59.962 55.0 211 Bam
CTCATCTCCTCGCGCATTCT 20 59.968 55.0 ATCCCGGTATGTACACCCCA 20 60.031 55.0 194 Bam
TCTTGCAGCAATCTGGGTGT 20 59.889 50.0 AGTCCCGAAGCGATGTGAAG 20 60.109 55.0 268 Bam
AGTCCCAGGACCAAGAGGAA 20 59.806 55.0 AATGGTTGCTGTAGGGTGGG 20 59.96 55.0 242 Bam
GCTGGACGCTGTAAGTCTGT 20 60.038 55.0 ATATTCCCAGCGCCATAGCC 20 60.035 55.0 244 Bam
AGCAAGTAGGACATGGTGGC 20 60.035 55.0 ACCGGAGCGAGATTGTTCAA 20 59.68 50.0 256 Bam
TGCCTGTCACTCTCTGTTGG 20 59.606 55.0 TCGCTACCAATCGGATTCGG 20 59.968 55.0 165 Bam
GGTGGTTCATCTGCCTTCCA 20 59.962 55.0 CAGGACTTGGACTTGAGCGG 20 60.672 60.0 265 Bam
ACCACAGAGTGCCGATTTCA 20 59.604 50.0 TGCTACGACCGCTCCTTTTT 20 59.966 50.0 252 Bam
CCACATGTCAGGGAGCCATT 20 60.034 55.0 CATGGGGCATTTCAGGGAGT 20 60.033 55.0 195 Bam
AGCTCTTCCCTCTGGTCGAT 20 60.033 55.0 GGAAAAACCGGTGGAAACTCG 21 60.002 52.381 271 Bam
CCATCCCCGAATGTGAGGTT 20 59.744 55.0 CGTCCTCATCAACCTCCACC 20 60.108 60.0 197 Bam
GACCACGTTTATTGGGCTGC 20 59.83 55.0 TCGGGTGCTTCGAGTCAAAA 20 59.895 50.0 157 Bam
TCTCTCTAGACGCCGGGTAG 20 59.894 60.0 AAAGCCCGTGTGCATAGACA 20 59.964 50.0 203 Bam
TGGCTATGAGGTTCGGTTGT 20 59.019 50.0 ATTCTATTGGGTGCAGGGGC 20 60.106 55.0 186 Bam
TGGAAGTACATAGGTTGCCAGT 22 59.09 45.455 CACCTGGTGGATGCTGATGA 20 59.746 55.0 233 Bam
CCGACGGTGTCTTCTCTTCC 20 60.109 60.0 TTCTCCAGTCCCTGTCCCTT 20 59.806 55.0 120 Bam
GCATTAAGGGCTGCTCCTGA 20 60.107 55.0 GGGATTTTGCTCTTGTGGGC 20 59.753 55.0 217 Bam
TCTGAAGGCATCAAATGGACA 21 57.562 42.857 CGTCGTGTAATCGGATTGCC 20 59.425 55.0 203 Bam
ATTCGCTCTGCATCCCTCTG 20 59.894 55.0 AAGGAACTGCTAGTGCGTCC 20 60.037 55.0 156 Bam
TGGTGGACATACGATGCAGG 20 59.822 55.0 TGCCTCTCGTCGTGTAATCG 20 59.902 55.0 282 Bam
CCTGTGGAAGGCTGAAATGC 20 59.471 55.0 agctgcactcatgactctct 20 58.441 50.0 171 Bam
AGAAGCAGGAGGTGAACACG 20 59.966 55.0 GGCGAGGAGGTCATCATCAG 20 59.967 60.0 155 Bam
GCACACATTTAGAGGAGCTCC 21 58.716 52.381 GGCGTACTAAAACCGTGTCC 20 58.929 55.0 268 Bam
ACGTGGATGTTGAAGGAAAGGT 22 60.159 45.455 CCCGGGTGTAGAAGGTGTTT 20 59.601 55.0 156 Bam
AAGCAATCCAAAGGCAGGGA 20 59.885 50.0 ACATACCCTCCGTTACACGAG 21 59.253 52.381 164 Bam
GTGGAGCTCCCCAATGTTGT 20 60.251 55.0 GCCAGCGCTAGTTTAGGGAA 20 60.108 55.0 278 Bam
CTAAGGCTCCCTGGACTCCT 20 60.032 60.0 TCTCCCTCTCTCTCTCCCATC 21 59.22 57.143 163 Bam
GCTTGGGAGTCGTCTGTGAT 20 59.752 55.0 AGGCACGCCACATTTACTCA 20 59.964 50.0 239 Bam
TGACACTCGAATTCTAGCGCT 21 59.527 47.619 CAACAGTGCCATCGTTGGTG 20 60.04 55.0 188 Bam
AGAGTCGAAACGATGCTGCA 20 60.038 50.0 AGTAGCTAGCCACGTATTCATGA 23 59.11 43.478 137 Bam
GCTTGTTCTTGTTGCTGCCA 20 59.897 50.0 CAATGCAGTTGTCACCACCG 20 60.04 55.0 136 Bam
GGCACTGAGTTTGATTTGACGT 22 59.709 45.455 GCTCAGAGGAAGTACCGCAG 20 60.179 60.0 247 Bam
TGTTTATGGGCCTTTTCCCCT 21 59.565 47.619 TGAGGAGGGAAATGCCTAATGG 22 59.825 50.0 219 Bam
ACTCAGGTCTAAGGGCAGGA 20 59.586 55.0 AGGCTCACCCTATAAATAGTGGA 23 58.172 43.478 170 Bam
CATGGCTATCCGTCATCCGT 20 59.682 55.0 GGAGAAGAGCACAAGCATGC 20 59.549 55.0 100 Bam
AAGCCGTCTCTGCTTTCTCC 20 60.037 55.0 CACTCCTCTCCACCTCTCCA 20 59.96 60.0 182 Bam
TTGGTTTAGGTGGAGGCGAC 20 59.964 55.0 CCCGTAAAGAGCCTTGCGTA 20 60.109 55.0 193 Bam
AGCATGCTGTCATCGTCCTC 20 60.179 55.0 AAATGCCAGTGGGAGAGCTC 20 60.035 55.0 103 Bam
GCATGTCCCTGCAGTACGTA 20 59.825 55.0 GCACCTTGCATCCTGTGACA 20 60.891 55.0 226 Bam
GCATGGATATGAAACTGATGCCC 23 60.057 47.826 GCTCTGGAGGAAGCGAAGTT 20 60.037 55.0 179 Bam
cccgtggatagcctccctat 20 60.252 60.0 GGCTCCGTGCTCTTTCTTCT 20 60.037 55.0 156 Bam
AGACCGCGTTCTTTCGTCAT 20 60.039 50.0 TCCCTCTGCAGCCTTCAAAG 20 59.963 55.0 262 Bam
AGACTAACAGCTAGGAGGGAGA 22 59.146 50.0 AGCAGCATGTCCCTACACAC 20 60.036 55.0 196 Bam
CGGAAATGGTTGTTGCCGAA 20 59.688 50.0 GCCATTGTTGCTAGCATGGG 20 59.896 55.0 221 Bam
ACTCACACGGTTCTCAACGT 20 59.541 50.0 TAGTGGCTGCTAGTAGGGGT 20 59.365 55.0 300 Bam
TTTAGATGGGCCACGTCACC 20 60.036 55.0 CCACAGCTCAGTGTCACAGT 20 59.894 55.0 223 Bam
TCCTCCTCTTCTTCTTCTCCTTCT 24 59.955 45.833 GTAGTGTCCCGCTCCAAACA 20 59.966 55.0 132 Bam
CCCCTCTTTTCCACCCCAAA 20 59.81 55.0 CCTTATGGTTGTTTCTATGAGCATC 25 58.036 40.0 215 Bam
TGGGACCTACTGGACACACA 20 60.105 55.0 TGGACCAGGAGGAAGAGGAG 20 59.958 60.0 188 Bam
AGAGCAAGAAAGGCAGCTACT 21 59.372 47.619 TCTGCTCATCAATCCGCCAA 20 59.747 50.0 136 Bam
AGCTAGCTCGGCCCAATTAA 20 59.163 50.0 AGTGGAAGTACGTACTCTCAGGA 23 59.991 47.826 113 Bam
GTTTGGAGACCCGTTAGCCA 20 59.964 55.0 ACCCTGGTGCCCAATTTCAG 20 60.543 55.0 149 Bam
GCAACATGGTGAGTAAAGGACA 22 58.854 45.455 AGCCTGGAACCTAGACCACA 20 60.179 55.0 243 Bam
CGTGTATCATCAATGACTTCGCA 23 59.449 43.478 TGCTTCGTACATCGTGCCAT 20 60.108 50.0 252 Bam
CGCCCATGGACCTTACAACT 20 60.035 55.0 TCCCTCCTCCGTCTCCATTT 20 59.957 55.0 257 Bam
ACCATCAAAATCCATGCCAAGA 22 58.557 40.909 GGTGGCCTGCTCATCAGAAT 20 60.107 55.0 245 Bam
AGTATCTCGAGATGCATTGACGT 23 59.683 43.478 CTCACTCGTCCCATCGGAAG 20 59.899 60.0 213 Bam
TCAGTTCTCTTTGGTCCAAACAGA 24 60.081 41.667 TTCTTAGCGCTCACAGGTGG 20 60.037 55.0 146 Bam
AGCGCTTCCCTAGTCGATTG 20 59.897 55.0 TCATCCATCCAACACCCAGC 20 60.034 55.0 122 Bam
CGGGAGAACGGTTCGAAGAA 20 60.039 55.0 CCCAGCCTTATCAACCGTGT 20 60.035 55.0 124 Bam
AAACCCTACCCGCATCTCCT 20 60.621 55.0 CCCCCAACGAAGCTATGGTT 20 60.034 55.0 183 Bam
TCGCTCCTATGCTCTCGAGA 20 59.893 55.0 GCACTGGCGAAAGGTCTAGT 20 60.037 55.0 172 Bam
GAGTCCTTGGGAAGACGCAA 20 59.965 55.0 AAGGAAGAGGTTGGAGGGGA 20 59.804 55.0 182 Bam
TGGGCTGCTATTGCGATACA 20 59.532 50.0 GGACCATGTACATTGTTGCCC 21 59.524 52.381 141 Bam
CCCCTGCCTTCTTTTCCTCT 20 59.299 55.0 GGGGCAGTGTTTTAGGCTCT 20 59.962 55.0 188 Bam
GGCTGCATACCCCTTAGGAC 20 59.891 60.0 TGGTTCCTGGTGTTGAGTGT 20 59.084 50.0 134 Bam
CCTCTTTCCACCCCAAACCA 20 59.813 55.0 GAGGATGGACAAACAGGGGG 20 60.034 60.0 141 Bam
GTTTGCTCGTGTTAGGGGGA 20 59.964 55.0 TCAACTCCCTTCTCGTGCAC 20 59.966 55.0 172 Bam
AAAAGAAGGGAGCCACCGAG 20 59.963 55.0 CAAATGTTTCATGTACCTAGGTGTC 25 58.158 40.0 241 Bam
TGCATTGCATGGAAGTGACAG 21 59.458 47.619 GGACAGTCCACATCGCCATT 20 60.393 55.0 171 Bam
TGCATTGCATGAAAGTGACAGAG 23 60.058 43.478 AAGGAGATGCGCTCGACGT 19 61.702 57.895 214 Bam
CACCCAGCAACGGTATACCA 20 59.749 55.0 TCTCTTCCGGCTGGACTCA 19 59.923 57.895 259 Bam
TTTGCTACTCCACCTGGCTG 20 59.963 55.0 CCCAACCTCACCAACCTACC 20 59.962 60.0 157 Bam
AATCTGGGCCACTCATCACG 20 60.108 55.0 TGTGGGGTCTACAAGTTGATTG 22 58.25 45.455 216 Bam
TGGTGAACCGGTCAGTAAGC 20 59.966 55.0 CAACTTGCGATGTGAGCACC 20 60.11 55.0 214 Bam
ACGGGGTGCTTTGGAATGAT 20 59.96 50.0 GCACTTCTTTTTGCCTGTAACAC 23 59.203 43.478 233 Bam
TCCGCATACACATTCCACCA 20 59.384 50.0 GAGATGGGAGAGGGGTAGCT 20 59.81 60.0 272 Bam
CGTCGGGTTCTACACGTGAA 20 60.04 55.0 GCCTTGATGCCATGCACAAA 20 60.037 50.0 100 Bam
TCCAACCTAGTGCCACCAAC 20 59.89 55.0 CGTTGATCCTGCTCCTCCTC 20 59.896 60.0 124 Bam
GAGGGCTGCTCACTGCTTTA 20 60.036 55.0 GGGAAGGAATTGAGGCGACA 20 60.035 55.0 134 Bam
TGTACCAATTCTCGGGAGCG 20 59.825 55.0 TGAGCAAGAATGGGCACTCC 20 60.323 55.0 114 Bam
TCATGCAACTCAGGTGCTCC 20 60.322 55.0 ACCACTAGTCCAACTGGGGA 20 59.807 55.0 106 Bam
ACCGTCTGTGATAAATGCACA 21 57.948 42.857 CCACTAGCAAGCAGTAGCCA 20 59.75 55.0 279 Bam
GAGTGATCACTTGGGCTGCT 20 60.036 55.0 ACTTCTGCTACCTTTTGAGGCA 22 59.893 45.455 114 Bam
CTTCACGCACAAACACCCAG 20 59.971 55.0 GCTTACCGCCGTAAAGACCT 20 60.108 55.0 205 Bam
ACCACACCAAAATCGGTCGA 20 59.893 50.0 CAACACATGCACACACCTCG 20 60.041 55.0 255 Bam
TTGTTCAAGGTGCGGACTGT 20 60.107 50.0 GCTGAGCAGGACCTGGAAAT 20 60.035 55.0 186 Bam
ACCCCGCTGACAAGTTTAGG 20 59.964 55.0 AGAATGACCTATCACCGCAGC 21 60.203 52.381 129 Bam
GCACTCTCTCATTCCTCCCG 20 59.896 60.0 AGCTACTCCGTCCAGGTGAT 20 60.033 55.0 175 Bam
TCACCCGTTCAATCCGGTTT 20 59.891 50.0 TGCACCATATCTTAGCCGCA 20 59.532 50.0 219 Bam
TTGGATGAAGCGGAGGCAAT 20 60.034 50.0 AAAAGCAATCCAAAGGCGGG 20 59.679 50.0 144 Bam
CCACAAAGGCCATCTATTTCCA 22 58.635 45.455 TGATTACACCTGGGAGTAAAAGGT 24 59.4 41.667 183 Bam
TCCTGCATTGCATACTGGGC 20 60.753 55.0 ATTTGTGCTCGTCCGGTGAA 20 60.25 50.0 198 Bam
CCCGTATTCGTTTGCGTTGT 20 59.486 50.0 CGTCGAGCTTCATAAGACGT 20 57.824 50.0 186 Bam
TCGAACATGAACCGAGCACA 20 59.967 50.0 TGCTCAACTTCCCGGACATG 20 60.322 55.0 280 Bam
CCCAATCAGCCTATGTTACCCA 22 59.825 50.0 ACCGGCCACTACTAAAACCG 20 60.037 55.0 218 Bam
CCGTTACGCGAGATACTCCC 20 60.041 60.0 GCCCTGTACAGTAACCGCTT 20 60.037 55.0 150 Bam
TGGACTAGGTGATCGCGTTG 20 59.827 55.0 tgttggagaatgtgtcatgtcca 23 60.181 43.478 165 Bam
AGTACTCCCTGCCACTGCTA 20 59.959 55.0 CCATCAGTCCGAAAGAACCCA 21 59.997 52.381 196 Bam
TGGATGCGTTATCGGTTCGT 20 59.826 50.0 TCGTGTGGTTCACATTGGAGT 21 59.86 47.619 204 Bam
ATCTAGTCACACATGCGCGC 20 61.148 55.0 GGTGGTCGTGATCAGTGTGT 20 59.966 55.0 213 Bam
GCATGCAGTAGCGACAACAC 20 60.179 55.0 GAGCGTGTTCATCTGGTTGC 20 59.833 55.0 175 Bam
ATGGAGCATCGAACCCACAG 20 60.108 55.0 AGTTTTCCCAAGACACCACCT 21 59.431 47.619 218 Bam
TCCACAAACGGAAAGAGTACAGA 23 59.615 43.478 AGTTTTCCCAAGACACCACCT 21 59.431 47.619 192 Bam
TAGCCCTCACGTCAGTCTGA 20 59.962 55.0 TATCCTCCTCGGCAGCTCTT 20 60.106 55.0 196 Bam
CATTCAGCTGAGCTCTGCCT 20 60.108 55.0 GGCGATCCTACCTACTCGGA 20 60.251 60.0 246 Bam
ACGCGCACACACACACATAT 20 60.949 50.0 TGCTACCGCTGCTCATCATC 20 60.25 55.0 184 Bam
CAGTTCTATCCTCGGGGCAC 20 59.895 60.0 AGATGAAGCTCGAGCCTAGC 20 59.327 55.0 213 Bam
TGGCATGCACTTGAAGTCAA 20 58.31 45.0 GGTCCACCAAACAAATGGCC 20 59.965 55.0 283 Bam
GCGGGAATGAAGAGAGAGGG 20 59.894 60.0 TCCAACAGTGCTGTACGTCG 20 60.318 55.0 142 Bam
TCACAAGCATGGTCGACTAAGT 22 59.701 45.455 GCTCGTTTCGGCAGAGATGA 20 60.459 55.0 235 Bam
CCACCCACTGCAGATCTTGT 20 59.963 55.0 CCGATATCCAGCAGCAGGAG 20 60.038 60.0 136 Bam
GGCTACCTATCAACGGGCTC 20 59.966 60.0 GAATGAGGCCGCCGAAGATA 20 59.966 55.0 120 Bam
TCCCTTCGCCTTAGGATGGA 20 60.032 55.0 TAACATGCGCCGCAAGTATC 20 59.066 50.0 126 Bam
GCCAAGTGCGTGCTACTTTT 20 59.689 50.0 CTCTGCAAATTTAAGCACAATGGC 24 59.908 41.667 235 Bam
CCGAATAGGCCCTGAATGATGT 22 60.225 50.0 GTCGACCTCTCAGAAGACGC 20 60.179 60.0 208 Bam
ACTCGGTCCTCCTCTTCCTC 20 60.034 60.0 TCCACTTGACCGGCTTCATT 20 59.6 50.0 226 Bam
GCTTTCGCTAGCTGGTTGTG 20 59.833 55.0 CCTCTCGCCACAGGAACAAA 20 60.25 55.0 170 Bam
TGACCATGAGGCGTACGTTC 20 60.109 55.0 ACCGAAACCAACCAGCCTAG 20 59.964 55.0 142 Bam
GCAGCCATCTTGCACTTTCA 20 59.4 50.0 AGGAAGAAGCACTCACAGCC 20 59.964 55.0 173 Bam
TCAGTCACCTGTCAGGGACA 20 60.106 55.0 TCTTCGGTCAGCAAGCCATT 20 59.963 50.0 168 Bam
CACCTGATCCTGCACCGTAA 20 59.751 55.0 AGAAGATGTGCATGCAGCTCT 21 60.065 47.619 256 Bam
GCCACGTATAGCTGAACCGA 20 59.898 55.0 CTAGTGTGAAAGGCCCTGGG 20 60.035 60.0 191 Bam
CGAGAGGAAGGGTGAGGAGA 20 60.034 60.0 CGCGCTCTTACATCTGGCTA 20 59.969 55.0 224 Bam
CGAGAGGAAGGGTGAGGAGA 20 60.034 60.0 GGTCGCTCCAGTTGATCACT 20 59.752 55.0 258 Bam
GGTGCAGATGCCATGTAACG 20 59.622 55.0 GGTCGCTCCAGTTGATCACT 20 59.752 55.0 258 Bam
GACCGGTTGTTTTGGAAGCG 20 60.318 55.0 TGCGGACGAACCACCATTAA 20 59.965 50.0 158 Bam
ACCGCTTCTCCTGCATACAC 20 60.108 55.0 GAAGAAGCGCAGGCCAAAAA 20 59.968 50.0 104 Bam
TGCTAGTTGGCAGCCTGATC 20 60.108 55.0 GATCTCTCTCATCCGCCTGC 20 60.038 60.0 199 Bam
ATCAGGATGCTCGTGTGCTC 20 60.179 55.0 CTCTGCACTATCGCGTAGGG 20 60.04 60.0 150 Bam
CCAATCCGATCGTTCTGCCT 20 60.179 55.0 GGTACCCCTTTTCCTCTTGGG 21 59.994 57.143 116 Bam
CTCTCCTTCCTCCGGATCCA 20 60.106 60.0 ACAGATGTGCAAGGAAAGCG 20 59.123 50.0 218 Bam
AAATCAGATCCAACCGCAGC 20 58.902 50.0 CACAACACCACAAAAACAAACC 22 57.603 40.909 230 Bam
GCACTGGGTAGGGTAGGGTA 20 60.032 60.0 TGGGTGATGCAGAGTGAGAG 20 59.1 55.0 177 Bam
TCACGCTCAACACTCTCGAC 20 60.04 55.0 TCCTTCGCAGTGACCAGAAC 20 59.966 55.0 268 Bam
ATGCATGCTGCTCCTCAACT 20 60.034 50.0 TGGCCAATCCCTGCTTCAAT 20 59.958 50.0 173 Bam
CAGCAACGCTATTTCCTCGC 20 59.973 55.0 CTACAGCCCATCGAGCTCAG 20 59.968 60.0 182 Bam
GCTCCTAGGAGGACTGTTGC 20 59.823 60.0 TCGCTATATTTCAGAATCCGTCAGT 25 59.99 40.0 186 Bam
ACCCAGTGCAAGCTTTTCAC 20 59.253 50.0 AGCACAAGGTTCAGATCGGG 20 60.036 55.0 211 Bam
AATAGTGCTACCATGCGGCC 20 60.535 55.0 TGAGTAATCTGTGGCCACCA 20 58.643 50.0 195 Bam
CGTACTCTCGCGTGTGCATA 20 60.248 55.0 AGCACAAGGTTCAGATCGGG 20 60.036 55.0 129 Bam
AAACACACACACACACCCCT 20 59.961 50.0 CCACTACATCAGAAGGCCCG 20 60.179 60.0 278 Bam
TAAACATAACGCGGCCTCGA 20 59.827 50.0 GACGCTCGGGTTTCCTACTA 20 58.902 55.0 214 Bam
TTGCGTATCACAGTGGCAGT 20 59.965 50.0 CCCCGGAGAAATGTCCACAA 20 59.962 55.0 131 Bam
TGAAATGGTTCACGCAAGCG 20 60.041 50.0 ACGCCAAGAACTCTAGGCTT 20 59.023 50.0 111 Bam
GCTGGAGCAGGGAGAAGAAG 20 60.108 60.0 TTCTTCAGCGACTCGTCCAC 20 60.039 55.0 161 Bam
TCCCCGGATGTAATAGGCGA 20 60.179 55.0 CCTACCCAAACCCACCCAAA 20 59.811 55.0 110 Bam
GGAGTCTGGGTCTGTGAAGC 20 60.037 60.0 GCTTTCGGCTAAACGATGCC 20 60.248 55.0 136 Bam
CTTGGGAGCTAGCTTGGCTT 20 60.035 55.0 GCGTCGGCATAGAAGGAGAG 20 60.318 60.0 181 Bam
AAGGGTCTGTGTGCTTGCTT 20 60.107 50.0 GATGCGATTCTGGGAGGTGA 20 59.534 55.0 250 Bam
CGCGGATTCAAGAGGGTAGG 20 60.249 60.0 TCTGGTCCTCATTGGCACTG 20 59.674 55.0 179 Bam
ACAGCAGTAGTACAGCACGG 20 59.756 55.0 TTGGAAAATCAAGGCTGGGC 20 59.024 50.0 104 Bam
TTGGCATGATCACACCCACA 20 59.888 50.0 CCTCAGCCACATGATTTGCG 20 59.9 55.0 169 Bam
GCAGAAGCTTTAAGGTACGGAC 22 59.328 50.0 ATGAACCGGCTGGAGAACTG 20 60.036 55.0 179 Bam
AGCATCAGTCGAGCCAGAAG 20 59.825 55.0 TGAGGTAATCTGAGGCGTGC 20 59.824 55.0 236 Bam
GCTACTGGTTCCTGCCGAAT 20 60.108 55.0 CCAAGCTCCAAACCTAGCCA 20 59.962 55.0 148 Bam
AAAGGGTTGTTTGCTGTCGC 20 59.898 50.0 CGCAGGCACTCTGTCGATAT 20 59.969 55.0 152 Bam
GCTCCTGGTGGTGGTCTTAG 20 59.749 60.0 TCTTCTGTTCTAGCCCTCGT 20 57.782 50.0 174 Bam
ATGCCTCCAGTACCACTTGC 20 60.035 55.0 GCCATGTTGATCACCCCCTT 20 60.325 55.0 150 Bam
GGCAAATCTCCCGTGATCCA 20 60.107 55.0 GCATGCGTGGTCTTTTGCTT 20 60.319 50.0 101 Bam
TGCCCTGAGGACCTAGCTAG 20 60.106 60.0 GCCATGTTGATCACCCCCTT 20 60.325 55.0 169 Bam
ttttggggatgagcaggtcc 20 59.96 55.0 TCGTAGTCCGGCCCTCTTAA 20 60.034 55.0 293 Bam
ATCTTAGTGATACCTTCGAATACCTCG 27 60.095 40.741 TCTGAGCCATCTGATCGTGC 20 59.896 55.0 263 Bam
AACAGGCCAGGTCCCAAAAA 20 60.032 50.0 GAGATAAGGGTGTCGGTCGG 20 59.615 60.0 189 Bam
AGAGCTCTTCCACTCAACGC 20 60.038 55.0 GAGATAAGGGTGTCGGTCGG 20 59.615 60.0 194 Bam
AGCAACAAGACCGCTATGCT 20 60.036 50.0 CTCCTCTTCCTCTTGCTGGG 20 59.459 60.0 119 Bam
GGCTCAAAGGGTATCAGCGA 20 59.822 55.0 AAGCCATCTTTCCGCCTACC 20 60.107 55.0 146 Bam
GCGATGGTTACTAGGGGCTC 20 59.966 60.0 CGGGGGTGTGACATAAAGAGT 21 59.722 52.381 195 Bam
CTGGATGGGTTTCGTGACGA 20 60.038 55.0 TGGTGCCATTGTCCATCGAT 20 59.744 50.0 185 Bam
GGAGCACTATGGTGTCTGGG 20 59.821 60.0 ACATACCCTCCGTTACACGAG 21 59.253 52.381 205 Bam
AGCAGTGTGGTCGAATCTGG 20 60.037 55.0 AGTGCGAAGGTTGATAATGACA 22 58.062 40.909 177 Bam
CGGGGATGTAGAAGAACGGG 20 59.896 60.0 AGATGGAGAGGAGGCTGAGG 20 60.106 60.0 194 Bam
AGCATCATGCCTCAAGGAGAG 21 59.859 52.381 TGTCCTCGGCATAGCTCTGA 20 60.396 55.0 271 Bam
TGCTCAATGGAGTGGACACT 20 58.941 50.0 TGTCCTCGGCATAGCTCTGA 20 60.396 55.0 153 Bam
CATCGTGACCCCACAGAACA 20 59.965 55.0 GCCACTTACCCCTTCACCTC 20 60.035 60.0 250 Bam
CATCGTGACCCCACAGAACA 20 59.965 55.0 ggcaccaagtggactcagtt 20 60.179 55.0 224 Bam
GGGGAAATGAGTGGGAGGTG 20 60.034 60.0 GCATGCACGGGAATTGTGTT 20 60.038 50.0 238 Bam
CTCAGGCTGTTCGGCATGTA 20 60.108 55.0 TCACTTACCCCTTCGCCAAC 20 59.964 55.0 207 Bam
CATGTCCAGCACAGGCCTAT 20 59.818 55.0 TCACTTACCCCTTCGCCAAC 20 59.964 55.0 250 Bam
CGTACCATGTACGGGATGCT 20 59.612 55.0 ACAACACGGACAACTGACGA 20 59.826 50.0 198 Bam
GGCAGACAGTTGGGGATAGG 20 59.819 60.0 TCTCGGCACAAGTTCTCCAC 20 59.966 55.0 181 Bam
GCCAGCCCGATTTCCTTTCT 20 60.681 55.0 AAAAAGAAAAACCCGGCCGG 20 59.895 50.0 192 Bam
TTGTGCTGTACCGCCATTCT 20 59.964 50.0 TCTGGAACGAGTTAGGGTTCT 21 58.114 47.619 249 Bam
CCAATTGGCACCTCACCTCT 20 59.961 55.0 CGGCCAGCCAGGATTCTTTT 20 60.967 55.0 254 Bam
GTATCACAAGCAAGCAAGGCT 21 59.185 47.619 AGCCTTGCAACAGGTCCAAT 20 60.179 50.0 174 Bam
AGGAAACAAGCGGGGCAATA 20 59.961 50.0 AGGAGTCAGGAGGCCTACTG 20 60.033 60.0 243 Bam
CGGCCTACTAGACCGCTTTC 20 60.249 60.0 TGGCCCTCTACTTTTGAGTTTACT 24 59.65 41.667 107 Bam
GCGTCACAAAACAGGAGTGG 20 59.692 55.0 CGGCCGCAGAAAAATAAGGG 20 59.899 55.0 267 Bam
CCAATTCCACATCGACGCTG 20 59.625 55.0 AAAATCCTTGCTGCTGCTGC 20 60.038 50.0 246 Bam
TAAAGTTTGGGCCTCCACCG 20 60.251 55.0 GGTGGTGCATGCCCTTACTT 20 60.612 55.0 283 Bam
GTAGGGCAAACGCTTCCTCT 20 60.036 55.0 CAGGGGTGAATGAAGGGTCC 20 60.034 60.0 273 Bam
CCACTTCCTCCACCACCAAA 20 59.815 55.0 ACCCTTTCACCTGTGTGCAT 20 59.814 50.0 215 Bam
TAACCGGGGTGCTACCATTG 20 59.746 55.0 ATCACCCCAAGTGCTACTGC 20 60.035 55.0 201 Bam
TCCCTGCCTTTGGATTGCTT 20 59.885 50.0 ATCACCCCAAGTGCTACTGC 20 60.035 55.0 194 Bam
ACCTCCATCCTCTCCTCCGA 20 61.29 60.0 GGCGATGAGGTTCCAGTTCT 20 59.749 55.0 264 Bam
TGGCGCAAGATAACTGTCGT 20 60.038 50.0 CATGGGGTCAGGGTGAAGTC 20 60.035 60.0 129 Bam
TGGGAGAGCCACCAGTATTG 20 59.088 55.0 GCGTGCTGAATCAATCGTGA 20 59.279 50.0 256 Bam
TTTCTTCGTTTCGGCCGGTA 20 59.967 50.0 GTCTCCGTTCAATCACCGGT 20 60.038 55.0 148 Bam
AGGGTGGAGACAGACGGAAT 20 60.252 55.0 ATCCGGATCCCCCATCTCAT 20 59.88 55.0 209 Bam
AAACGAGACAGAGCGAAGGG 20 60.038 55.0 GCCCCTCATGCAGAAGAAGT 20 60.035 55.0 145 Bam
GAAAGCAGTTTCGCCCATGG 20 60.109 55.0 CGACCAAGGCGGAGAAGTAG 20 60.179 60.0 117 Bam
TCCAAAACCACCCCACCAAA 20 59.957 50.0 GTAGCAACGCACAGGCATTC 20 60.179 55.0 157 Bam
CCCTCTCCGTAATCTGTGCC 20 59.895 60.0 AGCATGGCTACAACAGTGGG 20 60.323 55.0 219 Bam
ACTCTTCACCCCAACCTGTT 20 58.777 50.0 TCCAATGGAACCCCTGATTGT 21 59.284 47.619 156 Bam
ACCAGACCGAATATTGGGCA 20 59.084 50.0 AGGCTGGGGCTAGAAGAGAA 20 59.957 55.0 266 Bam
GTTGCTCAGATTGTGTGCGC 20 60.727 55.0 AGCCTGGTCGAATCACATCG 20 60.179 55.0 286 Bam
AAGCTACTCACGTGTTGCGA 20 59.968 50.0 TTGGCAACTTGAATGGCTGC 20 59.966 50.0 252 Bam
ATCGTGTAGGAAGGCATGGG 20 59.53 55.0 ACGTGTTCACGCTTGTGTTG 20 59.904 50.0 146 Bam
ACTCGACCCACAATGCCAAA 20 60.179 50.0 TGGGCAGGGCGTAGAATTTT 20 59.961 50.0 227 Bam
TGCTTAGTCAAGGTGGCGAG 20 60.037 55.0 TGTCTTGCAACTGAACTCACCT 22 60.093 45.455 104 Bam
TGGAGTCCATGTACGGTGTG 20 59.394 55.0 AAACCAATCCACAGTTGCGC 20 59.968 50.0 129 Bam
GGATGAAGATGAGCTCCGCA 20 59.894 55.0 GTGTGGTTAGTCGGTTGGGT 20 59.893 55.0 204 Bam
GCGCTTACATTGTTGGAGGG 20 59.548 55.0 AAGCCAAGTACGTACGGGTG 20 60.038 55.0 169 Bam
TCATGAGAGCACGAAATAGGCT 22 59.568 45.455 TAGGGTTTTAGGGGAGGGGG 20 59.953 60.0 145 Bam
CGCAGCATACATGTTGTCCG 20 59.973 55.0 TCTCTTCCGATCTGAGGGCA 20 60.033 55.0 174 Bam
GAAATGGCGCCCTGAGGATA 20 59.891 55.0 AGGGTTACAAGACCAAGAGAATCA 24 59.402 41.667 177 Bam
TGGGACACCGATGTGAATGC 20 60.676 55.0 AAGGGGGTGCTAGTGTTTGG 20 59.888 55.0 255 Bam
GCATCGATATAGGGTGGGGC 20 60.108 60.0 TCAACTCAAATGGGTTGGGCT 21 60.133 47.619 155 Bam
CCGTGAGCTGCTCAATGTTG 20 59.833 55.0 ACGACCGAGATAAGCATGCA 20 59.54 50.0 255 Bam
TCGATGAGGAGGAAGAGGCA 20 60.033 55.0 TGCTACAACTGGAGGTGCAG 20 59.965 55.0 139 Bam
GATCAGCAGGATAGCGAGCA 20 59.683 55.0 AATGTGAACGATGCCCCCAT 20 60.033 50.0 111 Bam
CGAGCTTCCGAAGACGAGAA 20 59.832 55.0 CATTCGCATACCTGTGCAGC 20 59.971 55.0 122 Bam
CTCTTTGCTCTCCGTCTGCA 20 60.038 55.0 GCTGCAGGCCAATAGACTTG 20 59.263 55.0 144 Bam
TCCATGGCTGGTTGGCTTAG 20 60.034 55.0 TCATAGCTCGACGGATGCAC 20 59.969 55.0 257 Bam
TGCTCAACCGTTATGCTGGT 20 59.964 50.0 TTGCCAAAAGGGGGAGAAGG 20 60.179 55.0 208 Bam
CCTCATGGTTTTTCTGGCTCC 21 59.179 52.381 CGTCGCTCCTCTTTCTCCTC 20 59.9 60.0 140 Bam
CATGTCGACGTTTCTCCCCA 20 60.038 55.0 TCTTTTCACCTGCCACGTGT 20 60.107 50.0 183 Bam
TCTCTTCATAACTAGCATGGAGC 23 57.793 43.478 AAAATTCGTGGGCCCACAAC 20 59.609 50.0 153 Bam
ACATTTGAAAACTTCGGCCGA 21 59.049 42.857 TGCGCAGGTTGTATCAGACA 20 59.68 50.0 203 Bam
AAGACAGGGAGGCTTGATGC 20 60.035 55.0 GAGGGCTACCGCATGCTATT 20 59.965 55.0 109 Bam
CCAAAAGCCACAAGCCACAA 20 59.822 50.0 GAGGGCTACCGCATGCTATT 20 59.965 55.0 214 Bam
AGAACTCCCCACGACGATTG 20 59.753 55.0 CGATCCGTCTCACCAAACCA 20 60.038 55.0 273 Bam
GTCCTTAGCGGTATCTGGGC 20 59.966 60.0 GCCTCACATGTAGCTGAGCA 20 60.108 55.0 193 Bam
GACGACCCGGTCTTTTGCTA 20 60.038 55.0 CTCGTTGTTGCGTTGTGGTT 20 59.902 50.0 160 Bam
CCCACCTGCCATAGAGAGGA 20 60.399 60.0 TTCGTCGTTGTCATCGTCGT 20 60.041 50.0 188 Bam
GCAAGCAACACTGTCATGCA 20 59.969 50.0 CGAGCCCACTAGCTACATCG 20 60.04 60.0 235 Bam
TGGGGTGGGTAATCTCGGAT 20 60.031 55.0 ACCCCAAACGTGCAGCTATT 20 60.251 50.0 141 Bam
GATGACCCACCTTGACTGCA 20 59.963 55.0 TAGGGTTTTAGGGGAGGGGG 20 59.953 60.0 171 Bam
TGAAAAGTAACACGGCGCAC 20 59.695 50.0 TGGTAAATCAGCCCTTGGGC 20 60.324 55.0 292 Bam
TGGATGGTGTTGTGTGAGCA 20 59.818 50.0 ACGCTATATGTACGAAAACGCT 22 58.301 40.909 124 Bam
AAGAGGGGAGCTAGAGCCAA 20 59.957 55.0 CGTGCGTTTGCTGGTATTGT 20 59.763 50.0 106 Bam
CATGTCCATTCCGGCCTTCT 20 60.107 55.0 AAAACCGTGCCAAGAACCCT 20 60.397 50.0 230 Bam
TTTTGTAGGCAGGTGGGTGG 20 60.179 55.0 GAGAGGGGAGGCAAGTGTTC 20 60.036 60.0 200 Bam
CCAGTTCGCGCAACTAATCG 20 59.975 55.0 TCTCCAAATGCCAGGTCGAC 20 60.036 55.0 167 Bam
CCGCGATTACCAAGATCGGA 20 59.968 55.0 TACATATAAGCAGGCCCGGC 20 59.676 55.0 175 Bam
CTTTCTCCCGTGCCCACTAG 20 60.108 60.0 GCAATTCCATGCTCGATGTCC 21 60.002 52.381 192 Bam
TTAGTGGTAGCATTCCGGGC 20 59.821 55.0 AGAGGATTCATGGCTCAATTCACT 24 60.08 41.667 207 Bam
ATTGCAGCACGCCATCAAAG 20 60.109 50.0 cgcaaccctaattaccatttaggc 24 60.261 45.833 244 Bam
AGAATTGCAGGACGCCATCA 20 60.035 50.0 GAGAGAGATTGAGGCCGGTG 20 59.896 60.0 195 Bam
TTCATTGGTGGTGGTCTCCG 20 59.964 55.0 GTCCCCATCGATGTAGCTGG 20 59.966 60.0 153 Bam
CGGAGGTGTCCTTCTTGCTT 20 59.965 55.0 AGGATTGGGATGGGGATGGA 20 60.028 55.0 159 Bam
CGTGAAGACAGGACCGGAAA 20 59.967 55.0 GAACTCGAATCTGAAAAGATGATCC 25 58.057 40.0 211 Bam
GCTTGCCCAAATAAGAGGCC 20 59.538 55.0 AGAGATGGTGTGTGGAGGGT 20 60.179 55.0 195 Bam
ATGGGCATGATAGGCGATCG 20 60.108 55.0 AAATCGCGTGACTTGTGACG 20 59.493 50.0 167 Bam
ACGAACCGAATACCGATAAGCT 22 59.64 45.455 ATCTAGTCACACACACGCGC 20 60.733 55.0 153 Bam
ACACCTGGATCATGCTCACG 20 60.108 55.0 AGAGGATTTGGGATGGGGGA 20 59.952 55.0 161 Bam
CGATAAGACGCTTCGAAAGACG 22 59.789 50.0 TTTTGCCAGCACGCCAGA 18 60.518 55.556 300 Bam
CCACGGGTGCGAAGAAAATT 20 59.404 50.0 TGGCCAATGCTCACTTTCCT 20 59.887 50.0 184 Bam
CCCTGCTTTCCACGGAGAAT 20 60.035 55.0 CAGTGGTAGTTGCGCTCAGA 20 60.038 55.0 193 Bam
AGGCGCTGCTAGCTAGTTG 19 59.857 57.895 TGTTGAATGGAAGTGCTGCAG 21 59.39 47.619 124 Bam
GCAGAACAATCGGAGACCCA 20 60.036 55.0 GTCTTGTTGAATGGAAGTGCTGA 23 59.435 43.478 189 Bam
CCCGGGTGTAGAAAAGAGGC 20 60.393 60.0 AGCTGCAGCAACCTGTAACA 20 60.179 50.0 131 Bam
GCACATACGACCAACTTGGC 20 59.832 55.0 CCTGGTGGAGGAAAGACTGC 20 60.322 60.0 127 Bam
AACCCTTCCTCTACGTCGGA 20 59.961 55.0 TGTACTGGCTGTCGTGCAAT 20 59.965 50.0 177 Bam
TGCGAGAACCAGGGACCTAT 20 60.325 55.0 AGGAGCACTTGGATGTCGTC 20 59.752 55.0 258 Bam
GCCCCGACCTCGTTCATTAT 20 59.894 55.0 TCATGCGACTATGCGAGTGC 20 60.872 55.0 255 Bam
GTCCACTCCGTGTTGCATCT 20 60.321 55.0 ACCTGGCAGTAAAAGGTGTGT 21 59.786 47.619 112 Bam
TCATCCTTCAAGGGACTGCG 20 59.75 55.0 GCTGGCCTACTAAATTTTTGCA 22 57.813 40.909 150 Bam
ACGGCCAGTTGGAAGAAGAT 20 59.307 50.0 CCTACACAACATTCCTATTAAGCCG 25 59.764 44.0 298 Bam
GGAGTGAGGGAGTGGAGTGT 20 60.543 60.0 TGAGGCCATAAGCATGCACA 20 60.034 50.0 223 Bam
ACATCAAGCCGGCAATTTGC 20 60.39 50.0 CTCGGCAGTAATGGGTGTGT 20 60.036 55.0 152 Bam
ACATGGTTGTCACAGCGGAT 20 59.963 50.0 GCCCCATACAAAAATCAAGTGCT 23 60.056 43.478 179 Bam
CCGGTAACAAGATGCTCCGA 20 59.825 55.0 ACATCTGCTCAACGTTCCGA 20 59.683 50.0 238 Bam
TCCTTGCCTCTACTGCAACG 20 60.037 55.0 GCAGGACAGATCTCGGAAGG 20 59.896 60.0 261 Bam
CGCACGAGGGAGAGAGAAAG 20 60.179 60.0 CCCCTTAACCCTAGAGCCCT 20 60.03 60.0 240 Bam
CGAGTGTGCTCCTTGGTGAT 20 60.037 55.0 CGTAAGTGCCAGCATCATGC 20 59.971 55.0 231 Bam
ACATGGTTGTCACAGCGGAT 20 59.963 50.0 CAACCCCACAACATAAGATGCA 22 59.175 45.455 156 Bam
GCCATGAGCCGATTTTCGAC 20 59.972 55.0 GGGTTTGGGATGGGGGAAAA 20 60.179 55.0 189 Bam
CACTACCAAGACTGCCCCAG 20 60.036 60.0 CTAGGGTTTGGGAGGGGGTA 20 59.955 60.0 166 Bam
ATGCAACTGAGCCCCAATGA 20 59.96 50.0 AATTCTTTCGAGCCCGGTCC 20 60.393 55.0 131 Bam
CGGTTGATTGCGCGATTTCT 20 59.903 50.0 CTTGTCACACACACACGCAC 20 60.248 55.0 208 Bam
GGGCAGCCTCATCAGAATCA 20 59.818 55.0 ACAGAGGGTTTGGGATGAGA 20 57.955 50.0 169 Bam
ATGCTTTGCGGGTGGTTTTC 20 59.967 50.0 CGCCCAAAAGGACAGGATCT 20 60.035 55.0 158 Bam
ATGCTTTGCGGGTGGTTTTC 20 59.967 50.0 GCATGGCGATCGAAATCTCG 20 59.837 55.0 140 Bam
ACATGCAACCATTCACCTTGC 21 59.999 47.619 CCCGTTCCCAAGCAACAAAC 20 60.249 55.0 116 Bam
GGTTCTCTTCCGGGGATTGG 20 60.107 60.0 CTACCTGACCTACCCCACGA 20 60.034 60.0 180 Bam
AACTAGGCACATGCAGGACC 20 60.035 55.0 CCTGTGTGTGCGTTAGGCTA 20 60.038 55.0 191 Bam
GCACTGCCGATCGGATATCA 20 60.038 55.0 ATTCGTCAAAGCAGAGGCCT 20 59.674 50.0 244 Bam
TGATGGGGAAAAAGGCACCC 20 60.544 55.0 AGAGCAAGCGTGTCACAGTT 20 60.179 50.0 222 Bam
GAGATCCAGCACTCGCAGAA 20 59.826 55.0 GGAACCGCCTGATCGTACTT 20 59.825 55.0 236 Bam
TCCGTGGAATTGACTGTCCA 20 58.947 50.0 GTAGCACGATGGAGGCTTGA 20 59.824 55.0 188 Bam
TCGGGCTGAAGAAGATGACG 20 59.827 55.0 AAGAACTCGTCGGTGAAGGG 20 59.683 55.0 200 Bam
TGGATGGCATAGCAAGCACA 20 60.034 50.0 AAGAACTCGTCGGTGAAGGG 20 59.683 55.0 154 Bam
TTGCGCTGCAATCATTCACC 20 60.109 50.0 CCCTGGAAGCCCATAGGAGA 20 60.401 60.0 136 Bam
GCAGTGGAGATGGTGGTTGA 20 59.963 55.0 ATTCCACATGCACGAGAGGG 20 60.108 55.0 241 Bam
ACGCACATTGGACTGTGGAT 20 59.963 50.0 ACTCGTGGCACTAGTTCTGC 20 60.038 55.0 111 Bam
TTCTGGCCACCCTTCTCTCT 20 60.179 55.0 TTCTGCTCTGCTCTGTTCCG 20 60.038 55.0 266 Bam
AGGAGTCAACACAACCATGCA 21 60.134 47.619 TAACCGGAGACTGCAGCAAG 20 60.037 55.0 109 Bam
CGACCAAAATTGACTCGACCC 21 59.537 52.381 TCACCTCCGGACTCAAGAAGA 21 60.203 52.381 271 Bam
GCCAAGATTCGGATGAAGGC 20 59.335 55.0 TAACCGGAGACTGCAGCAAG 20 60.037 55.0 211 Bam
TGCCTCCTTGGTAGAACCCT 20 60.179 55.0 TCACCTCCGGACTCAAGAAGA 21 60.203 52.381 260 Bam
GCCAGTGCGATTCGTGAGA 19 60.446 57.895 CTGGTATTTTGCACGCGTGT 20 59.763 50.0 164 Bam
AGACACTCCGTTTAGAGAGCT 21 58.202 47.619 AAAGGATGTCTTGCGCATGC 20 59.828 50.0 227 Bam
CCTAGGCAGAGCAACCACTG 20 60.392 60.0 TATGATTGGTGGACGCCGTC 20 60.179 55.0 102 Bam
TAGCTACCTAGTGTGGGGCA 20 59.663 55.0 ACGAAAGAGGAATCAGGCGG 20 60.108 55.0 100 Bam
TCATAGCTTCAACCTGGCCG 20 60.108 55.0 ACGGAATCTTGATGTGGCCT 20 59.379 50.0 137 Bam
TTCAGCGTCACCAAGACCTC 20 59.966 55.0 GGAGCAACCCAAACTGGAGA 20 59.89 55.0 198 Bam
CACCCCATCAATGACGACCA 20 60.036 55.0 GCCGCCTCTTCCATCTCTTT 20 60.107 55.0 159 Bam
CGAGCACAGAAGTAACCGGA 20 59.757 55.0 GATGGAGTCAATGGCTGCCT 20 60.107 55.0 193 Bam
GCACGAGCATCCACCTTCAT 20 60.746 55.0 GCTTGGAATGGCAATGCACA 20 60.037 50.0 245 Bam
GTGTCGAGGTCAGTCAAGCA 20 59.968 55.0 GGTCGCTATCGTGCATGGTA 20 59.968 55.0 129 Bam
GGGATGAAGAAGGCCTCATGA 21 59.508 52.381 AACACGGTTGCTTGAGACTT 20 57.962 45.0 181 Bam
CGTAGTTTGCCTTCGCATCC 20 59.626 55.0 GTGTGCGCAGTTGTTTGGAT 20 59.969 50.0 165 Bam
CGTAGTTTGCCTTCGCATCC 20 59.626 55.0 TTGGGGATTTGGTGCGTCAT 20 60.252 50.0 183 Bam
CGCTCGATCCCACTTACCTC 20 59.969 60.0 GCCACAAACGAAAATGAGAGCT 22 60.031 45.455 229 Bam
ATCAGGTGCCGTATCAGCAG 20 59.894 55.0 TGATTCGGTGCATGTCAGGG 20 60.393 55.0 267 Bam
GAGCCCCTTCTTCATGCCTT 20 60.034 55.0 CTGCTGCTTCTGTACCGTGA 20 60.038 55.0 141 Bam
ACAAGTAAACGAGGCTCCACA 21 59.585 47.619 TATCAATGGCGACCAAGCGT 20 60.108 50.0 178 Bam
ACGCTATCAGAACCTTGGCC 20 60.108 55.0 TGTGATAAGTAAGGTTCCGCTCT 23 59.232 43.478 207 Bam
TGTGCATCGGCCTAACCAAT 20 60.035 50.0 AATGCTTTCTCCCCCACCTG 20 59.96 55.0 117 Bam
TGCCCAAATTACTGGCCCAT 20 59.958 50.0 TGGGAGACTTCGCAAATGGT 20 59.6 50.0 254 Bam
GAGTTTCCAATAGCATGAAGGCA 23 59.304 43.478 AGTTTGCGGATGGTGCTGTA 20 59.964 50.0 193 Bam
GACTATATTCACGACCATCCACA 23 57.804 43.478 ACTAGAGCGAGCGAGAGAGA 20 59.538 55.0 282 Bam
AGCTTCTTGATGGCAGAGGT 20 59.01 50.0 CTTGGTGAGGAGTCGCACAT 20 60.037 55.0 216 Bam
TGATACGGGATCGGAGTGTG 20 58.97 55.0 CAAGCAAGTTGTCACAGCCC 20 59.969 55.0 132 Bam
GGAGGTGGGTTCTCCTAGCA 20 60.618 60.0 TGCTTTTCATGGCGGATTGC 20 60.109 50.0 182 Bam
CCTTGCCGTGCTCCTTTCTA 20 60.036 55.0 ATCGCGGTGACCTTGCTCA 19 61.943 57.895 190 Bam
GGCCTATATTTCCTGCGCCT 20 59.963 55.0 CTGAAAGGGGCAAAGGGGAA 20 60.179 55.0 146 Bam
CGGTTCATACGAAACTATCTGTGC 24 60.027 45.833 GCGCTACTACCAGTCTGTCG 20 60.248 60.0 238 Bam
ACTTGTTGAGTAGCGTGTAGGA 22 59.111 45.455 CGCGATGGCTGCTAGGTAAT 20 60.32 55.0 168 Bam
AGCCGTCCATCAATCTCCAA 20 59.088 50.0 CAAGCCATTGCCACGCATG 19 60.808 57.895 298 Bam
TCAGTTCTCGTGTGAAGCCA 20 59.25 50.0 CTCCTTCAGCAACGCAATCG 20 59.904 55.0 248 Bam
AAAGAGCAGCCGGAAATGGA 20 59.962 50.0 GTGGTAGAACGGGTACACGG 20 60.109 60.0 163 Bam
TCTAACCTTCGCTGCATGCA 20 60.036 50.0 GCGCACGAGTTAGAGGGAAT 20 60.179 55.0 181 Bam
TGGGTACATTCGGTGCTTTT 20 57.72 45.0 ATGCAGGAATGGTCAAGGTT 20 57.39 45.0 179 Bam
GCGGAAAGACAAACGAAGCC 20 60.386 55.0 AGCCAGGAGGGAGAACTGAA 20 60.179 55.0 146 Bam
GTGTCAGCTACATGTGGGCT 20 60.036 55.0 TTTGCGTCCAGTGGGTGAAT 20 60.179 50.0 162 Bam
TGGTTGGTGCGGAAGATTGA 20 59.89 50.0 AGGAGGAGGAGAAGAAGAAGTGA 23 59.923 47.826 140 Bam
GCGAACCCTGATTTCCTCGA 20 60.108 55.0 TCCCGTAAACACAGGCTCAC 20 59.966 55.0 272 Bam
CCGCGCAGTTGCATGAAAAA 20 60.939 50.0 GCATCCTCCGCTCAAAGAGA 20 59.823 55.0 132 Bam
CCCTGTTGGCCAATGACATC 20 59.18 55.0 CTACTCTACTGCTCTGCGGC 20 59.97 60.0 108 Bam
GAACATGCTGGAACGGAGGA 20 60.036 55.0 TTGTACTAAGCCGCCCAAGG 20 60.036 55.0 140 Bam
ACTGGTCATCCTACTCGTGC 20 59.182 55.0 CAATCAGTGACTGCAGCAGC 20 59.832 55.0 250 Bam
GATGATGCAAGGCAAGTGGC 20 60.179 55.0 AGAACAGTTTTGTGCCCCCT 20 59.738 50.0 202 Bam
GCAGGTCAAAAGAGGAGGCT 20 59.963 55.0 ACACTAACAGGTGGGCTTGG 20 59.89 55.0 108 Bam
AGCTCAAACAAAGGGCCAGA 20 59.814 50.0 TCAATGTATGGAGAAACCCTAGGA 24 58.715 41.667 221 Bam
TCCAAGCCTGTCAACGACTC 20 59.966 55.0 GTTCGGTCGGATGGAAGTGA 20 59.754 55.0 184 Bam
GCCGTAGCTATCCATTCCGT 20 59.683 55.0 TACGCAATGGATCCAGGCTC 20 59.893 55.0 264 Bam
TGATTGCTGCCTACATGCTG 20 58.614 50.0 ACTTGGAGAGAGGCTAGCCA 20 59.958 55.0 170 Bam
AGGCCAGCAACATCATCAGA 20 59.378 50.0 TGGTGGCTTATGCACTAGGA 20 58.421 50.0 232 Bam
TGGTGAGCAAGTCCTGAACC 20 59.891 55.0 AACGGCGGACCTTAGGAAAG 20 60.037 55.0 173 Bam
GAGAGTTCCACCCCGACAAG 20 60.037 60.0 CCCATCGCGTAGGTACCAAA 20 59.824 55.0 236 Bam
CACCGCAATAACACCTGCAC 20 60.11 55.0 TATGATTTGCTTCCGGCCGT 20 60.107 50.0 187 Bam
ACTGCGTCTCCTCCCCTTAT 20 60.032 55.0 TCTGATTTGCTTCCGGCCAT 20 60.034 50.0 123 Bam
CTGAGAACCTTCACCGCAGT 20 59.966 55.0 GATGTGCTGGATGTGCCTCT 20 60.107 55.0 146 Bam
ACCTTGCTGGCTTGGTAGAC 20 59.963 55.0 AAGAGGCATGGTGTGTGGTT 20 59.814 50.0 241 Bam
GCTGCGAAACACAGATAGCG 20 59.974 55.0 TGACCAAATGGCCTATCTAGGA 22 58.336 45.455 252 Bam
CGCGCCGTCTTCTTTTTCTT 20 59.765 50.0 AGGCCAAGGTCACAATGAGG 20 59.961 55.0 111 Bam
TGCGGCCACATACAGAAGAG 20 60.108 55.0 CCCTTAGCCCCTCTCCTCTT 20 60.031 60.0 171 Bam
ATGACAAAGATCTCCACCACTT 22 57.352 40.909 GCTGCATACCCCTTAGGACA 20 59.163 55.0 119 Bam
TCGAGGTAGGTCATCCATGGT 21 60.063 52.381 TGGAGATGGTGGTGTTCTGC 20 59.963 55.0 217 Bam
GGTCTTTCCACACCACACCA 20 60.107 55.0 CATGGCGTTGTTGGATGCAA 20 60.038 50.0 214 Bam
GCGTGCGTGTGTGTACCATA 20 61.01 55.0 CCCACAAAGCCGAGAGAGAG 20 60.108 60.0 268 Bam
GCGTGGGTCTAGGAAACCAA 20 59.964 55.0 GAATCCCCCTACGCATGGAC 20 60.25 60.0 130 Bam
GAAGCCGCAAGTCAACGTTT 20 59.971 50.0 GCCTCATCTACCTCCCCCAA 20 60.694 60.0 110 Bam
TGTCTCGTCTCACTTGTGCC 20 59.968 55.0 AGGGCATGAGTTATATACACGATGT 25 59.754 40.0 196 Bam
ACTCCAGAATCCGGCATAGC 20 59.605 55.0 GTGTAAACAGAGCAAGGCACA 21 59.053 47.619 176 Bam
CTACCTGCCATGCCTGACAA 20 60.035 55.0 TAGGCCTACCAACGGTCTGA 20 59.96 55.0 247 Bam
CCTCGGGACCTTGCTTTCAT 20 60.035 55.0 TGGCTAGGAGTAGGTGCACA 20 60.252 55.0 255 Bam
CCTCGGGACCTTGCTTTCAT 20 60.035 55.0 GGGACTGCGTTAGTGGTCAA 20 59.966 55.0 175 Bam
GCATCACCCACCCAACCATA 20 60.034 55.0 TAGCCACACCCAGCTTCTTG 20 59.963 55.0 271 Bam
AACTGGTGGTGCACATTGTT 20 58.516 45.0 CTCCTCCTTGCTCCCTCTCT 20 60.032 60.0 226 Bam
TGTGTTCGGAGCAGTGAGAC 20 59.968 55.0 CCACTGGTGAGTTGCCATCT 20 59.963 55.0 190 Bam
GTGTGTGTGTCTATGTATTCACATG 25 58.235 40.0 CCTCTTTCCACCCCAAACCA 20 59.813 55.0 263 Bam
ACAGAGGGTTTGGGATAGGGA 21 59.918 52.381 GATCTGTGTAATGATTGTCATGTGC 25 58.803 40.0 103 Bam
GTGAGAGTGGCTAGCTGGTG 20 60.108 60.0 AGCTGCAGGGCAACATATGT 20 60.034 50.0 155 Bam
TTAAAGCAGCAGCAGCAACG 20 60.04 50.0 GGGTGTGAGCATGTGTTCTTG 21 59.732 52.381 218 Bam
TGTGCTCATTTTCCGGTCGA 20 59.966 50.0 GGGTGTGAGCATGTGTTCTTG 21 59.732 52.381 255 Bam
GCGATCGGTCTCTTCTCAGG 20 59.97 60.0 GAGCATTATCATTTGTTAGCCTTGC 25 59.311 40.0 188 Bam
CGGTTACCGCATCTTCTGTCT 21 60.135 52.381 GCCAAAACAGCCATTGACGT 20 59.968 50.0 237 Bam
AGCAGAAAACTAGTCGGGGC 20 60.036 55.0 AGCTTCCTAGTATTCTGAAAGCCA 24 59.529 41.667 202 Bam
GCACCATTATGCCTACTCTTTCA 23 58.801 43.478 TACTCCCTGATGCTCCCACA 20 59.957 55.0 175 Bam
ACGATGATTTGGTGCCCAGA 20 59.672 50.0 AGAACTTCAAGGTTTCAAGCCT 22 58.097 40.909 222 Bam
CAGATTTCTGCACGCCATCG 20 59.973 55.0 ATGGATCACATCGCTCGGTC 20 59.967 55.0 178 Bam
AGGATCGACACGTACAGGGA 20 60.035 55.0 ACCTCCACTTGTTCGTTCGG 20 60.25 55.0 193 Bam
AAGGTGGTTGCATTGCATCG 20 59.756 50.0 TGCGAAGAGATGAGAATGGACT 22 59.237 45.455 241 Bam
GCCCGTCATCGATGATACCA 20 59.683 55.0 CGAGTTGGTTCGGCAGAGAA 20 60.32 55.0 163 Bam
ACAGGTTCGCACTAGCAACA 20 59.894 50.0 TGCTACAACCCACTCAACCA 20 59.159 50.0 223 Bam
AGTTCACCTCTCACCAAGCA 20 58.868 50.0 ACACGAATGTCCCGCTGAAT 20 60.036 50.0 125 Bam
AGCAGTGGACCAAACCAACA 20 60.034 50.0 GCGGAGAGAGCCAGAGATTC 20 59.968 60.0 143 Bam
TGTTTGTAGACGTATGCCGGA 21 59.455 47.619 CCTGTTGAATGGAAGTGTTGCA 22 59.638 45.455 135 Bam
TCTTGGCGGTCGTGTACAAT 20 59.681 50.0 GCAATAGAGAATTGGCAGGCA 21 58.973 47.619 280 Bam
TCTTGGCGGTCGTGTACAAT 20 59.681 50.0 TGATGTAGATGCTTGGACACCT 22 59.16 45.455 165 Bam
CTTTGGCACTGATACCGGGA 20 59.748 55.0 GCTAGCAATCCCCTTCTTTTTCC 23 59.869 47.826 224 Bam
GTTTCCTGAATCCTCCCCGG 20 60.107 60.0 GTCTTCTCAAAACGGGGCCT 20 60.251 55.0 103 Bam
AGGGTGGTCCGTACATTTATACG 23 59.931 47.826 GAACCGCAAGAGGAACAGGG 20 60.956 60.0 185 Bam
TGCATTAACCTTGCATGCCG 20 59.827 50.0 GACCGTGGCTTTCTTCCTGA 20 59.965 55.0 207 Bam
GGTCCCAGTCGCATGAAGAA 20 60.036 55.0 TTGTGCTATTGCGGTAGCCT 20 59.748 50.0 239 Bam
AGCACGTTCGTGAACCAGAA 20 60.179 50.0 AGCTCAAAACTGAACCAAACCA 22 58.904 40.909 262 Bam
ccagtgggtaaatggctgtt 20 58.077 50.0 ACTGAACCAAACCAGAACCA 20 57.181 45.0 185 Bam
ATGTGGGCTGGAGAGAGGAT 20 60.03 55.0 AGCTCAAAACTGAACCAAACCA 22 58.904 40.909 285 Bam
GACTTCATCGTGGGGTCGTC 20 60.458 60.0 GACGATGAACCGGCCTAGAG 20 59.969 60.0 175 Bam
GATGCGAGATGGTCAGACCC 20 60.25 60.0 GCCCACTCAAACCATCTCTCA 21 59.996 52.381 211 Bam
CGGAGCTACAAGCATCGTCA 20 60.179 55.0 TGCCATATTTGTCATGCTTGGAC 23 59.869 43.478 140 Bam
CCGGATGATGTTTATCAACACCC 23 59.685 47.826 GCAACCAGCAAGCGAGAGAT 20 61.024 55.0 251 Bam
CTCAGTGACAAAGAATGTGCGA 22 59.198 45.455 TCTCCGTCAAATCCAACCGG 20 60.037 55.0 196 Bam
TTCAGGAACAGCGAGCTTCC 20 60.321 55.0 CCTCCTCACCTAAGGTCGGA 20 60.033 60.0 105 Bam
GTCCACAGCTCGCTCTTCTT 20 60.038 55.0 ATGTTGAATTCCACGCGCTG 20 59.831 50.0 216 Bam
AGCTTGGATGACTCCTGCAC 20 60.036 55.0 GGTGGAGGCGACTTAGTACAC 21 60.135 57.143 150 Bam
TTGTGTTCGTGCCCCAGTTA 20 59.819 50.0 GACGCCAATTTCCTCCAGGA 20 60.035 55.0 155 Bam
TCTCTTGCGAACAGCCAGAT 20 59.39 50.0 TCCTCATGAAACTTGCTGACTCA 23 59.929 43.478 228 Bam
TGACATTCCCGACATGCAGT 20 59.675 50.0 GACCCCTTCTTGCACTCCTC 20 60.036 60.0 279 Bam
GAGGAGGCTACTCGTGTTGG 20 59.826 60.0 CGACCGTATCCGATCCGTTT 20 59.97 55.0 125 Bam
GCCGAGGTTTCCCTGTGTAA 20 59.964 55.0 TCGTATTCGCATTCGTATTCGA 22 58.124 40.909 128 Bam
tggattgtggggaatgcctg 20 60.325 55.0 CCTTACAAAAACTAACCACCACTGT 25 59.641 40.0 244 Bam
GGAGCACACATATTGCGACG 20 59.698 55.0 CAGCAATGTCTTTTGGTTTCCA 22 57.943 40.909 192 Bam
GAGGAGGCTACTCGTGTTGG 20 59.826 60.0 GGTTGTGGTCTTGCTGAGGT 20 60.179 55.0 191 Bam
AATGAGGAAGGCCAAGCAGG 20 60.324 55.0 cgacagcaccctgatgaact 20 60.037 55.0 182 Bam
TTAGGGTGAGGAGCAAGAGC 20 59.095 55.0 ATCGGCTCTCTCTCTCCCTC 20 59.89 60.0 243 Bam
GAGGAGGCTACTCGTGTTGG 20 59.826 60.0 CACGTTGGTGCAAAAATTTTCC 22 58.066 40.909 185 Bam
CCCCAGGCTTCGAAGGAAAT 20 60.034 55.0 CCACACTCACAAGCAATGTCA 21 59.051 47.619 185 Bam
TGCACAATGAAACGTTGTTGC 21 59.077 42.857 CCTCCTTGACCCCACATGTC 20 60.035 60.0 241 Bam
TCTGGAGGAGGCTACTCGTG 20 60.394 60.0 GGCAGCCCACTCAGAGATTT 20 60.035 55.0 112 Bam
CTCACGTAACGGAGGGTATGT 21 59.253 52.381 ACTTGAATTTTTGCTTTGGGCC 22 58.786 40.909 217 Bam
GGCACACATATTGCGACGAC 20 59.974 55.0 GACAGCAGCAGTCGAGTGAG 20 60.732 60.0 207 Bam
CGATCTACCGCTTCTCCCAC 20 59.969 60.0 TAGCACGGTCCATGGGGTAT 20 60.399 55.0 282 Bam
GCCGCAATCAAAGCTTTCCA 20 60.038 50.0 ACTATCCCGTGCCCTCTTCT 20 60.032 55.0 211 Bam
TGGACAGCAACAGCATTCCA 20 60.179 50.0 CCAGTGTAAGATGAATATAGTTGGTCC 27 59.342 40.741 130 Bam
GAGGAAGACGGTGGATCTGC 20 60.179 60.0 TGTTGGCTTTTGGGTTTCGG 20 59.538 50.0 157 Bam
CGTTTCCTAATGCGATGCGG 20 60.042 55.0 TGGGAGACACTCTATCTTCGAGT 23 60.054 47.826 175 Bam
AGCCTTGCTTTGGAAGATGA 20 57.408 45.0 CGTCTGCGAGTGTGTTTTGT 20 59.349 50.0 234 Bam
GCACCGTAAGAGGAGGTACG 20 59.9 60.0 CTTGATGTCCCGACGACGAT 20 59.899 55.0 155 Bam
AAGGCCAAGGTGGGTTCAAA 20 60.032 50.0 TTCTGCACCTGTAGCGTGAC 20 60.32 55.0 179 Bam
AGCCTTGCTTTGGAAGAGAAT 21 57.833 42.857 AATTCACGACGTCGATCCGT 20 59.83 50.0 166 Bam
GCACCGTAAGAGGAGGTACG 20 59.9 60.0 CCACCCAACCCATCATCCAT 20 59.737 55.0 109 Bam
AGGTTCTGGCTTATCCCCCT 20 59.954 55.0 CCTGCCAAATAATCCACCATTCC 23 59.93 47.826 175 Bam
GTCACATTTATGCGCCCGTC 20 59.972 55.0 ACCGTGCACTGGTAGAATCG 20 60.109 55.0 274 Bam
CGTTTACCTACCAGGGCAGG 20 60.108 60.0 TCCCTCCTCTCTTCTCAGCC 20 60.033 60.0 210 Bam
TTGTTGCGTCCCGAGTACTC 20 60.039 55.0 AGGGTTGCCAATCGGGATTT 20 59.959 50.0 249 Bam
TGAGCAGCCTCTTGATGTGA 20 59.021 50.0 CCATTGACAAATTGGCATCGC 21 59.071 47.619 124 Bam
TGAGCAGCCTCTTGATGTGA 20 59.021 50.0 TTCGTGGAAACCTCTCGCAA 20 59.895 50.0 225 Bam
CACCGAGGACTCCATCGATG 20 59.969 60.0 GTGCACACAGTCAAACAGATGA 22 59.386 45.455 137 Bam
CAACCGATTCCTTGCCTCCT 20 60.035 55.0 CCTCCTTCTTGGCATTCGGT 20 60.035 55.0 131 Bam
TGAAGCACAGAGGGAGAGGA 20 59.885 55.0 CGTCGTTTCCTTGCAACTGG 20 60.041 55.0 191 Bam
ACAACCATTGACGACGACCA 20 59.895 50.0 TCGACATCACTTCCATAACCAGG 23 60.119 47.826 211 Bam
GCACACATTTAGGGGGAGCT 20 60.034 55.0 GAGACTACGACTACGACGCG 20 60.044 60.0 240 Bam
CAACCGTTGAGCGACTTTGG 20 60.041 55.0 GCCTCGGTCCTGAATTTCGA 20 60.108 55.0 183 Bam
TAGACATGAGCTGGGGACGA 20 60.034 55.0 CCGAACCGATCACCAGCTTA 20 59.825 55.0 174 Bam
TTCCTCGAACAGCATCGCAT 20 60.108 50.0 CCGAACCGATCACCAGCTTA 20 59.825 55.0 176 Bam
TGGACAAGCATCACACGTGT 20 60.179 50.0 CCATGAATACAACAAAGACGCACT 24 60.083 41.667 123 Bam
TGGAGATTGCTTCTTCCGGG 20 59.747 55.0 ACCCAGATACCTCGATACGGA 21 59.577 52.381 256 Bam
GAGACAACAGCAGCGAAGGA 20 60.32 55.0 GTAGCAACGCACGGACATTC 20 59.905 55.0 158 Bam
GATTTTCGGCCGTGAATGGG 20 59.899 55.0 CCAGAGACTCCTCGGAAGGT 20 60.324 60.0 293 Bam
GCTGCTTGTATTGCACATTCGA 22 60.16 45.455 CTACGTTTGTCGCCATGTGC 20 60.179 55.0 224 Bam
GCTGCTTGTATTGCACATTCGA 22 60.16 45.455 GCTAGCGCGATCAAACCAAG 20 59.973 55.0 206 Bam
TGTGCTGCATGTGAGATGGT 20 59.963 50.0 AGTTTGGTTCCGTTGCGTTG 20 59.9 50.0 146 Bam
AGAGCCACGTGGATAGGAGT 20 60.033 55.0 TCGAAAACTCCGAAGCAGCT 20 59.966 50.0 179 Bam
AGCGCTCTACTTGCAAGTGT 20 59.966 50.0 AGCTTGAGACCACACAGCAG 20 60.25 55.0 132 Bam
ATGCGTATCTTGGTGACCCG 20 60.179 55.0 GAGTGGATAAGCACGGGGAG 20 59.895 60.0 209 Bam
CTAGCGAGGCAACACACTCA 20 60.038 55.0 CCGGAGACTCAGCAAGCATA 20 59.538 55.0 234 Bam
CCCCATGACCATGAGGAACC 20 60.107 60.0 TGCACACTTACCACACCACT 20 59.456 50.0 156 Bam
CCTAACATGGCATATTTCGCGA 22 59.194 45.455 CACCAGATCCACCATAGCCC 20 59.891 60.0 112 Bam
ACATTGGAGAGCAAGCGACA 20 59.965 50.0 TCGAGTTCTTGGTCGCACAA 20 59.897 50.0 231 Bam
AACCACATGAGACCGGTTGT 20 59.528 50.0 TGAGAGGACACCACTAGCTCA 21 59.924 52.381 203 Bam
GTACATGGGTGGAATGGGCA 20 60.034 55.0 TTCTATCTTCAACGGCCGCA 20 59.752 50.0 232 Bam
CAAGCATGGGGGCATGAAAG 20 59.823 55.0 TGTTGATTACGGACCGGCTC 20 60.109 55.0 132 Bam
AAGCAGGCCGAAACTATCCC 20 60.107 55.0 AACTGAGCACTCAATCCCCA 20 58.933 50.0 115 Bam
TACACGTCGTGCCTCTCATG 20 59.83 55.0 GGCTCAGCCTCTTGTTCCAT 20 60.035 55.0 185 Bam
CCTTACTTGATTGTTAATAGGGCCTG 26 59.737 42.308 TCGCAAGACACCCTCCAAAT 20 59.6 50.0 192 Bam
TCCTACTTTCTTGTGCATGCATG 23 59.559 43.478 ACTTGGCCATGGTCATGTGT 20 59.887 50.0 210 Bam
GCGCGCCAATATCAATCGAG 20 60.179 55.0 AGCGATCATCGTTGCCTGAA 20 60.108 50.0 202 Bam
CACTGTCATCCTCGGACTCA 20 58.823 55.0 GGGTTATCTGCCGTACGGAG 20 59.968 60.0 187 Bam
AGCGGCTTTTGACTTTTGCT 20 59.253 45.0 GTCAAACCCAACGCAACGAA 20 59.901 50.0 253 Bam
GGTCGAGTGAGAAACCAGCA 20 59.966 55.0 CTCGGTGTTGGCCATGTAGT 20 60.036 55.0 100 Bam
ATCACCCTCAGACCGATGGT 20 60.326 55.0 GCGTTTCTTGCTAAAGCGCT 20 60.11 50.0 219 Bam
TTCAAAGCCAGCACAGCAAC 20 59.897 50.0 CCCACCGGTCAGGCTTTAAA 20 60.251 55.0 140 Bam
GCTTGAGCGTGCATGAGTAG 20 59.351 55.0 gggaggtaatgagattctcagct 23 59.354 47.826 107 Bam
GACGGTTTGCAGGTTTGGAC 20 59.97 55.0 GTGCATGCCGGAAAGAAAGG 20 60.109 55.0 179 Bam
GCCCTCCCCTTTCTCTTTCC 20 60.034 60.0 ACCGGAGAAAAACACCTCCC 20 59.89 55.0 181 Bam
TTCGATGGGTGCACACGTAA 20 59.966 50.0 ACACTGTAGCTGAACGTGACT 21 59.318 47.619 241 Bam
TGGAAACACGTGGTATGCGA 20 59.966 50.0 CGGCGACCGTAAGTCATCTT 20 60.179 55.0 280 Bam
CTGGGCGGTTCTACCACAAT 20 60.035 55.0 CCCTCGAGTGTCCGTATTTGA 21 59.525 52.381 138 Bam
TTTTTGTGTGTGCGTGTGGG 20 60.109 50.0 AGGTCACTGTGGGAGCAATG 20 59.963 55.0 113 Bam
ACTGGCAGGAGCAACTCATC 20 60.036 55.0 TCTGTGACTTGCAGGCTCTG 20 59.966 55.0 204 Bam
GAGTGGGGAAAGGATGAGGC 20 60.107 60.0 GAGCGGGGCTTAAATGCATG 20 59.969 55.0 127 Bam
GACAAAGTCTGGTCGCTCCA 20 59.966 55.0 AGGGGAGAGGAGCAGGTTAG 20 60.032 60.0 155 Bam
GGCCTGAATCCTGTGTGTGA 20 59.963 55.0 GGATCGGGATCTAGGCTTGC 20 60.037 60.0 183 Bam
GAAGCTGAGTCCAACACCGA 20 59.966 55.0 ACGGCAAAAACAATCAACCCA 21 59.517 42.857 147 Bam
TCCTTGCCCAAGTCTTGCAA 20 60.106 50.0 CCGGAGAAACGAACCCAAGA 20 59.966 55.0 175 Bam
AGGACTTTCCCCATTGCCTG 20 59.96 55.0 ACTGCCGATCTTTCCACTCC 20 59.749 55.0 216 Bam
TCACAGGACACATTTGTAGCGA 22 59.963 45.455 CGTGCGATGGATAAAACACGT 21 59.608 47.619 262 Bam
TGTTGCTACCACCACTGGC 19 60.228 57.895 TCAATCATGGAGCCTAGGCAC 21 59.858 52.381 200 Bam
ACAAAAGGATGTTTGTCGCGT 21 59.326 42.857 GACAAACATAGCCAGCGGGA 20 60.392 55.0 102 Bam
AAGCAAGCCTCGCTTCTACA 20 59.678 50.0 CCAAGCTCCTCCACTGGTTT 20 59.889 55.0 226 Bam
ACTGACTTCTGATTGTTCAACTCG 24 59.253 41.667 GGGAAACTGATGCGGGAGAA 20 60.035 55.0 105 Bam
TCGGAGAGCTATCCTCGAACT 21 59.859 52.381 CATGCAATCGTCGTTCCAGC 20 60.248 55.0 234 Bam
ACCCACGTCAAATATCGCGA 20 59.826 50.0 GCCCATGGATTCGTTGATGC 20 59.969 55.0 172 Bam
GGAGACGAAGAAGCCGAGAG 20 59.9 60.0 TCGTTTGTTTGCATGACCTCT 21 58.429 42.857 193 Bam
CCATAGCATGCGCACTTTCC 20 59.97 55.0 TCCCTGTGGTTTGTGTGGTT 20 59.667 50.0 189 Bam
ACGCTGTTTGGACGCCATAT 20 60.392 50.0 TCCAATGGGGTCCATGCAAT 20 59.661 50.0 177 Bam
TACGTTCGTGGAATCCGCTC 20 60.179 55.0 CTACTCCCATCTGCATCCGC 20 60.32 60.0 212 Bam
CATCTCTTCTCAGCCATCCGA 21 59.314 52.381 TTGTCAGCCAACCAGTTGCT 20 60.396 50.0 141 Bam
TGGTGGTTGGTATGTCCTCAC 21 59.65 52.381 GAGACGGGTTCCAGGTTGTT 20 59.892 55.0 118 Bam
GGAGGCACCTTCATCTGTCC 20 60.107 60.0 CGAAAGCAAAACGACCGCG 19 61.067 57.895 194 Bam
TCCTACATATCGCGTGTGAAAA 22 57.887 40.909 CCCCTCCACAGAAGAAGACG 20 59.752 60.0 203 Bam
GGCCACAACCTCTAGCAACA 20 60.251 55.0 GTGCGTGTGTGTGGAATCAC 20 60.041 55.0 224 Bam
GGCCACAACCTCTAGCAACA 20 60.251 55.0 GACGACGTTATGGCTTTGCA 20 59.206 50.0 258 Bam
TTGGCCCCCTAAGTACCACT 20 60.179 55.0 GACGACGTTATGGCTTTGCA 20 59.206 50.0 255 Bam
AGCAACACAAGTCCAGAGCT 20 59.528 50.0 CCCTAGGGCCACTTTCAGTG 20 60.035 60.0 134 Bam
TCCATCAGCTGCTGGACAAG 20 60.036 55.0 TGGGATGTTACAGTTGCGCT 20 59.964 50.0 237 Bam
ACACAGGGAGCGACACAAAA 20 60.107 50.0 TGGACGGCCATGGTTAATCC 20 60.107 55.0 270 Bam
GAGGCGGAGGGAATTGAGAG 20 59.894 60.0 GGAGGGGAGTGAGACAGAGA 20 59.667 60.0 151 Bam
TGTGTTGCGACTTGCCATTG 20 59.969 50.0 TTGGATGGCCAGATTCCAGC 20 60.396 55.0 142 Bam
GACCTAGCTAGTCGATCTCACT 22 58.264 50.0 CCTTTCAGCTGGGACGTGA 19 59.629 57.895 169 Bam
AGCGGTTTCCTCAGTCTGTG 20 59.966 55.0 CAAAGCAGTGTCCACAACCG 20 59.971 55.0 215 Bam
TGACCTCACTTTTGCTGCTT 20 57.943 45.0 CTCTCGATCTCGTGCACCAA 20 59.829 55.0 189 Bam
CTCTCAGTCTGTGGGTGCAG 20 60.038 60.0 AGATGAACTGGCTGTCACCG 20 60.037 55.0 120 Bam
GCCGTCTCAAAGGAGCTTCT 20 60.037 55.0 AAGCATTGCACTAGGGCACT 20 59.961 50.0 206 Bam
TTGACCTCACTTTTGCTGCTT 21 58.622 42.857 GACAAGCCCTAGGGGTGAGA 20 60.618 60.0 158 Bam
TGCATATGTTGTGTACTGCGA 21 58.034 42.857 GCATCAAGTAGGTAGGCTGCT 21 59.86 52.381 217 Bam
TGGCAGACCGCAATAAACCT 20 59.962 50.0 ACTCCTCTTTGGCTCAAGGC 20 59.963 55.0 187 Bam
TGCTCCAGTGGAAACTGAAAA 21 57.988 42.857 TGAGTCTGATGCGTGTGTGT 20 59.611 50.0 245 Bam
AAAGAAATCGCACGGCCAAC 20 60.04 50.0 GCTGTGTTCTCCTCCATGCT 20 60.036 55.0 289 Bam
CCACCAGAAACATCTCCGCT 20 60.036 55.0 CCCCTACTTCCTTTTTGCCG 20 58.826 55.0 173 Bam
GCGGCCATGCTTTACCTTTC 20 60.179 55.0 CCTGTCCAGTGTTCGTCGAA 20 59.968 55.0 117 Bam
GTCCCCTTTGCTGTCGATCA 20 60.036 55.0 ATACCGGAGTAGGAGGCAGG 20 60.179 60.0 187 Bam
CCATTGGCCAGTTCGGTACT 20 60.035 55.0 GGGAGGGAGCTTCGATCATT 20 59.238 55.0 150 Bam
TCCAGATCCACCTCCTCCTC 20 59.737 60.0 TCCTTCGACCCATTTGTGCA 20 59.89 50.0 174 Bam
AAGATATCTTCACCCGCGGG 20 59.607 55.0 AATTCCGTGTGTCGAACGAC 20 58.866 50.0 260 Bam
TGTGTAGGCCAACTCCTCATG 21 59.721 52.381 AGCACTGTAAAGGCTTGGCA 20 60.179 50.0 144 Bam
CACGTGCGATTTTTGCCGAT 20 60.454 50.0 aaggcagagaagcttggtgc 20 60.893 55.0 233 Bam
AGTAACTGCCACTCCTGCAC 20 59.965 55.0 AAGGCAGAGAAGCTTGGTGC 20 60.893 55.0 176 Bam
ACGATACGTTACCGGTCACG 20 59.903 55.0 CACCCGGGAGTAGAAAAGAGT 21 59.1 52.381 122 Bam
AATTTTCCTGCCCCCACACA 20 60.105 50.0 CAGTGTTCCAGGACTCGGAC 20 60.038 60.0 188 Bam
GGGGTCTAGTGAGAGGGAACA 21 60.273 57.143 ACAAGATGATCCAGTGAAAGAGGA 24 59.466 41.667 298 Bam
TGTCCAGACACCATGGTACC 20 59.019 55.0 GTCTTGGCCTTCGTCTTCCA 20 59.965 55.0 194 Bam
AGGTGCAAACCAGAAGCTGT 20 60.107 50.0 CCCCTCATCCATGTCAAGGG 20 59.816 60.0 113 Bam
GTCCTCCCTCTCGCATGAAG 20 59.896 60.0 GGTTTTCGCATGCACCTGTT 20 59.968 50.0 135 Bam
TCTTGAGCTGGGGGTTTTCC 20 59.888 55.0 GGTGTTTTTGCGCGAGAGTT 20 59.971 50.0 214 Bam
TGCATGTCAACAAGGATTAGCA 22 58.58 40.909 TGCAGAACCGAATTGACCGA 20 59.966 50.0 225 Bam
TTCTTCGTCGATGGCGTCAA 20 60.039 50.0 GATCAGTACTGCACGGCGTA 20 59.9 55.0 263 Bam
GCTCGTCCTCACCTTCCTCT 20 60.968 60.0 AGAGCTCGCCTCCAAAAGTC 20 60.037 55.0 162 Bam
GAGAAAACGACTGCCGGACT 20 60.32 55.0 ATGCGTGCCGTTTGATTACG 20 59.904 50.0 265 Bam
ATCCGCGCATACTCACCAG 19 59.932 57.895 CAGTCCAGTGCGAAACATGC 20 60.11 55.0 113 Bam
ACAAGCTCGAGGAGATCTGC 20 59.541 55.0 AGGACATGTTGAGCCCCATG 20 60.034 55.0 261 Bam
CACAGGCTGCAACAAGACAC 20 59.97 55.0 TTGCTTCAGTGCCACTTTGC 20 59.897 50.0 238 Bam
GCCGGCTAGTTCTTGGAGAA 20 59.751 55.0 CCGTATGTCCACTCCGTCAG 20 59.899 60.0 287 Bam
GGTACGGCCATCCCTTCAAA 20 60.035 55.0 GGAGGTGGTGGTAATGGTGG 20 60.034 60.0 187 Bam
AGCCTGCAAAGATGAGGCAT 20 60.033 50.0 GCCATGGCTACCACTAAGCA 20 60.107 55.0 186 Bam
ACACGGAGGAGAGATCATCGA 21 60.134 52.381 CATGCTACCTCCGCCACTAG 20 59.967 60.0 181 Bam
ATTGCGTGTCTTTCCTCCGT 20 59.965 50.0 TTTGGGGCCTTCTATGCAGG 20 60.033 55.0 206 Bam
TGTCACATCCACGTGGTCAA 20 59.534 50.0 AATGCTGCAAGGGTGGCTAT 20 60.033 50.0 160 Bam
AGAACTTACTGGCCGGTTGG 20 59.964 55.0 TCCAACCTCCCGTTCTCTCT 20 59.885 55.0 183 Bam
CCAAAAGCCCACTTCACTGC 20 59.967 55.0 GTAGGCCCACTCTCCAGGTA 20 60.032 60.0 119 Bam
GTCATGCACTGACGTGTTCA 20 58.783 50.0 GCTCGAGTGGTGGAAGAACA 20 59.966 55.0 156 Bam
TGCCTTGGTCAAAGCATGGA 20 60.179 50.0 TGTTTAGATCTCGCTAGCTAGGT 23 58.538 43.478 248 Bam
CACCACAGGAGCCACGTAAT 20 60.036 55.0 TTCTCCTCCCCTCCTTCCTC 20 59.66 60.0 104 Bam
TTGGCTCCAGGTATGCACTT 20 59.302 50.0 CTCAGAAGTCATAAGTCATTTGGAG 25 57.463 40.0 275 Bam
CGAGCTGTCGTTCTCGTACA 20 59.835 55.0 GCCCGTTGAGCTCGAAATTC 20 59.903 55.0 157 Bam
GCCTGTCTCATCCCTCTAGC 20 59.321 60.0 ATGTGTCAGGACGCCTAAGC 20 60.108 55.0 248 Bam
TGGTTGAATCATGAAGGGTGGA 22 59.622 45.455 ATAGCGTCAAACCGGACTCG 20 60.179 55.0 201 Bam
CCGCGACACCTTCATGTACA 20 60.389 55.0 GGAGAGATGGGACTACGGGA 20 59.815 60.0 111 Bam
GATCGCCATGGCCGTTTTAC 20 59.971 55.0 CTTTCCCCATCTCCTCGCTC 20 59.894 60.0 119 Bam
CAAGGCTCCAAACGAGTCCT 20 59.965 55.0 ATAGCGTCAAACCGGACTCG 20 60.179 55.0 122 Bam
GGAGATGCACTCACGTCCAA 20 60.037 55.0 GATACGGGAGAGGCTTCGTG 20 59.969 60.0 192 Bam
GGAGATGCACTCACGTCCAA 20 60.037 55.0 TAGACCCGAGGTGCAGAATG 20 59.176 55.0 215 Bam
AGCGGCAGAGGATGAAACAG 20 60.392 55.0 ACTTCATTGCCACGGGAGAG 20 60.036 55.0 119 Bam
CATGGGCAGGAAGGAGGAAA 20 59.667 55.0 GGCTTGCAACTTGTGAGTGT 20 59.259 50.0 176 Bam
TTCTAACCCTGTCGCCACTG 20 59.68 55.0 TAGACCCGAGGTGCAGAATG 20 59.176 55.0 129 Bam
CCCAGTTCTCTCTTGTGCCA 20 59.602 55.0 ACTTCATTGCCACGGGAGAG 20 60.036 55.0 156 Bam
GCGTCTCCTAGCGATCACTC 20 60.041 60.0 GGCTTGCAACTTGTGAGTGT 20 59.259 50.0 273 Bam
CTTTACACGCTGCCGACATG 20 59.905 55.0 CAATCGAACGGCCTGTTGAC 20 59.834 55.0 150 Bam
GCATGGGCCGATGTGAGATA 20 59.965 55.0 AGAGATCCCTATCCCCCGTG 20 59.885 60.0 215 Bam
ATCTCTTGGCGGCCTGTTAC 20 60.108 55.0 CCGTTACGCGAGATACTCCC 20 60.041 60.0 185 Bam
TACTACCCGCAAAAGCCCAG 20 60.036 55.0 TCTGGTGATGTGTGAGGTGC 20 59.965 55.0 114 Bam
TACTACCCGCAAAAGCCCAG 20 60.036 55.0 TCCTTCTCGACCTTTGCGTC 20 60.039 55.0 195 Bam
CGGCAGGGGAAGATTCTCTC 20 59.894 60.0 TGAATTTTGGCTGTTTGCGAGA 22 59.64 40.909 174 Bam
GCCATGGCACGCACATTTTA 20 60.109 50.0 GAATGGGGAAAAATGGCCGG 20 59.822 55.0 247 Bam
AGGTCAGCTACAACGGTGTG 20 59.966 55.0 CCGGGGTTATTGTGACTGCT 20 60.035 55.0 212 Bam
TAAGCTCTGTGGTCTGTGCC 20 59.678 55.0 GCTGAATGCTCGTTGCTATGG 21 60.003 52.381 206 Bam
GAGACTCAGCAAGCACACGA 20 60.319 55.0 TGGTTGGCTAGTTGGGTCAG 20 59.6 55.0 220 Bam
AACACAAGCCCCAGAGGATG 20 59.961 55.0 TTTTGCTCACAGCGGGTAGT 20 59.892 50.0 186 Bam
CCTACGTTTTCTGGCCGTCA 20 60.32 55.0 TTGCTGGGTTTGGGGAGATG 20 60.252 55.0 178 Bam
GCCTAATCAATCATGGGCGC 20 59.758 55.0 TTTGTGTCATGAACCGGGGT 20 59.816 50.0 156 Bam
CGACGTGTTTCAACAAATGCC 21 59.221 47.619 AGAGAAGTGCAACACCACCA 20 59.454 50.0 102 Bam
GACCCGACGCATAAGAACCA 20 60.109 55.0 TGAAGAATGGAAGGGCCTCA 20 58.629 50.0 296 Bam
CTTTTTCACCTTCTGCGGCC 20 60.039 55.0 TGCAAATTGATGGTGTGGTCA 21 58.686 42.857 197 Bam
AACCAAGCGAAACCCCCATT 20 60.471 50.0 GTCCTGGGATTTTAGGGGCC 20 60.106 60.0 231 Bam
GATGTCATCGTTGCGTGCAG 20 60.247 55.0 TTTTTCGGCGCCTTCTCCA 19 60.228 52.632 201 Bam
GTCGATTACAAGACGCGCAC 20 59.977 55.0 CACTGATGCAGAAGGGGGAG 20 60.107 60.0 155 Bam
GCGAGAAGAATCACCACGCT 20 60.738 55.0 CGGGTGCTAATGTTCAGGGA 20 59.748 55.0 139 Bam
GACGGAAATGGGGCAGAAGA 20 60.035 55.0 CCGCGACATCCAAGCTTAGA 20 60.179 55.0 192 Bam
CGATGGTTGAGCTAGCGGAT 20 59.967 55.0 ACGTTTTGCATTTGAGAAGGGA 22 59.044 40.909 157 Bam
GCCAAGGACGACGACGATAA 20 60.179 55.0 CTGTGCTGGGTGTGTCTGAT 20 59.964 55.0 174 Bam
TCGTCGGTGTTGATTGAGCA 20 59.967 50.0 GAAGGAGGCGGATGAGGATG 20 59.965 60.0 129 Bam
AGCGGTCAGGGCAAAGGAA 19 61.829 57.895 TTCGGGCGACATCTTGACAA 20 59.966 50.0 162 Bam
GCGCTTCCTTCCTGTCGTAA 20 60.389 55.0 CCTGGCCTTCGGGTGATTAA 20 59.745 55.0 168 Bam
TTGACCGGTCCTGAATGGTG 20 59.964 55.0 GGGCCCTCGATAGCTTCATC 20 60.037 60.0 142 Bam
TCATGTATCAAGCAGAGTTCCA 22 57.176 40.909 CGGGGGCATTTCGGTAATTT 20 58.892 50.0 141 Bam
TGAGTGAGACTTGCAAGGGA 20 58.576 50.0 CTACAAAAGCAGCGACGCTC 20 59.906 55.0 167 Bam
TGAGTGAGACTTGCAAGGGA 20 58.576 50.0 CTCCTCATCCTCCTCCCGAT 20 59.886 60.0 173 Bam
TTTTGGCTGAGCAGTCCAGT 20 59.817 50.0 CGTTGCTCACGCCAATGTTA 20 59.485 50.0 158 Bam
CGCCAACTATCCATCACCGA 20 59.896 55.0 TCCTCCCAAACCATGTCATGT 21 59.29 47.619 237 Bam
CCAGATCGACGGCTGCTATC 20 60.388 60.0 AAGTCGGGGTTGATGCAGAG 20 60.036 55.0 242 Bam
CAGTCCAGAGCAGTACACCG 20 60.109 60.0 AGGGCTTGTTTGTTTCAGCT 20 58.219 45.0 107 Bam
CCTGCCAACGGTTGAGGATA 20 59.748 55.0 CTCAGCCTCCTCCATGTCAC 20 59.822 60.0 272 Bam
TGAACGTGGAATAGCTGAAACC 22 58.929 45.455 ACTGAATCAGCACGCGAGAA 20 60.038 50.0 101 Bam
CGTTTCTACCGGCCTGACTT 20 60.038 55.0 ACTGAATCAGCACGCGAGAA 20 60.038 50.0 200 Bam
CCTTGGATGCTGCCACATTG 20 59.825 55.0 GTAGAACACCCTGGCAGCTT 20 59.963 55.0 172 Bam
TGCTCAACCTCGCACTACAC 20 60.32 55.0 CCCTACTCACAGCTAGGGGT 20 60.032 60.0 263 Bam
TGGCCAAGCTGGTTCTCATT 20 59.887 50.0 TCCTTCGTGTACTCGTTGCC 20 60.039 55.0 225 Bam
TATGGTTTGGCTGTGGCGAT 20 60.035 50.0 GTGTGCTTTGTAATACGGCCA 21 59.192 47.619 220 Bam
GAAGAGGGGGACACAAAGGG 20 59.962 60.0 GCCAGTGTCAGTGTTGCTTG 20 59.97 55.0 232 Bam
AATGGGAGCAGACTGGCTTC 20 60.035 55.0 AGGGCCTGTTTGTTTCAGCT 20 60.106 50.0 197 Bam
ATTTCTCGCGATTACGGTGC 20 59.072 50.0 CTAACCAGCTTAGCTATTTACACAC 25 57.765 40.0 241 Bam
GGAACCCCTGCCCTAATTCA 20 59.371 55.0 ACCCAACCGTCCAAATCACA 20 59.816 50.0 182 Bam
GGTGGGCGGTTGTATTCTGA 20 60.036 55.0 GTGAAGTCCTGGTGGAGAGC 20 60.037 60.0 213 Bam
agacgccatccatgatgtcc 20 59.893 55.0 ACGGAGCCTGTCTTTTCGAG 20 60.038 55.0 106 Bam
ACGGAGCTCTTCTTTTTGGCT 21 60.203 47.619 AACCCTAAGGCCGCTCAAAA 20 59.888 50.0 257 Bam
TGGTGTTGTGTGGTGGGGT 19 61.617 57.895 AACCTTGTCCCCGAACCATC 20 59.962 55.0 171 Bam
GACCTTCTTGCTGTCGGTCA 20 59.966 55.0 TTCCCCCTATGCATCGTGTG 20 59.82 55.0 234 Bam
GATGCCGACGTGAATGATGC 20 60.042 55.0 TCGCACTTCCAATACACCACT 21 59.654 47.619 175 Bam
AACATGTTTGCTGCATGCGT 20 59.968 45.0 TCCGTAAATTTCGTACGCCCT 21 59.796 47.619 243 Bam
CGAGTCTTAAGGGCATGCGA 20 60.179 55.0 TTCATGCCTTTGCCTCTTGC 20 59.395 50.0 146 Bam
GCTCCTGCTTTTATGACGCG 20 59.973 55.0 AAACCTCTTCCTGGGCCATG 20 59.96 55.0 121 Bam
TCAACAGCGGTAGCCACATT 20 59.964 50.0 CATCCAACACAACACCTCGC 20 59.762 55.0 163 Bam
CCCTAGGGTAAAACGGTGGG 20 59.746 60.0 TCAGTCATGGATGGATAGCCT 21 58.018 47.619 240 Bam
CTCTCATCGCTCGGAGTGAC 20 59.971 60.0 CGCGTTCTAAGTAACTTCCGG 21 59.084 52.381 109 Bam
TGCAACGCAGTGCAAACATT 20 60.179 45.0 CCTCGCATTTGAGTTTCCTCG 21 59.605 52.381 104 Bam
GTACGGGAACTCGTCGAAGG 20 60.179 60.0 GATTGGCGGCCGGAGTTTTT 20 61.873 55.0 179 Bam
TTGGACAGTGTCACCGTACG 20 59.969 55.0 CGACGCCTACGAGACAAGAG 20 60.248 60.0 219 Bam
TAACAATCACCGAGGTGCCG 20 60.391 55.0 CGGTCTAGCATTGGGCCTAG 20 59.966 60.0 152 Bam
GCATGTGGGGTTTATTCCGC 20 59.898 55.0 CACAGGCCTAACCAAGAGCA 20 59.963 55.0 210 Bam
CTCGATCCCCCATTGACTGG 20 59.893 60.0 GAAGGAAAATGCGTCGGCTG 20 60.179 55.0 190 Bam
GAAGCGCAGAAAAAGGACCG 20 60.11 55.0 CCCTCCGTTACGCGAGATAC 20 60.041 60.0 249 Bam
AGGGAAAAGGAGACAACTGTTGA 23 59.798 43.478 GTTGGCCCACAGCTTTAACG 20 60.04 55.0 113 Bam
ATACATGCCTCCCATCGTGC 20 60.25 55.0 TTTAGATGAACATGGGCGCG 20 58.986 50.0 105 Bam
TTTCACTTCGCTCCCTCGTC 20 60.039 55.0 GCCGAACTGAACACCACCTA 20 59.966 55.0 148 Bam
GTAGTTGGTCCAGTCAGCCC 20 60.036 60.0 TTGGGGGAATCCGTTAACCC 20 59.668 55.0 183 Bam
AAGGTGGAACGTGGTAACCC 20 59.891 55.0 ACACAGGCAGCTGGTGTAAT 20 59.598 50.0 213 Bam
GCCATTCCATTACCAACCGC 20 59.898 55.0 TATCCTCCCCGTTCCCATGT 20 60.031 55.0 225 Bam
GAGTCCAAAGGTACCCTGCC 20 60.035 60.0 ACGCGAGGGGTAAACAAACA 20 60.179 50.0 171 Bam
GTTGCTTCAGGATGGGAGCT 20 60.035 55.0 TACCTGCTTCTGGCCAGTTG 20 59.963 55.0 207 Bam
GGGTGCTAATGATCAGGGCA 20 59.817 55.0 AAAGGATGCGACCATGAACG 20 58.913 50.0 186 Bam
AGGTTTGGAGTAGGGGTACGA 21 59.922 52.381 ACCAAGCCTCCTTGCCTTTA 20 59.223 50.0 274 Bam
TGAGGGTGGCAATTCTCACA 20 59.23 50.0 AGGTGTTTCCCCTATGTATCATGT 24 59.273 41.667 288 Bam
AAAAGGTAGCGCATCACGGA 20 60.037 50.0 ATCGCCTTGTTCGTCTCTGG 20 60.109 55.0 153 Bam
CTCCCTTACTCATCGCTGCC 20 60.25 60.0 CTTCACCCTCATGGCGACTT 20 60.036 55.0 237 Bam
TGTTCAGTGCCAATGGACCA 20 59.815 50.0 CCAAGGGAGGGGAGATGAGA 20 60.031 60.0 188 Bam
GACGAATCGAGAAAGGCATGC 21 60.005 52.381 TCCGCCTCGATTTCATCTCT 20 58.596 50.0 206 Bam
TGTGATCACTGATCTTTGCGTG 22 59.262 45.455 ACATACCCTCCGTTACACGAG 21 59.253 52.381 203 Bam
CAGAGCGGTGGGAGCTAAAA 20 60.036 55.0 AACCGGCAGTATCAGGTCAA 20 59.019 50.0 185 Bam
CCAAAAGCCATAAGCCGCAG 20 60.179 55.0 GCACGAGAAGAGCTGGGAAA 20 60.321 55.0 230 Bam
TGCAGTCTCTCTCTCCTCCC 20 60.034 60.0 GGCACAGGAACACGGAATTG 20 59.759 55.0 255 Bam
GCACTATGACAGAAGGGGCC 20 60.465 60.0 TAAAACCGACCGACACCCAC 20 60.25 55.0 208 Bam
GGGGTAATGTGGCTGCATGA 20 60.396 55.0 TCAGCTAAACGATGCCTGCA 20 60.036 50.0 113 Bam
ATCTAACGAGACGACCGCAC 20 59.902 55.0 GCTCAATACACGGGGTGGAA 20 60.036 55.0 163 Bam
GTGCACACAGTCAAACAGTGA 21 59.263 47.619 ACTTTTGCTGTCGCTCAGGG 20 60.886 55.0 228 Bam
AAATCGGGAGAAGTGGTGCA 20 59.6 50.0 ACTTTTGCTGTCGCTCAGGG 20 60.886 55.0 182 Bam
ATGGTGGAGAATGGCTTCGG 20 60.107 55.0 TAATTGTGTCCCGGGTGACG 20 60.037 55.0 114 Bam
CGACGAAGGGACGGATGTAG 20 59.971 60.0 AGTGCTAGCTAAACGATCTCAAGA 24 59.6 41.667 166 Bam
GTGAGGAGCATGAAGGGGTG 20 60.394 60.0 GGCAGTACTCCAGGAAGCTG 20 60.108 60.0 186 Bam
CTCTGAACCAACTCGGCAGT 20 59.966 55.0 GTACAGCCCATCCCTGTAGC 20 59.893 60.0 220 Bam
CCCGCAACACCTCAACAATG 20 60.039 55.0 ACGCCAGTAACTTTCTCGCT 20 59.683 50.0 137 Bam
AAATCTCCGAGCAAAAGCGC 20 59.831 50.0 ACAGAGAAAAAGGAGGCGGG 20 59.963 55.0 124 Bam
ACACTGCATCTCCAGAAATCGA 22 59.765 45.455 gaagtctgctccaggtgcat 20 60.036 55.0 182 Bam
CCCTTCCACACGTATGCACA 20 60.321 55.0 GAGATCTCACCGAACCGAGC 20 60.249 60.0 131 Bam
GGGCATCTTCAACCTCCGAA 20 60.035 55.0 TCGGCCCCCTATAATTCGTC 20 59.029 55.0 184 Bam
CAGGCCGTAGAGTGAGGTTG 20 60.109 60.0 AAGACCTCACTGCCGTTACG 20 60.039 55.0 117 Bam
GAGAGACGGTAGTTTGCTCCA 21 59.455 52.381 CGGCGTCAGCTATGAGAAGA 20 59.618 55.0 197 Bam
CCAGTCTGCTTGGTCCAGAT 20 59.383 55.0 AGAGACAAGCGAGGTGAAGC 20 60.038 55.0 263 Bam
GCAGCCTTTCATGGAAGCAC 20 60.109 55.0 AGCACTCGCGTTAGGACAAA 20 59.967 50.0 227 Bam
CGCATCAATTCGCAATTCGC 20 59.504 50.0 GTGATTCGGATGAGGGAGGG 20 59.605 60.0 146 Bam
TCCCATTCTTGTGTGCCCAA 20 59.813 50.0 AGTGCTGCATTGAGGCTGAT 20 60.034 50.0 198 Bam
TGCATCAGTTGTGCATGCAT 20 59.108 45.0 GCGTGCGCATATGTTCATGA 20 59.696 50.0 163 Bam
GCCTCTCATGATCTCGTCCG 20 60.04 60.0 GGTAGATCGAGCAGGAACGG 20 59.969 60.0 149 Bam
TGTGCATCTATTCATGAGGTCCA 23 59.544 43.478 TCGTCTTGAACCTGGACTGC 20 59.966 55.0 186 Bam
TTCGAAGATCCGAGGAGGGA 20 59.742 55.0 TGCATTCCGCTCTAGCCAAA 20 60.036 50.0 215 Bam
TGGAACATGTCGCACTCCTC 20 60.037 55.0 TGCCGACGTTGAAGCAAATC 20 59.763 50.0 116 Bam
CCATTTGCCGCCACATACAT 20 59.254 50.0 GAGGCGGGTACGAGAGAAAG 20 59.899 60.0 186 Bam
GATCAGCAACCACACCATGC 20 59.828 55.0 GATGAGCTGTCACTTCCGCT 20 60.108 55.0 129 Bam
TCGTAGTGGAGAGTTAGGTGAA 22 57.975 45.455 CAACGTATCATTCACCGCGG 20 59.7 55.0 201 Bam
TGCATTGCTCACACTTGCAC 20 59.969 50.0 AGTTGTTCTCAGTGGAGCCA 20 58.868 50.0 144 Bam
TCAAGCATAGCCTTTGCCCA 20 59.961 50.0 CAACAGATGCAGAGCCGTTG 20 59.833 55.0 255 Bam
CATGGACAAGGCTCGGGAAT 20 60.107 55.0 GGAAGTAGTACACGCGGGAG 20 59.9 60.0 226 Bam
TGGCATTGCTCAGTTACCACT 21 59.926 47.619 TTCGTGCGTTCTAGACAGGG 20 59.757 55.0 146 Bam
CGACCCCGACGAATCCTAAG 20 59.97 60.0 CTCCCGGATCCGATCTCTCA 20 60.251 60.0 190 Bam
CCATTTTGCGGTTGCTCCAA 20 59.967 50.0 GCAGTGACGAGGCTGATGAA 20 60.39 55.0 232 Bam
TGCAAATGGCCATGGAGGTA 20 59.666 50.0 CGTACTTGCCCGAGTCCATT 20 60.108 55.0 122 Bam
CGCAGAGAATTCAGGGAAGC 20 58.987 55.0 AGGATTTGCACAGGCGTACA 20 59.964 50.0 105 Bam
TCACACATCATCCTCGAGGT 20 58.147 50.0 TGTTACAGTTACTGGCCCGG 20 59.678 55.0 198 Bam
ACTACCACCTGCTTGATGGC 20 60.035 55.0 CGGTGGGCCAGGGAAATTTA 20 60.324 55.0 239 Bam
CCGAGACACGAGATCCGATG 20 60.041 60.0 GCATTCAAAGCAAGGGTGGG 20 60.037 55.0 164 Bam
TGGACAAGCAGCAGGAGATG 20 60.036 55.0 GTTGAAGGAGGAGGTGGTGG 20 59.963 60.0 256 Bam
CCTGATGCTTCTCGACTCCC 20 59.896 60.0 GGCACTCGCACCTAGGATTT 20 60.108 55.0 173 Bam
AAGAGGCTACACAACAGGGC 20 59.963 55.0 ACTTCTTACGTGCCGGACAG 20 60.039 55.0 111 Bam
TCTCGTGCGTTAACCTTCCC 20 60.038 55.0 TGTGCCGACATATATGGGGC 20 59.964 55.0 122 Bam
GCTGCATCACGTTCTTGTCC 20 59.833 55.0 GAGGGACAGATGTGATCGGC 20 60.25 60.0 187 Bam
AAGTTGTAGGTCCCTCGCAC 20 59.679 55.0 TTCGTCAGTGCTTCAGCGAT 20 60.038 50.0 177 Bam
GAGTGGATAAGCACGGGGAG 20 59.895 60.0 AGTCACGGGGAAATAGGGGA 20 59.956 55.0 198 Bam
GATAAGCACGGGGAGGTAGC 20 59.966 60.0 TCGCTTGGGTGGAAGAACTC 20 59.965 55.0 228 Bam
GAGTAGAATGTGCGCCGGTA 20 59.898 55.0 TCCGATTCTGTGTGCTTGCT 20 59.965 50.0 162 Bam
ACATGCATTGGGCTTAGGCT 20 60.033 50.0 GGCCCGAAACAGAGTCAGAA 20 59.965 55.0 141 Bam
TCGATCGACATCTTGCCGAG 20 59.971 55.0 AAACCCTGCCCTAATCCGTG 20 60.034 55.0 162 Bam
AGAACAAGAAGGCAGCAGCT 20 59.89 50.0 CCGTACGGAAGTTTGGACGT 20 60.319 55.0 181 Bam
CCAAAAGTGGCTTTCGCTCA 20 59.332 50.0 AGCTGTGCAATAAGGACCCG 20 60.393 55.0 218 Bam
TCTTGGAATCCAGGAAGCCG 20 59.747 55.0 GGGAGGACAAGCTCTACCCT 20 60.326 60.0 154 Bam
GATCGCCGATGCCACTATCA 20 60.038 55.0 AACCGAACAGGCAACAGAGT 20 59.82 50.0 171 Bam
ACGAGTCCTAGCTGGTTATATACA 24 58.372 41.667 CTGTGTATCGCGCTTTGTCG 20 59.976 55.0 250 Bam
CCTCCTTCGTTTTGAGGGCA 20 60.251 55.0 AGTCGTTTGGAGGAGTCACC 20 59.32 55.0 297 Bam
TAGATGCTCCAACGCGTGAG 20 60.179 55.0 GGTGGTATTCGAGTCGACCC 20 59.898 60.0 190 Bam
CCTCCTCCAAGAAGCGGAAG 20 60.108 60.0 CGCAGCTCAACCAAAAGGAC 20 60.04 55.0 249 Bam
GGTCGCTACACACGTCAAGA 20 60.04 55.0 CGAAGTCATCCTCCATCGCA 20 59.897 55.0 178 Bam
GTGGAAGGGTTTGAGAGGAGG 21 59.996 57.143 GCTGGACCTCTTTCCACGAA 20 59.965 55.0 184 Bam
CCTGTATGAAACGAAGCTGGC 21 59.602 52.381 ATCTCCTGCGGTTAAAGGGC 20 60.107 55.0 224 Bam
TTTCTATGCGGTTGCCATGC 20 59.545 50.0 CCAATGGTAGCAACCTTCGG 20 58.905 55.0 163 Bam
GAGACTCAGCAAGCACACGA 20 60.319 55.0 TCATTGAGCTGGTATCGGCC 20 59.893 55.0 186 Bam
AGTGTTGTTGTGCTGGACCT 20 59.744 50.0 CCTGGATGGCTTGCTACGAT 20 59.893 55.0 109 Bam
AGACGGGAATGGGAGTCGA 19 60.0 57.895 CTCACCATGTCGACTCCAGC 20 60.459 60.0 239 Bam
AGCACCAGTAATCCATGGGC 20 60.107 55.0 GGCATGCAGGTCCCCTAATT 20 60.106 55.0 235 Bam
ATTCCTCGCGATTACGGTGC 20 60.875 55.0 GTTGCCACCAAAGCATCACA 20 59.611 50.0 110 Bam
GATCACTGCCCACGTCGTT 19 60.374 57.895 CTTTCGCATCTGCCTCCGAG 20 61.151 60.0 259 Bam
CCGGGTAATGAGCCAGAGAC 20 59.895 60.0 ACTTCGAAGGAGGATGCAGC 20 60.108 55.0 242 Bam
TGGGGATCTGCAATGCATGT 20 60.033 50.0 AAAAGAACAGGGCCGTAGCA 20 59.89 50.0 220 Bam
GCACGTCTCCTCGTCAGAAA 20 60.039 55.0 AGCTACTATCCCCACAGCCA 20 60.031 55.0 130 Bam
AGCGAGTATCTCTCTCCGCA 20 60.179 55.0 ATGCGAGATGTACGTGGACC 20 59.898 55.0 161 Bam
TTTTGAGTCACTTGCGTGCG 20 59.973 50.0 TTCTCAGACCCGTATGCGTG 20 59.827 55.0 167 Bam
GTTCCAGGGTCGGCTTTGTA 20 59.964 55.0 CACCCCGTCTAGTCAGCATC 20 59.897 60.0 106 Bam
CCCGATGCGCAGGTACTAAA 20 60.179 55.0 GTCATCCCCGGACTTAAGAAGA 22 59.235 50.0 275 Bam
AGCTAGCTTGATGCAGAGAGA 21 58.613 47.619 CTGCTTGCTTGCTTGGCTG 19 60.373 57.895 206 Bam
GGACACGAATTAGGGGTGGG 20 60.107 60.0 CCCTTTCAATCCGATGGCCT 20 60.107 55.0 202 Bam
CACCCGGGTGTAAAAGGTATT 21 57.924 47.619 TGGATTTGGGAGGAGATGCG 20 59.819 55.0 134 Bam
CGAAGACGAGACGAGGGAAC 20 60.179 60.0 ACACCCACGCACACTCTATG 20 60.037 55.0 160 Bam
CTGCCTTCAAAGCTGGGAGA 20 59.963 55.0 AAGGCGGCGATTGTGACTAA 20 60.037 50.0 158 Bam
ACCCCTCCAATTCCGTGTTC 20 59.962 55.0 GCTTCGGTCCTACGTTACACA 21 60.068 52.381 202 Bam
GGTTTCATGGGGCGAAATGG 20 59.824 55.0 CCAGCCATTTACCCACTGGTA 21 59.716 52.381 187 Bam
CTTGCCGATCTGAGCTATTGC 21 59.47 52.381 GCAACGTGCTGCTCAAAGTT 20 60.249 50.0 216 Bam
CGGCGATCAAGGCAATGAAG 20 59.971 55.0 ACGCAGTCTCCTCCCCTTAT 20 60.032 55.0 146 Bam
AGAGATGGCCCGTGAAGCA 19 61.293 57.895 GGTGACAACCCGATTGCAAA 20 59.329 50.0 193 Bam
CCCAGTCAATTGCTTGTGGC 20 60.038 55.0 TTGCAGCACATCAGCAAACC 20 59.968 50.0 195 Bam
TTCGACGAAGGCTTTTCGGA 20 59.968 50.0 AGATCGTCACATCGGCCATC 20 59.967 55.0 161 Bam
AACCGTATGTGATGCTCCCT 20 58.796 50.0 TTCGGACGGTACCCCTACTC 20 60.394 60.0 146 Bam
GCCGTCCGATTCTCAGGAAA 20 60.108 55.0 GCCTTCTCCTGTTTTTGCGG 20 60.039 55.0 178 Bam
TGTGTTGTGTAGACATGCCCT 21 59.58 47.619 CATGCCATCGTGCTACAAGC 20 59.971 55.0 220 Bam
TCGCACATGATACATAGGGAAA 22 57.319 40.909 GAACAGCCTCTCAACCCAGA 20 59.313 55.0 200 Bam
GCTGGAGGCTTCTTTGATGC 20 59.545 55.0 CGAGTGCTTGTGCGAACAAA 20 59.973 50.0 210 Bam
GAAGAGTGGCCAAGCAGGAT 20 60.035 55.0 ATGCTGGCGAGGTTGAAGAA 20 59.963 50.0 145 Bam
TGACCCCACTATTCTCCTCCA 21 59.635 52.381 TCAGGCGGATCTGAAGCATC 20 59.894 55.0 208 Bam
TACAACCCCGTTCTGTTGGG 20 59.891 55.0 TCAGGCGGATCTGAAGCATC 20 59.894 55.0 164 Bam
CAAGCTTGTGAACATCTTGGACA 23 59.684 43.478 GCAGGCTTCCAGAAGGTTCT 20 59.963 55.0 244 Bam
CGCAAATGTGATGGCCCATC 20 60.249 55.0 TCACTTCTTGTAGCGCCTGA 20 59.034 50.0 263 Bam
ATCTCCTCAATTCGTCCGCC 20 59.895 55.0 CTTCGTCGCCCCTCTCTTAC 20 59.899 60.0 175 Bam
TGCTTTGTTGGAGTGGGTGT 20 60.034 50.0 GCTTGATGTCCCTGTCGTGA 20 60.037 55.0 200 Bam
GGTGAGTGAGAGAGCGATGG 20 59.898 60.0 TGGTTCAGTTTGGTGCTGGT 20 60.034 50.0 106 Bam
ACCCAAACAGTCAAAGCCCA 20 60.033 50.0 GCAGTTCCCTGACCTTGTGA 20 59.891 55.0 143 Bam
CACGTGGACGGGCAGATTT 19 60.671 57.895 TAATTTGTTCGAGGCAAGCGG 21 59.533 47.619 100 Bam
AGGTCCAAGCAAGCACAAGT 20 60.107 50.0 CGCTGTAATATTCTTCCGGGGA 22 59.963 50.0 100 Bam
ACTCTCCTTGATGGGAAGGTT 21 58.363 47.619 GAGAAGAGATGAGCGGCCAG 20 60.249 60.0 267 Bam
TGCCATGATTCAGCCCCAAT 20 60.032 50.0 AAGACCAGAGCAATGCACCA 20 59.889 50.0 178 Bam
TTTGATTGCTCTGCCTTGCG 20 59.758 50.0 AGGGGTGTGGTTCGTTGTTT 20 60.034 50.0 194 Bam
CCCCCGTGTAGTATGTGTCC 20 59.537 60.0 TTTGACATTCATTGGTCCCCA 21 57.749 42.857 171 Bam
ACAAGCCCTCTCAAAGTGGC 20 60.538 55.0 GCAATATTCCTAGACTCACCAGC 23 58.938 47.826 115 Bam
CGCATGTATATATGGCGCGC 20 60.043 55.0 GCGGCAGAGCTGAATCACTA 20 60.179 55.0 163 Bam
TCCCCTACCCTGGTGAAGAA 20 59.505 55.0 GCGACGTAAGGGGAAAAGGA 20 60.037 55.0 129 Bam
CACCACAACCGGGTCAAAAC 20 59.898 55.0 CCTCAGCACCTGTGTGACAT 20 59.964 55.0 245 Bam
ACTTGATCTCCAGCTTCGGC 20 60.108 55.0 GGCCGAGCCCTTTACTTTCT 20 60.035 55.0 123 Bam
TCAACCAAAACCACAAGCCG 20 59.542 50.0 CGTGAATCTGCTAGCTGGCT 20 60.179 55.0 189 Bam
AGGGGCATGTCCAGTCTAGA 20 59.66 55.0 GGAGCGGAGTAAAAATCCCCA 21 60.065 52.381 218 Bam
CCAAGTTCTCGCCGAGATCA 20 59.827 55.0 TCCTTGAACCGGAAGCAACA 20 59.818 50.0 274 Bam
AGAAAAGCCGAAAAGCAGCT 20 58.678 45.0 TGTCCGGGCACTAGCAATTT 20 59.962 50.0 220 Bam
TGTTCCCAAACCACCAATTTGT 22 59.159 40.909 CCCTCCAGCTTCTCGTAGGA 20 60.396 60.0 165 Bam
TCAACATTGGATCGGAGGCG 20 60.462 55.0 GGTAGCTTAAACATGGCAGCA 21 58.908 47.619 190 Bam
ACTTCCTCCATAGGGCGCTA 20 60.106 55.0 CCTCGACGTGATCCTACAGC 20 59.97 60.0 177 Bam
ACTTCCTCCATAGGGCGCTA 20 60.106 55.0 GTTACGTACGGGAGCCTCTG 20 59.9 60.0 238 Bam
ACAACAACGTGCAATTCATGGA 22 59.64 40.909 GCGCATAGTGCAAACCAACA 20 60.04 50.0 246 Bam
GAGACCGTATGAGCCGTGAG 20 59.97 60.0 TGCAACAAGAATAGGAGGCCT 21 59.365 47.619 261 Bam
GTTGAACCCCTTGCAAGCAG 20 59.967 55.0 GAAACTGGCTGACCTGACCA 20 59.891 55.0 231 Bam
CGGGCCGATCCTGAAAAACA 20 60.958 55.0 GTACACGTCCATCGATCGCA 20 60.248 55.0 209 Bam
AGGCCTACCCAACTGTCTCA 20 60.179 55.0 CAGAGAACGTTGCAGTGTGC 20 60.042 55.0 132 Bam
AGACCTGGTCTACGGTGGAG 20 60.324 60.0 TTGAGTTGTTCTGCATGCGC 20 60.04 50.0 200 Bam
CACCTTTTGGCCTTGCTTCC 20 59.966 55.0 AGAGACACCTTCGGGCAAAG 20 59.965 55.0 238 Bam
GCACTCCTATGAACGGCTCA 20 59.824 55.0 AGGACCCAAACCACAATGCA 20 60.106 50.0 251 Bam
GGCTCCGTCACTGAGGACTA 20 60.68 60.0 AAATCGCGTGACTTGTGACG 20 59.493 50.0 209 Bam
GCACCAGAAGTTCACCCTCA 20 59.891 55.0 CCGCGTCTCCCTATTACGTT 20 59.617 55.0 148 Bam
GCAAAAGCCGCACAATGAGA 20 60.039 50.0 TTCTTGCTTGCACGCTTCAC 20 59.971 50.0 224 Bam
GATCTGGGACCTGGTGTTGG 20 60.035 60.0 TTAACAGCGGGAGTAGTGCG 20 60.109 55.0 247 Bam
CCCTGCCCCTTCGAAAAAGT 20 60.54 55.0 ACTTGGCTGGTGCTATCAGG 20 59.746 55.0 105 Bam
GGCCTACAACTGACTTCTTTTCC 23 59.497 47.826 TTCATTTCCGCCACGTAGGT 20 59.678 50.0 187 Bam
TTGGCGACGATCTGGAGATG 20 59.897 55.0 AGGCAGAAAGAAGCAACCGA 20 59.891 50.0 105 Bam
AGATTCTTGGGCCCACAACC 20 60.252 55.0 CGCCCACGGTACATTCAAAC 20 59.833 55.0 211 Bam
CTCCACAAGGTGTTCCAGCT 20 59.891 55.0 AGGAACCTTGCACACCAAAGA 21 60.064 47.619 288 Bam
AAGATAACGCGTGGTGGTGT 20 59.966 50.0 GTCCACCGAGTCAGTGACTG 20 60.039 60.0 198 Bam
CCTGGTTTCACCCCTAGTGC 20 60.323 60.0 AGACGAGTAGGGTAGGATGCA 21 59.785 52.381 284 Bam
ATATACACACGAGGCCGCAG 20 59.968 55.0 GGGTGCTGCTATCGCTAACT 20 59.895 55.0 135 Bam
TCGTCTCAGCTCCTCCTTGA 20 59.962 55.0 TCACCGCAGACGATCGAAAA 20 60.039 50.0 244 Bam
CCTTCAGGTTTCCTTTGTTGCC 22 60.224 50.0 CGGTGCTTCACTCTCCAGTC 20 60.389 60.0 145 Bam
CCCGCCCCGATTATATTGTGT 21 60.271 52.381 AAGGCTCATGCTAGTGCTCG 20 60.179 55.0 134 Bam
CCCACATCCAGCCATCCAAT 20 60.106 55.0 AGAACGTGCCCTTTGCTTCT 20 60.179 50.0 203 Bam
CCCTGTTTCGGTGCTGGTAT 20 60.035 55.0 TCCCACACTATGATGCGAGC 20 59.895 55.0 120 Bam
GGTCCTTTTAGCGCCTGGAA 20 60.322 55.0 GTACTGTGCCGTGTACTGCT 20 60.039 55.0 164 Bam
GCAATACGGCAAAGAACCCA 20 59.115 50.0 TCTTACCCAGCATTATAGCGG 21 57.322 47.619 142 Bam
GAAGATGGAGGATGGTGGCG 20 60.534 60.0 CCATGTCAGCCACTTGGGAT 20 60.034 55.0 203 Bam
CCAGAGCCACCAGGTTGTAG 20 60.036 60.0 TGTGCAAGTGAGTGACGACA 20 59.825 50.0 182 Bam
CGAGCTAGCTGGATGATGCA 20 59.967 55.0 TCCTCCCTCCTCTTTACCGG 20 60.032 60.0 188 Bam
CTTGCCAGTACTCCGATCCC 20 59.895 60.0 CGCCATCTCCCACGACATTT 20 60.744 55.0 262 Bam
AGGACGCACGATGAGAAGAA 20 59.111 50.0 CAACACCTCTCCACCAACCA 20 59.817 55.0 233 Bam
CTCCCATGGACGACAACGAA 20 60.038 55.0 CTTCTGCACTGTGTCTCCGT 20 59.967 55.0 125 Bam
GTAGTTGGCCCAGCAGATGT 20 60.035 55.0 TGAGGATTGATGTGCGCCAT 20 60.107 50.0 157 Bam
TTCAGCCCAACTAAGCAGCA 20 59.89 50.0 ACATGCGTATTGGACCGTGT 20 60.037 50.0 203 Bam
ACTGCACAACGGCTGCTATA 20 59.751 50.0 CTGACCTGCCGATACCTTCC 20 59.895 60.0 221 Bam
TTGCTGCTGCTGCTACTAGG 20 60.108 55.0 AGAAGCAAGGTCGTCTCACG 20 60.039 55.0 169 Bam
AGGGGTATGAGGAGGGCATT 20 60.029 55.0 TCGGCTCATTGTCTTTGGCT 20 59.963 50.0 196 Bam
CGGCCAAAATGAGGAGGAGA 20 59.747 55.0 TCAAGGTCTCGAGTTTCGCC 20 60.039 55.0 163 Bam
TTCCTTGGCCCAAAGCAAGA 20 60.106 50.0 CCAGGACCAACTGCCTACTG 20 60.036 60.0 172 Bam
ACGCCCCATGTTTTCTAGCT 20 59.672 50.0 TCAAAGACTGATCACGCGCA 20 60.319 50.0 201 Bam
GGGAGAGAGAGACGTCCCTT 20 60.034 60.0 AGATAATGGAGGGCGGGCTA 20 60.179 55.0 178 Bam
GCACACTGAATCCTGACAACAC 22 60.032 50.0 GCCTTCCAGATTCCAACCCA 20 59.96 55.0 176 Bam
CAGTAGACAGATCGCTCACCC 21 59.934 57.143 TCTTGCCTCCTACCTCTCCC 20 60.032 60.0 135 Bam
AACTTGCTCTCGAGGTGCTC 20 60.038 55.0 CCCCCTAGGTCCAAAAACGG 20 60.323 60.0 230 Bam
TTGCATTGAGGGTTGCTCCT 20 59.887 50.0 GACGGAAATCCAAATGGCCC 20 59.54 55.0 100 Bam
GGGTGATTGGCAAGGTAGCA 20 60.323 55.0 AACCGTTCAGCTTGTCACCT 20 59.82 50.0 103 Bam
CGGTAAAATGCGAAAGAGAAGAGA 24 59.374 41.667 TGGGTGCCCAAATCGAGTAA 20 59.306 50.0 206 Bam
ATTCACGATGACACCACCCC 20 60.035 55.0 AGCACACGCATGATACCGTT 20 60.391 50.0 137 Bam
GTGACTTGTGACTTGCGACG 20 59.77 55.0 TCTCTTTCGCCGATGGACAA 20 59.394 50.0 127 Bam
TTCCTCCTCTCTTCCCTCCG 20 60.033 60.0 AGCACACGCATGATACCGTT 20 60.391 50.0 149 Bam
AACCTTGCCCTCGTATCCAC 20 59.748 55.0 TCTCTTTCGCCGATGGACAA 20 59.394 50.0 101 Bam
TGCTTTGAGTTGTTTCCTGCA 21 58.901 42.857 ATGCGAACGACCGTAGTGTT 20 60.039 50.0 233 Bam
GTTCCTGCCTGCCCATAGTT 20 60.034 55.0 CCTTGCAGTTTGCTGTTCCC 20 59.967 55.0 215 Bam
GGTGCTTTTCCCTCCACTGA 20 59.89 55.0 GGTAATCCTCTCTGCCACGG 20 59.895 60.0 197 Bam
AGCTGAGTTTTGAAGACCGT 20 57.378 45.0 ACACCAGCTAGCAAACCGTA 20 59.317 50.0 148 Bam
TCCTGCCTACACTTTGCCAG 20 59.963 55.0 GCTCTGAGATTCGTGCGAGA 20 59.9 55.0 178 Bam
TGCATCCTATCCGCCGTTTT 20 60.107 50.0 CCTTTGGTTCGTTGCTTCCG 20 60.04 55.0 192 Bam
ACTCTGCTCCCTGCTGTTTC 20 59.964 55.0 ACTTCAACAACGGAGGAGGC 20 60.25 55.0 116 Bam
GCCAAAGTTATCAACCCAGCC 21 59.795 52.381 TCCCCTCCGGTGCTTCTTT 19 60.846 57.895 182 Bam
GTTGGACTTGATCAACAGGCA 21 58.77 47.619 ACCCAACATCTGTACCAGTCA 21 58.665 47.619 231 Bam
TGGCACACCAAAACACAAGAG 21 59.524 47.619 GGCGCCGACAAGATCTACTT 20 60.179 55.0 141 Bam
CAGACCACCAGTTGATCCCC 20 60.035 60.0 TCCCCTCCGGTGCTTCTTTC 20 61.838 60.0 159 Bam
TGCTGAAAAGAAAGGGTGGTG 21 58.969 47.619 TGACACTGAAATTTCGGCGA 20 58.128 45.0 224 Bam
AATCTGGGGCAGTGGAATGG 20 60.033 55.0 ACAAAAGCTGAGGTGCCACT 20 60.107 50.0 209 Bam
TTCTTATACACACACGCGCG 20 59.014 50.0 AGTGGGATAGGCGAGTCCAA 20 60.325 55.0 155 Bam
CAGCGGCTTAATGGTAGGGA 20 59.532 55.0 CTCGACGCCTCCCTCCTATA 20 59.964 60.0 212 Bam
ACAGGGAGCAGGAGAACCTA 20 59.586 55.0 GACCAAATCCCCATCCCGAA 20 59.742 55.0 176 Bam
TTTGTACTCTCTGCGTGCGT 20 59.968 50.0 GAAGGAGAAAGCGACCGGAA 20 60.038 55.0 227 Bam
ACAAGGAGGCACCACATCAG 20 59.963 55.0 GCTGATGACACATCCCCTCC 20 60.179 60.0 183 Bam
CGGTACATTCGCACAAGCAC 20 60.179 55.0 TCCAAGTTCAGGCCTTCTCT 20 58.265 50.0 226 Bam
TCGCATGCGAGTGTCTTTCT 20 60.038 50.0 ACAAATACCGACTTAACCCGTCA 23 59.993 43.478 157 Bam
CTTCACCGTTTGTCTCACGC 20 59.768 55.0 CAGGTGAAGTCGTTGCTTGC 20 60.041 55.0 193 Bam
TTCCTCCCCCGACTCTAGTG 20 60.033 60.0 CGTTCGCGTCAACTCGAATC 20 59.978 55.0 201 Bam
CAGATACGGCCGGTAGTTCC 20 59.968 60.0 GGCTTCTTGGCAGCACAATT 20 59.681 50.0 174 Bam
CCATGTCACTCACTCTGCGA 20 59.755 55.0 AATGGTTATGCAGGCCCAGT 20 59.664 50.0 194 Bam
AGTCAAGCAGCTCGTAGACG 20 59.831 55.0 GTACCCCTAACAGCCACCAC 20 60.036 60.0 107 Bam
CCGTTACGCGAGATACTCCC 20 60.041 60.0 TTGGCGGTAGTACTAGGCCT 20 60.033 55.0 240 Bam
TCCCTTCGTGTGCTTTGAGA 20 59.244 50.0 AATGGGAAGCCAAAGCAGGT 20 60.179 50.0 198 Bam
CCTGTCCCGAGATACACTGC 20 59.897 60.0 GGAGTTGTCCGTCATGTACAGT 22 60.029 50.0 196 Bam
CTACCAGCAGCTACAAGGCA 20 59.75 55.0 GATAGGTAGGCCCCAATGCG 20 60.322 60.0 219 Bam
CGTATCGGCTGATCTGCTGT 20 59.969 55.0 TCACGGTTTCTAAAAGCGGTT 21 58.436 42.857 295 Bam
GGTTGTGCACGCTTGTTTCT 20 59.899 50.0 TCTCGACCAAAAGGACCGTG 20 59.967 55.0 186 Bam
TGTTGCCCACTTACACCACT 20 59.451 50.0 AGGCAATGCGACACATCAGA 20 60.036 50.0 186 Bam
CCTCCCCTTCCTTCCTCTCA 20 59.957 60.0 GAGGCAGAACTCAGAAGAACCA 22 59.962 50.0 133 Bam
GACTCATGCAACCTCAACGC 20 59.833 55.0 TCCATCTGGAGCACCATTTCC 21 60.064 52.381 178 Bam
CCTCAGGGCCTGACCATTTT 20 59.96 55.0 CATGCTACGTACAGGGGCAT 20 59.893 55.0 117 Bam
GGACCCTCCCACATCAACAG 20 60.035 60.0 CGTTCGCGTGCCGTTTTAAA 20 60.654 50.0 237 Bam
CGTGTTAGGCCTACACTTTCCT 22 60.028 50.0 TCAAGCAATGCAGGGGATGT 20 59.96 50.0 127 Bam
GGCCGGCATCCTTAATTCCA 20 60.467 55.0 TTCTACCGGGGCTCAAGAGA 20 59.959 55.0 194 Bam
ACCCTTTTCCTTTTTCTCCCTCT 23 59.533 43.478 TGTCGCAGATTTGATGGCCT 20 60.035 50.0 209 Bam
GAGGAAGTTGGCAGCGAGAA 20 60.321 55.0 ACTCTCTTGTGGGCTTGTGG 20 59.891 55.0 187 Bam
AGGCTTTGAGATTTCGGGGG 20 60.034 55.0 tggctaggaatcccggctaa 20 60.399 55.0 244 Bam
GGCCCCAGACCACTCATTTT 20 60.252 55.0 TGGCTAGGAATCCCGGCTAA 20 60.399 55.0 193 Bam
CAAGTCGGGTGTAAGAGGCC 20 60.391 60.0 GTCAACCGACCATTGACCCT 20 59.964 55.0 136 Bam
AAGGTGAGCCAAAACGTGTG 20 59.262 50.0 TTACGGATAGGCTTTTACGGTT 22 57.53 40.909 282 Bam
GCACACATTTAGGGGGAGCT 20 60.034 55.0 ACAAGCTGCCATACTCAGGG 20 59.746 55.0 208 Bam
gcacacatttagggggagct 20 60.034 55.0 tccccacctcaccatattcct 21 59.989 52.381 224 Bam
ATCCAAAGCGGCTACAACCA 20 59.962 50.0 TCTGTGTATAATGGGGCGGC 20 59.892 55.0 177 Bam
CGGTAGATGAGGGTGTTGCA 20 59.751 55.0 TTCCCATCCTACCCCACTCA 20 59.58 55.0 184 Bam
TTTCCGATGGCCTGTTCTCC 20 60.035 55.0 CAAGGGATGAGGGGGAGAGA 20 60.031 60.0 182 Bam
AGGGAGATTGGAGGCTCGAT 20 60.105 55.0 CAGAGCATGGAGGAGAACCC 20 59.82 60.0 182 Bam
TGCGCCAATAACCGAGAGTT 20 60.037 50.0 TGTCACATCTGCTCAAGCGT 20 59.966 50.0 208 Bam
CAACTCCCTCCAACCATCCC 20 60.034 60.0 CCCGGCAGCTACAACTACAA 20 60.037 55.0 206 Bam
AGGGGGAGTGAAGCAAGAGA 20 60.179 55.0 TCGAAGAGGTTGCCGTACAC 20 60.039 55.0 271 Bam
GAGATCCAATGGCCCCCTTT 20 59.737 55.0 GAGTGCGCGATACCTCATCA 20 59.969 55.0 113 Bam
GCAAGGAGACACAGTTCTTGG 21 59.124 52.381 GCGGAGGAAGAAAAAGGGGA 20 59.962 55.0 217 Bam
TGCCTTCGTGTGTCATCCTC 20 60.037 55.0 AGAAGAGGGAGCTAACGGGT 20 59.959 55.0 119 Bam
TCCTGGTTGGAGCTTTTGCA 20 60.106 50.0 GCCTACCTTGGGCTTTCCTT 20 59.96 55.0 274 Bam
CGGCAGGAAGAGCTTGATGA 20 60.108 55.0 ACGGCAAAGCTGAAATTACAGG 22 59.771 45.455 287 Bam
TGGAAAGCTGAACTCCTGCC 20 60.251 55.0 TAGTGGGCGAAAACCGTCTC 20 60.038 55.0 231 Bam
TTTCGTCACTTCAGTGCACA 20 57.983 45.0 CAGGATGTAGCTAGGCAGGC 20 59.965 60.0 180 Bam
TCCAACCACACGTTCGTGAT 20 59.895 50.0 TATTCCTTTGCCTCGCTGCA 20 60.036 50.0 202 Bam
ATCTCAGAGCACACCAACGG 20 60.037 55.0 ATGTTCATGCTACACGGCCT 20 59.747 50.0 141 Bam
AGTTGTATATGAGAAGTGGGAGTGT 25 59.278 40.0 GCGCGTACGTCATGATCAAC 20 60.044 55.0 135 Bam
GACGCGAAACTGGCACATAC 20 59.905 55.0 TTCTGTGCGTCAACTCGTCA 20 59.898 50.0 120 Bam
GACGGCAGAACCTAGAAGACA 21 59.455 52.381 TGATCTTGAGATTCACGTGCA 21 57.682 42.857 147 Bam
CTTCGGACCTTGGTCTCCAC 20 60.037 60.0 ATCCCCTCTCCGAAGTCTCC 20 60.106 60.0 186 Bam
TCCTGGCCAAACAGACAGTC 20 59.891 55.0 ACTGCCCCGAAATACCCAAG 20 60.034 55.0 162 Bam
GCGCGATACCTCAAAGGGTA 20 59.896 55.0 GTCTGCAAGTGCCCAAAAGG 20 59.967 55.0 167 Bam
TGTGCGATTCTTGTCACCCT 20 59.604 50.0 GAGCGTCTCGAGAGGATTCG 20 60.042 60.0 125 Bam
GAGAGCACCCAAGCATCACT 20 60.036 55.0 TCGGGTAGTGCCGTTTGAAT 20 59.678 50.0 183 Bam
ACAGCTTGATGTCAGAAGTTCCA 23 60.181 43.478 ACCTTTAGCACGCAGACTCC 20 60.037 55.0 140 Bam
TGTTTGTTACCACCAGTTGTGT 22 58.577 40.909 GGACTGAAGAAGAAGGCGCT 20 60.037 55.0 146 Bam
CACCTCACTGTCCCAATCCC 20 60.035 60.0 CTCACCAACCCGTTGCAATG 20 60.039 55.0 183 Bam
TCTCCACCGTTTACACCAGC 20 59.966 55.0 TCTACACGCCCTAGTCACCA 20 59.961 55.0 174 Bam
CCTTTTGCCCGACCCTTTTG 20 59.967 55.0 CACGAATCCCCAAGAGCTGT 20 60.036 55.0 282 Bam
TCAGACAACAGCAGTCAACAGA 22 59.832 45.455 GGCCCACAAAAGACTCCAGA 20 59.89 55.0 149 Bam
GCGCTCCCCTTTGATTCTCT 20 60.107 55.0 ACAACTGGTGCCCATTTTGC 20 59.893 50.0 270 Bam
GCGCTCCCCTTTGATTCTCT 20 60.107 55.0 TTGCCCTCTGCTTTAGTCGG 20 60.036 55.0 232 Bam
TTTTGAACCAAGCCGAGCCT 20 60.467 50.0 CGGTTCGCTGGTTAGATCGA 20 59.9 55.0 182 Bam
ACTGTCCGAAGTCCCAACTG 20 59.607 55.0 TGCTGCTCGGTTTGATCCTT 20 59.963 50.0 299 Bam
GACCCAATGGACACACAGGA 20 59.6 55.0 GCTCGTCATCAAACATCTGGC 21 59.937 52.381 280 Bam
CGCATTTGCTCACTGTCTGG 20 59.833 55.0 TCCGGATACCTCAGACGTCT 20 59.455 55.0 148 Bam
GGCTTTAGGGAGTTCGGTGA 20 59.388 55.0 GGCGAGGCCTAGTTAATCCA 20 59.243 55.0 215 Bam
CCTTCCTTCTCCTTCGTTCTCC 22 60.094 54.545 GAGGAGGGCGTCAGAATGTG 20 60.461 60.0 189 Bam
GGAGGGGGCTCTAGGGTTAA 20 60.03 60.0 CTCCGAGACGATGTTCTCCG 20 59.972 60.0 189 Bam
TCGCCAGGTTGGACGATAAC 20 60.109 55.0 ACTCCAAGCATCGCAAAGGA 20 59.963 50.0 194 Bam
CGGAATGACTTCTCTGTCGCT 21 60.135 52.381 CAATCAACTGGCCCGGTACT 20 60.035 55.0 195 Bam
ATTCCAAATGGCGAGGAGGG 20 60.107 55.0 CCCTTTTGTGTGCAACGGAG 20 59.969 55.0 127 Bam
TCGACACGACACTGACATGG 20 60.04 55.0 AGTCTGAACCTCTCGCTTGC 20 60.038 55.0 138 Bam
GCGACCATGGAACCTAAGCT 20 60.108 55.0 TGCGAAATCCCGTCCAGATT 20 59.748 50.0 104 Bam
CCACCTCCATCCAAACCACA 20 59.888 55.0 TAAACCCCATCAACCTCGCC 20 60.035 55.0 201 Bam
CGTATCGTCAACAAACGCGT 20 59.568 50.0 GGTTGCTTGGAGGGGATGAG 20 60.395 60.0 144 Bam
CCAATAGTCGAGCAAGGGCA 20 60.108 55.0 AGCAGTGTGGAGAAGGCATC 20 60.036 55.0 137 Bam
GACCACCGTAGCATACCGTC 20 60.249 60.0 CATCACCCACACGAACCAGT 20 60.25 55.0 127 Bam
TGATCGTACACTTGCTTGACA 21 57.621 42.857 ACTCGACAGAAACTTGAGCA 20 57.109 45.0 186 Bam
CGGGACCGAAGAATCTCCAG 20 59.897 60.0 GGGGAGGAGGAAGATGGAGT 20 60.031 60.0 246 Bam
CTTCGCCTCCCTTCCTCTTC 20 59.823 60.0 AGGCGAGTCTTGGAGCATTT 20 59.674 50.0 176 Bam
GAGTGCACTCCAGCAGAGAG 20 60.109 60.0 CTTCACTGAACAACGCACGC 20 60.654 55.0 195 Bam
GGGAGTTCGTACTCTCTCTCT 21 57.729 52.381 GGGCACACCTAATTGCGATC 20 59.337 55.0 109 Bam
TACCTAGGCCTTCTCACCCC 20 60.031 60.0 CTCGCCTGCTTGGAAATCCT 20 60.394 55.0 213 Bam
CAGGCGCTACAAGTGAAGGA 20 60.037 55.0 ATGACGCACTGCATCGATCT 20 59.896 50.0 290 Bam
TGTCTTCCTCTTGAACCAAACGA 23 60.119 43.478 GCTATCTGGGCCAAGCTCAA 20 60.107 55.0 102 Bam
AACGCTACTTGGTGCCACAT 20 60.251 50.0 TAACTGGAGCTCCCGAGTGA 20 59.961 55.0 171 Bam
AGATCCTGGGCTACACCACT 20 59.957 55.0 TGTTGATGGACTCATGGGGC 20 60.034 55.0 196 Bam
CCTTTGCTCCTTGCCCACTA 20 59.962 55.0 GAACGGCTGAGTCGACAGAA 20 60.039 55.0 182 Bam
TTGAGCAGACCCACTTGTCA 20 59.163 50.0 GCCGTAGCTCGATCGATCAA 20 60.04 55.0 186 Bam
CCACTGTTTGCTTTTCCGGT 20 59.256 50.0 CACATCAAGAAGCATGAATTCACG 24 59.208 41.667 147 Bam
AAGGCAAGAGCTGTCGTCTC 20 60.038 55.0 CGGATCCGAGACAGTACACG 20 59.972 60.0 128 Bam
TTCTCCAAGCCTAGAAGCGG 20 59.463 55.0 CAGCTCAAGGAAAATGGCCG 20 59.828 55.0 200 Bam
TCCAAAGGCATTGCACTTGT 20 58.588 45.0 GTGAGGGTACATGTTCCCAGG 21 60.065 57.143 169 Bam
CCTGTCATGAACCGGGGTAG 20 59.822 60.0 tatcagaagccatcgaccgc 20 59.968 55.0 148 Bam
GTCGTGGGAAGGGATCGATC 20 59.968 60.0 TATCAGAAGCCATCGACCGC 20 59.968 55.0 193 Bam
ATGTGCTTCCCTGTCACGAG 20 60.037 55.0 ATATTGCCGTCAGCCAGAGG 20 59.893 55.0 117 Bam
GTTGGTGGTTGGTCTGTCCT 20 59.817 55.0 CGTCTTGGTAATAGCAAAACCGA 23 59.319 43.478 194 Bam
ACCCACTCCACCTTCTCCTC 20 60.546 60.0 CACCCAGGTGCCTTACGTAA 20 59.678 55.0 132 Bam
GCTGCAGATCGTATTTGGCC 20 59.691 55.0 CCGTTACGCGAGATACTCCC 20 60.041 60.0 198 Bam
TGGGTTGAATTCGCGCATTT 20 59.399 45.0 GCGCAAAACTACGTGCAGAA 20 60.042 50.0 105 Bam
CACCCGGGTGTAGAAGAAATT 21 57.932 47.619 TCACATGTCACTGCTCAGGG 20 59.677 55.0 141 Bam
AAGTTGTACAGCCGGTCCTG 20 59.965 55.0 AAGGTGAGGTCGTAGGCGTT 20 61.184 55.0 281 Bam
ACAACGCAGCGAGAGAAGAA 20 59.968 50.0 AGCACAACGACGACTCGATT 20 60.039 50.0 181 Bam
CTGGTCTGAAGGGACGTGAG 20 59.755 60.0 GGCTACCTGATCTGCGTGTT 20 60.108 55.0 194 Bam
TGATCCATCAAACGGGGAGT 20 58.715 50.0 GAGATCGATTCTCCCGGGAG 20 59.115 60.0 246 Bam
CTGAACGGATGAGATGCCCA 20 59.821 55.0 GGGTTGATCTATCGTGGAGCC 21 60.27 57.143 255 Bam
GGCATGACCCTCACCATCAA 20 60.034 55.0 CTTGGTGCAAATGTGGGTGG 20 59.966 55.0 223 Bam
TCCATCCATCCATTGCTCGG 20 59.891 55.0 CAGTCCACGCGAGGGTAAAA 20 60.32 55.0 182 Bam
GGCCTCTTCCATTCTGGTGT 20 59.67 55.0 CCTCCGGCTTCTCACACTTT 20 59.965 55.0 294 Bam
ACAATACCCTCTCCCTCCCC 20 60.03 60.0 ATTTTCCAGTACACGCGAGC 20 58.924 50.0 161 Bam
GTCGAAATGGGTAAGCTTCGC 21 59.938 52.381 AGCTTCTTGCATGGTCCCAT 20 59.666 50.0 205 Bam
TGCCTGTGTGCATGATTTGG 20 59.396 50.0 ACGCCCAGGAAGGAATCAAG 20 60.035 55.0 244 Bam
CCCACCAACCATAGCGAAGT 20 60.035 55.0 TGGAGGAGGAGGAGGTTGAG 20 59.958 60.0 261 Bam
ACAGGAGATGTTTGAGCGGG 20 60.036 55.0 CTCTCGGTGTCCTCGAACTC 20 59.551 60.0 166 Bam
CCCTACGAAACCTCACGAGC 20 60.458 60.0 CAGCGCGGTTTGCTAGAATC 20 59.973 55.0 244 Bam
ACGGAATTCCTTGTCGGCTT 20 59.964 50.0 CGTCGCCTGAGAGGAAGAAG 20 60.179 60.0 135 Bam
ATGATATATAAACACGCGCGC 21 57.365 42.857 TGAAGCACCATACACCGGAA 20 59.312 50.0 205 Bam
ACCATGTCTACACCAGCAGC 20 60.036 55.0 AGCAGCCAAGGACAAGCTAG 20 60.036 55.0 236 Bam
TCAGCGATCATGGAGGAGGA 20 60.106 55.0 GAAGATTGAAACGTCGCCGG 20 59.905 55.0 218 Bam
AGGAAGAACCCATGGGCATG 20 60.033 55.0 ACGCTAAGTACACCATCGGC 20 60.179 55.0 169 Bam
CATAGGCTGTCAGCGGAGAG 20 59.968 60.0 CTCAGCCTCCCTGCCATTTC 20 60.751 60.0 193 Bam
AAAGTACGCATCGTCAGGCA 20 60.038 50.0 TGCTTCAAGGTGTGGACAGA 20 59.163 50.0 134 Bam
GGACGGGTCAAGTAGCTAGC 20 59.897 60.0 CACCTTGCAGCGCAGATTAC 20 59.902 55.0 204 Bam
GTGCACACAGTCAAACAGTGA 21 59.263 47.619 CGTAACTAGAGCAGCGCGTA 20 59.973 55.0 140 Bam
CGGTAAATCGCAGGAAGGGA 20 59.823 55.0 CCCGGGTGTAGAAAAGAGGC 20 60.393 60.0 102 Bam
TCCCGGAAAAGCCCTTTACC 20 59.961 55.0 GTCTCGCTTCCACTTGCTCT 20 60.038 55.0 172 Bam
ATCTACGGCATCTGGGGTCT 20 60.105 55.0 GAAAACGAAACGGAAGGCCC 20 60.04 55.0 176 Bam
GTTGGACTGCCGCTCTCTAA 20 59.753 55.0 CCGGGCGAAACTTAGTGAAC 20 59.206 55.0 182 Bam
CGCCTCAGGAACCCTAGATG 20 59.609 60.0 CGCTCTTTCCAAACGAGTGC 20 60.111 55.0 128 Bam
TCCACCGTCATCCTCTACCA 20 59.666 55.0 CAGTCCACGATGACGCACA 19 60.373 57.895 239 Bam
CGAGCACAACCACATACAGC 20 59.556 55.0 CGCATGCACACAGATTAGCC 20 59.971 55.0 150 Bam
GTCAAGCTGCATTCTAGCCA 20 58.257 50.0 ATGAGTGGAGCCTCTGTACT 20 57.459 50.0 287 Bam
ACGTGAAGACCCGGTCTCTA 20 59.963 55.0 TCTCGGCCTATTTGTGCGTT 20 60.037 50.0 211 Bam
CTGGCTCGGGTGAACAGTAG 20 60.109 60.0 AAGACAGCGTCGCCTCTATG 20 59.899 55.0 170 Bam
CGAGCGGAGGACTAGTAGGA 20 59.894 60.0 TTGCAGACACCACCACCTAC 20 59.892 55.0 229 Bam
ACGTAAGAGTGGTGCAGTGG 20 59.966 55.0 GATGCTAGCTTCTCGGACCC 20 59.967 60.0 141 Bam
GGATGGTCGAGATTGTGCCA 20 60.108 55.0 ACTCCAGCTTCTATGCATAGCT 22 59.029 45.455 112 Bam
CACACCAGTGCCAAAGGATG 20 59.4 55.0 AAGATTTGACCATACGTAGCCA 22 57.519 40.909 142 Bam
TGCAGGCCCGTTAGTGTTAG 20 60.037 55.0 TATGTTTGCAGGAGCCAGCA 20 59.962 50.0 229 Bam
TGCTTTTGGCCCATGCTTTC 20 59.965 50.0 GGTGGCCGGATAAGAAACGA 20 60.108 55.0 114 Bam
ACGTGGTTGAGAGCAAATGTG 21 59.396 47.619 GGATTTCATCGCGTCCAACG 20 59.974 55.0 104 Bam
TCTGTCTAGTCACACACGCG 20 59.763 55.0 CGCCTTTGTCGTCATCATCC 20 59.347 55.0 127 Bam
CGAGGTGGTGCTATGCTCAT 20 59.894 55.0 CAACAAACAACCCGTGCGAT 20 59.97 50.0 160 Bam
ATAGTAGTAGGGCCGGCTCC 20 60.252 60.0 ACAGGTAGCGTCTTGTCTGC 20 60.038 55.0 210 Bam
GGAAGAGGGCAAGGCAATGA 20 60.324 55.0 CCGTTTAACCACAAATCACCGT 22 59.709 45.455 202 Bam
CCGTTCCACGATTTTTAGCCG 21 60.202 52.381 TGTGGCATTTTGGGCAATGG 20 59.964 50.0 248 Bam
CGGCTACACTGTTCCTCCTC 20 59.826 60.0 TGCTGTTAGAGATCCGTCGC 20 59.899 55.0 128 Bam
CACACCCCGAGGAATCCAAA 20 59.962 55.0 AGAGACGCTCCTACTACGCT 20 59.821 55.0 238 Bam
AATCATGCACTCGCGTCTCT 20 59.826 50.0 TACACGTGCTAAGGCTGCAA 20 59.966 50.0 217 Bam
AGATGTCCAATTGCTGCCGA 20 60.035 50.0 TGTGCTTGCTCGTCTCCAAT 20 59.965 50.0 173 Bam
TCAGTGCAGCTTGTAGTCCC 20 59.678 55.0 CTTTGGCTTCTTGAACGCCC 20 60.039 55.0 159 Bam
CCAACATCAACCTACCGGCT 20 60.035 55.0 ACGCATCGTTCACAGGAAGT 20 59.966 50.0 137 Bam
GAGTGGAGGTTGGAAGGTGG 20 59.963 60.0 TCGTGCCAAGACAAGCGTTA 20 60.25 50.0 171 Bam
CCTTCACACCCGAGGAATCC 20 60.108 60.0 TCTTTGAACTCGATCGAGAAACCT 24 60.022 41.667 238 Bam
GGCTTCCGAAAAGTTCTTAGATAAAGC 27 60.887 40.741 GCGAGCTCGTCATCTGAAGA 20 59.9 55.0 259 Bam
GCTGCCGAAATGTATGGTGG 20 59.618 55.0 GGCCCAACTTGGACTCTCTT 20 59.598 55.0 245 Bam
CACACCCCGAGGAATCCAAA 20 59.962 55.0 GTCGAGGTTGGACGTCTTCC 20 60.388 60.0 216 Bam
ctggttgcttctccctctgg 20 60.036 60.0 ACGAGGAGAGATTGGATTCATGG 23 59.929 47.826 140 Bam
CTGGTTGCTTCTCCCTCTGG 20 60.036 60.0 GCAAAACGGAGGGGCAAAAA 20 60.179 50.0 188 Bam
TCTGTTCCTTCTGCGCGATT 20 60.037 50.0 GACGGGGTAGATGGAGAAGC 20 59.61 60.0 202 Bam
GCACCAAATTGAATGTGGCG 20 58.93 50.0 TCCTGGAGCTGGAGGAAGAA 20 59.883 55.0 148 Bam
AGGTTGGTATTCGTGGATGGT 21 59.087 47.619 GCTACGTTCCATGTTGCTGC 20 60.179 55.0 126 Bam
TCTTGCATAGCGGTTGTAACC 21 58.648 47.619 TCTCTCTCTCTCTCCCTCTCTCT 23 60.052 52.174 300 Bam
AAGGAGTCCCGATACGCATG 20 59.611 55.0 CTTAGAGGTCCCTTGAGAACCA 22 58.826 50.0 155 Bam
AGCAGAGACGCAACGGTAAA 20 59.967 50.0 ACTGTTTCGAGATGGCTGTCA 21 59.656 47.619 169 Bam
CCAGTATAAGGAAAGAGGAACCTGA 25 59.574 44.0 TATCCTGGACCTGGAGCACA 20 59.957 55.0 204 Bam
TGTTCGGAAACTAGTGGCGA 20 59.325 50.0 TCTGAGAGAGATGGAGCAGCT 21 60.064 52.381 193 Bam
GCATCCCAGGGTAATACGGG 20 59.964 60.0 TCTGAGAGAGATGGAGCAGCT 21 60.064 52.381 201 Bam
ATGGGATTCATCGTCGACGG 20 59.968 55.0 AGCGACGGGTCAGACTTTTT 20 59.894 50.0 103 Bam
CATGCCTCATTCGTCCGAGA 20 59.897 55.0 ACCGTTTGTGATGTAGCCGT 20 59.966 50.0 149 Bam
GCGTCCAGAGAACACTCCTG 20 60.389 60.0 CAAACGCAGGCATCAAGGC 19 60.445 57.895 284 Bam
AAGAAAGAAGAGGGGCAGGC 20 59.961 55.0 GAGATCCAACGGCAGTCCAG 20 60.461 60.0 165 Bam
GAGTCAGATGCGCTCGGAAT 20 60.249 55.0 CGAAGGTAGCCATGCATTGC 20 59.97 55.0 144 Bam
GGCGATAGGATGAGGAGGGA 20 60.252 60.0 GCTCATAGCGTGAACAAGCG 20 59.974 55.0 245 Bam
TGTGCACTTGTGCTCGTAGT 20 59.896 50.0 GATGGGAAAAGTGGAGGGGG 20 60.033 60.0 148 Bam
TGGTTATCACTCACCGCCTT 20 59.019 50.0 ACTAGTTTTCTGGGTTCCTTGT 22 57.209 40.909 129 Bam
TATCTAGTCACACGCACGCG 20 60.248 55.0 GGTCATCACCCCCATTGTGA 20 59.669 55.0 251 Bam
GGTCATTTGGCAGTTGACACT 21 59.044 47.619 ACATCTGTACGGAGCAGTCC 20 59.182 55.0 157 Bam
CATCGTTAGCGCCTACCCAT 20 59.966 55.0 GGCAGTACAAAAGCTGAGACC 21 59.193 52.381 184 Bam
GACCCTTGTCTTTGAGCCGA 20 59.965 55.0 GCATATTCTCCTCGGCAGCT 20 59.965 55.0 196 Bam
ACCCAATCAGTAAGCGATCCA 21 59.163 47.619 GGCGCCAATCACTTTTGGTT 20 59.967 50.0 167 Bam
CAGTCAAACCTAGTTCGGCCT 21 59.998 52.381 CGGTGAGAGCTCTCTGACAG 20 59.549 60.0 104 Bam
CCCTTGGCAATCACACGTTG 20 60.039 55.0 TAGATCGCCGTCGTGAAACC 20 60.179 55.0 125 Bam
TGCAAACGCTCCAATCCTCA 20 60.251 50.0 GCCCCTGGTCTCTGTTGTTT 20 60.179 55.0 247 Bam
TGAGGGAGGAGAGTGGTTGT 20 59.809 55.0 CGTTGAGTGATGCATGAGCG 20 59.974 55.0 211 Bam
CGCCAAGGGTCAGCATACAT 20 60.464 55.0 AGCTGGCCCAAAGGATACAC 20 60.034 55.0 203 Bam
TGCGTTGTCTGTGATGGACT 20 59.607 50.0 TCCTCTTCGTCCTCTCCTGG 20 60.034 60.0 179 Bam
TCCAGTTCCGAGGTTCTTGC 20 59.965 55.0 AACAGATCCAAACCCTCCCC 20 59.295 55.0 149 Bam
TTGTCCTTGAACTTCGGCGA 20 59.895 50.0 ACTTTGCTTGCACTGAGTTGT 21 58.905 42.857 217 Bam
ATCGGAAGTTTGGAACCGCT 20 59.964 50.0 TCAAGCAAGAAGTCTGCAATGT 22 58.783 40.909 237 Bam
TGAGACGTCGATGTGGACAG 20 59.478 55.0 ATTCACGTGCGACTTTTGCC 20 60.04 50.0 262 Bam
TGGGGTGTGCAAGACTATGT 20 58.936 50.0 TGCCGCAAGATGCAAACAAA 20 59.896 45.0 133 Bam
GATAGCGGGATGTACGGCTT 20 59.683 55.0 CCTCCATAGCAGTGACAGCA 20 59.461 55.0 275 Bam
GGACCAGCTTGCACTTTTGG 20 59.967 55.0 GGGCTCCACAACCCTTCAAT 20 60.252 55.0 200 Bam
TGGGAAGAAAGCAGCCATGG 20 60.613 55.0 GGTAACGGGTAGTGCCGTAG 20 59.899 60.0 183 Bam
CCAACGGAAGCTCTTCACCA 20 60.25 55.0 TTTGTAGCAGCAACAGCAGC 20 59.688 50.0 141 Bam
GATTTGCCATCATCGACTCCG 21 59.471 52.381 TGGACGTGCACTCAGTTTGA 20 59.823 50.0 275 Bam
AGCCAGGAGGGAGAACTGAA 20 60.179 55.0 GTTTGGCCCACATGAGTTCA 20 58.673 50.0 187 Bam
CGGCCGTATCGTAGACTGTC 20 60.041 60.0 AGACTGAAACTTCACAACACGA 22 58.143 40.909 174 Bam
TCCACCCTTAGTACGGGCTT 20 60.252 55.0 GCGGTAGCGAGTGACTTGTA 20 59.83 55.0 157 Bam
ATGTCCTCTCGGTACTGCCT 20 60.033 55.0 TTTGCTTGCAAAGGCCAAGG 20 60.179 50.0 176 Bam
TAAAACCCTAGGCTAGCGCG 20 59.896 55.0 TGCTCCTGACAGGTACCACT 20 60.179 55.0 190 Bam
ACAAAGTGAGCTGTCAGCCT 20 59.528 50.0 ACGGCAAAGAACCAAGCATG 20 59.685 50.0 131 Bam
CTCGGCCCAGTCATCTCATC 20 59.967 60.0 AGACTCCGGCTAAGATTGCG 20 59.897 55.0 127 Bam
CGACGGTCGTCATCTTCCTT 20 59.829 55.0 CCCCATTCCAAAGCACCAAG 20 59.39 55.0 101 Bam
CTAGTTGTGCCTTGGCCACC 20 61.244 60.0 TCCTCTCGCCCCTCGTCTTT 20 62.783 60.0 134 Bam
GGAGCTCTTGTGTCCTGGAC 20 60.037 60.0 GCAAATCACGCCAAGGACTG 20 60.11 55.0 169 Bam
TGGTGGTCACTGTTCTCACG 20 59.896 55.0 TGTCATGCAGTTTCTCCTGTCT 22 59.63 45.455 266 Bam
ACCGGAAGCAGAATTAGCCA 20 59.382 50.0 TCGAGCTTCATGTCCGACAG 20 59.829 55.0 241 Bam
CCCTCGTCCCTAGTCTTCGA 20 60.107 60.0 CCTGCCCTCAAACATTCCCT 20 59.96 55.0 173 Bam
GGCGCTCGGGATTCTTGTAT 20 60.25 55.0 ACACGTACGTACTGCACCAA 20 59.615 50.0 242 Bam
GAAGGAGCGAGTTGTTGGGA 20 59.965 55.0 ACAATGTGCTGGAGATGCGA 20 60.036 50.0 181 Bam
ATCAGAGATCGCCTCCTGGT 20 60.106 55.0 GCGGGCTGTTCGTTGTATTC 20 59.904 55.0 146 Bam
AGACCCCCTGTTTTTGCACA 20 60.033 50.0 TCTCGGCCTTTGCTGTACTG 20 60.037 55.0 188 Bam
CAGGAGCTCAAACTGCCCAT 20 60.323 55.0 TAACAAAGGCAGGCTAGCGT 20 59.676 50.0 156 Bam
GAACAGCCATTGATCCCCCA 20 60.033 55.0 AGCCCGTCCTCTTCCTAACT 20 59.959 55.0 188 Bam
ACGACATATATCGCGGCTGG 20 60.109 55.0 CACTGTGAAAATGGCGTCCC 20 59.759 55.0 116 Bam
GTAGAGCCGGCCTGTTCTAC 20 59.897 60.0 GCACCAAGGAGCACTCGTTA 20 60.32 55.0 226 Bam
CAAGTTCACCGGCAAGAACG 20 60.041 55.0 GAAGGGCGCTAGATGGGTAC 20 59.966 60.0 160 Bam
CAGCGTGCCACTGTTGATTC 20 60.11 55.0 AGCCAAGGTTCTGAAGGTGT 20 59.153 50.0 114 Bam
TGCTTTCCGTTTCTCAGGGA 20 59.238 50.0 tccaaggagacGAGAGGGAG 20 60.034 60.0 112 Bam
TCTAGGTGAAGTCGCAACAGA 21 58.764 47.619 TCAAGCAGTCAGGAACCACC 20 59.891 55.0 188 Bam
CCCTGCACTGCCAAGAACTA 20 59.963 55.0 AAGTGTCTTGAGCGCCTGAA 20 59.893 50.0 212 Bam
ATCACCTCTTGCCGTTGGAG 20 60.036 55.0 ATCAAGAAGGCCGTCCAAGG 20 60.035 55.0 187 Bam
GGGTGGTATGTTAGAGGTGGG 21 59.511 57.143 GGGTGGTGGAGGTCTTTGTT 20 59.815 55.0 102 Bam
AGCGATATGGTTTTTGGGCT 20 57.856 45.0 GCAATGCCCTTCAACCGAAA 20 59.683 50.0 235 Bam
TTTGAGGAGTTCAAGGCCGG 20 60.251 55.0 CAGCCTAGAAACACCAGGGT 20 59.307 55.0 235 Bam
TTTGAGGAGTTCAAGGCCGG 20 60.251 55.0 GAGTGGGTGGGCATGTACAA 20 59.962 55.0 182 Bam
CGGGTGCCCTTCTAGATAGC 20 59.681 60.0 ATTGAAGGAACACGCAGCCT 20 60.251 50.0 181 Bam
CGCAGGTACACGCTTTTTCC 20 60.11 55.0 CGCTGATCCTTTCCACCAGA 20 59.75 55.0 172 Bam
CACTTGCCTCCCTGCCTTTA 20 59.962 55.0 CTCACAATTCTTCGCAGCCG 20 59.904 55.0 225 Bam
TTTCTGGAAGGCAGTCTGCT 20 59.233 50.0 GGAGGAGTCCTGCAGGAGAT 20 60.398 60.0 144 Bam
TTTTGGCCCCCTTTGCATTC 20 59.6 50.0 TTACAACCATCCTCGGCACC 20 60.036 55.0 146 Bam
TCATGTCCAGAGAAGCTGCC 20 59.749 55.0 tccattagcagccaaagcca 20 59.961 50.0 202 Bam
CGAACCAATGCCATCACCTG 20 59.547 55.0 CTCATACAGTTACGCTTAGTCATTC 25 57.617 40.0 257 Bam
ACGCACGGAGTTTCCCAAAT 20 60.536 50.0 ggtcatcgaggtcagcagag 20 59.898 60.0 268 Bam
GAATTGGGGAGGGGAAGGTG 20 60.033 60.0 ACAATTCTGCCACCTCGGTT 20 59.89 50.0 200 Bam
TACGCTTCGATCATGCTGCT 20 59.897 50.0 GTCGTCTACCACTCGCCAAA 20 60.039 55.0 226 Bam
CTGCAAATAGCCAAACCGGG 20 59.827 55.0 TGATACGAACTCGGACAGCAG 21 59.868 52.381 132 Bam
ACACCATGCAACTACCACCA 20 59.524 50.0 ACAAATGCAAATGGCCCGAC 20 60.037 50.0 193 Bam
CCCAACCTAGTGTGGCAGTC 20 60.322 60.0 GCAGTCGCTTAGCCACTGTA 20 60.109 55.0 206 Bam
CGCGTGTACATGGTCAGAGA 20 59.83 55.0 TGGGGGAGGAGAGAGAATGG 20 60.031 60.0 105 Bam
AGCAAGCTAGAGTGGGCAAG 20 60.036 55.0 TCCATCCAATGTGCTCTGCA 20 59.671 50.0 261 Bam
ACTATGGGCTCTCTTGCAATT 21 57.341 42.857 CCAGGGCCCACTCATTCTTA 20 59.081 55.0 193 Bam
TCTGTTCCTGCATGCTTCGT 20 59.965 50.0 AGTGCTCATGGCTTGTAGGG 20 59.746 55.0 198 Bam
AACCGTTAACATACCGGCGA 20 59.754 50.0 TCATCCTTCCCTACCTGGCA 20 59.956 55.0 254 Bam
TGATTTGATCGTCGCGTTGC 20 59.905 50.0 CAGCACGATCGATCCATCCA 20 59.967 55.0 296 Bam
TAGTGAGCAGGGACTTGGGA 20 59.884 55.0 GATCCGCCCCTCTTCTTGAG 20 59.894 60.0 122 Bam
CTTTTGGCTGCAACGATTGGA 21 60.0 47.619 AGTTAGTTATGGCCTCACGTGT 22 59.434 45.455 262 Bam
CTTTTGGCTGCAACGATTGGA 21 60.0 47.619 AATGGTGGTTTTGCTCGTGC 20 59.968 50.0 260 Bam
GGTTGCTTGCTCCATTGTCC 20 59.755 55.0 TACAAGTTGCGTGGAGAGGC 20 60.32 55.0 233 Bam
GGTTCGACACCTTCCGAGTT 20 59.967 55.0 CATTCGGACGTAGGGGTTGT 20 59.752 55.0 192 Bam
AAGGACCGGTGCTTTCAGAG 20 59.965 55.0 GACAATCTCAGTTCCCGGCA 20 60.036 55.0 183 Bam
CCGCATAGATTTCTCGCCGA 20 60.319 55.0 GGAGGAAGGGAAGGGGAGAT 20 60.03 60.0 208 Bam
GGTACTATTGGGGCTGGGTG 20 59.817 60.0 GTGGTCACTCGTGAGTACCA 20 59.043 55.0 242 Bam
TGCTACACAAGGGGAGGAGA 20 59.884 55.0 CTCCAGGATGCCACCACATT 20 60.034 55.0 201 Bam
GGTACTATTGGGGCTGGGTG 20 59.817 60.0 CCACATTCGATCTCCACCGT 20 59.824 55.0 155 Bam
TGCTACACAAGGGGAGGAGA 20 59.884 55.0 ATGTCGGCCAAGCGTACTAC 20 60.179 55.0 252 Bam
GCGAACAGTACCCCGTGTAT 20 59.826 55.0 ACGAGTCGCTACCTACCTGT 20 60.036 55.0 235 Bam
TCAGCAGGTACAGCCCAATG 20 60.035 55.0 TAGCTGCTGTTGCCGATCAA 20 60.036 50.0 184 Bam
CTGCCGACTCTCTGTCTTCC 20 59.828 60.0 GGATTGGATGTGGCAACGGA 20 60.68 55.0 108 Bam
ACCATCATCAATGACTTCGCAT 22 58.451 40.909 TCACCTTGTGACCGATACGC 20 60.109 55.0 219 Bam
AAACGTGGGAGCTGGAGTG 19 59.929 57.895 GAGGATGGTGGTTTCCTCGG 20 60.108 60.0 229 Bam
GCATGGAGCACAGCAAGTTT 20 59.684 50.0 AAGCCCCTAGTGAACGAACG 20 60.038 55.0 132 Bam
TTGCAGCAGCTGAATCCTGA 20 59.963 50.0 ACAAGATCCTGGACAACGGC 20 60.322 55.0 158 Bam
CGACGGAGAAGATGGTCTCG 20 59.972 60.0 GGCATGATTTTGCTCACCTGG 21 60.135 52.381 157 Bam
CCATACGAAGTTGCTGCAGC 20 59.902 55.0 GTTTGTTGGGGGCTTTGCTT 20 59.82 50.0 238 Bam
TTGCAGCAGCTGAATCCTGA 20 59.963 50.0 CTTTCCCTTTCCCCGACTCC 20 60.035 60.0 106 Bam
CGACGGAGAAGATGGTCTCG 20 59.972 60.0 GCTGCTTCCTCACAACTCCT 20 59.964 55.0 214 Bam
GGCTCATCGAGGAGGAAGTG 20 59.896 60.0 GTCTAGGCCGAGACAGCATC 20 59.969 60.0 277 Bam
CTGCTAGGCGCTATCCAGAC 20 60.039 60.0 CTGGTTCCGTTGCAACTTGC 20 60.595 55.0 214 Bam
CTCCCTCTCTATGACTTAGTATAAGCA 27 59.114 40.741 CGCCAGGTCCCATAGAAAGG 20 60.179 60.0 225 Bam
TTGTAGGGGAAGGCATGCAG 20 60.034 55.0 CATTCGGTCTACTGGGCCAA 20 59.748 55.0 135 Bam
ACACACCAACACACCTCACA 20 59.673 50.0 GACTGTACTGGAGCTCTCGC 20 59.9 60.0 248 Bam
TCCACAGGTAGCGACTCTCA 20 59.962 55.0 TGGTGGCCGTCGTAGTTATG 20 59.826 55.0 155 Bam
TGGAGAGTGGAGAAGACGGT 20 59.887 55.0 GGAGAAGCAAGGAAGGGCAT 20 60.034 55.0 191 Bam
ACGTGGGGTATCAAGGTTCA 20 58.646 50.0 GTAGCAGTCGTAGGCAGACG 20 60.248 60.0 240 Bam
AGGGAGAGAAGTGATGTGCA 20 58.351 50.0 TAATGTCTGGGCTGGCTGTG 20 60.035 55.0 189 Bam
AGCTGGATGTTGTAGTACTAGCA 23 58.976 43.478 TTGGCCGTGACCATGATCAA 20 59.963 50.0 220 Bam
AAGCCTTAACGCAAGCTGTT 20 58.681 45.0 AAAACACGCCCTCACTCGAT 20 59.965 50.0 218 Bam
ACGCGGGGGAAATTGGTTAT 20 60.034 50.0 AGATCCGCCTCCTCCTTCAT 20 60.105 55.0 141 Bam
TCTGTGGTTCTGTGGACGAC 20 59.612 55.0 TGCAGGAGTCCTAGCTGCTA 20 60.033 55.0 179 Bam
CACAAGGCCACAACCACAAC 20 60.179 55.0 CCGTGTCCTGGGTACAAACA 20 59.893 55.0 106 Bam
TGCTCCCTAGATCCTCGCAT 20 60.179 55.0 AAAAATACAGGGAGGCGGGG 20 60.034 55.0 256 Bam
GAAGAGAAGCCCGACATCCG 20 60.529 60.0 GGAGTTGGTGCCGGAGATTT 20 60.323 55.0 194 Bam
TGACTTGTGAACCTGGACACA 21 59.443 47.619 ACGGACAGCTGGGATTGATG 20 60.108 55.0 117 Bam
TGTCCATCGCATTCGTGGAA 20 60.037 50.0 TCTTGCAGTAGGTGTTGCCC 20 60.251 55.0 261 Bam
TCTTGCATTTTGCTGGCATTCA 22 59.963 40.909 AGGGTTGCTGAATGATGCCT 20 59.666 50.0 263 Bam
TGGTCGGCTTTTCCTTGGAA 20 59.816 50.0 ACGTGGGATTGAGATGCACA 20 59.675 50.0 171 Bam
CTGACACGACACGACATGGA 20 60.04 55.0 GTATAGCTAGCAGCAGGGGC 20 60.037 60.0 162 Bam
GAGGAGGTACGTAGCACAAGA 21 58.91 52.381 GTTGCTTGCTCCCCTACACT 20 59.963 55.0 190 Bam
CAAGGGTGGAGCCAGGATTT 20 59.96 55.0 CGCAGTGCTCATCAAAGTGG 20 59.833 55.0 112 Bam
CAAGGGTGGAGCCAGGATTT 20 59.96 55.0 CACCGACCCTTGCGTACTTA 20 59.756 55.0 173 Bam
CGAGACCGGGCATTGTTTTC 20 59.832 55.0 GGTTTTCCCCTGGGTTGGAT 20 59.884 55.0 162 Bam
ACGTAGATATCACAGCGGTAGC 22 59.774 50.0 TTTCCTGCCTGTTGAGGGTC 20 59.89 55.0 224 Bam
AGAATGACACTTAGGCTGGCT 21 59.088 47.619 AGCTGTTACTGAACGACGCA 20 59.968 50.0 145 Bam
TCACGGATTACTGGATGCCG 20 59.896 55.0 CTCCGGCCTGTTGTACCATT 20 60.035 55.0 119 Bam
GCGGTTTTTCTGCTACCACC 20 59.76 55.0 CTGCTCCCCGTTAACCAGTT 20 59.964 55.0 244 Bam
AGCACTGTAGCTGGCTGAAA 20 59.602 50.0 GCATGCTGCGAGTACCATTG 20 59.971 55.0 177 Bam
GAGGAGATCGAGCCAAAGGG 20 59.894 60.0 GCTTCGGCGATTTGGAGACA 20 61.019 55.0 179 Bam
GATCGGATCGTCTCGTGCTC 20 60.385 60.0 TCGTCACCCTCTCGATGAGT 20 60.035 55.0 121 Bam
CGCGCCCATGCTTCTAGTAA 20 60.53 55.0 GTGCATGGGGTCAGATCTGG 20 60.465 60.0 158 Bam
CGCACAGGTCCGTAACTAGT 20 59.475 55.0 GATCCACGGACAAGCACGTA 20 60.109 55.0 236 Bam
ATGCGAATCAGTGCGTTTCG 20 59.905 50.0 CATCATCCCGGAGTGGAAGG 20 59.893 60.0 283 Bam
ATTAACATCGTACCGGCCGG 20 60.25 55.0 TCCCCCTCTCCTCCTCCATA 20 60.331 60.0 126 Bam
TCTCCACGAATAGCGCCATC 20 59.968 55.0 CTCTCTGCACCAGTACTGCC 20 60.108 60.0 187 Bam
CTCACATTGCCTCGCATCAG 20 59.344 55.0 CCGTCAGTCTGTGTCGCATA 20 59.83 55.0 154 Bam
GTGCTCCGGCCAGTTTTTG 19 60.007 57.895 TCGGTAGCGAGTTCGAATCG 20 59.973 55.0 245 Bam
ATGACTGGAACGGCCTAAGC 20 60.108 55.0 TGCTCGACTCTTTTCCTGTGA 21 59.313 47.619 196 Bam
ACCCTGATCGCTCTCTCTGT 20 60.034 55.0 GCTAGCAGGACATCGAGACG 20 60.317 60.0 164 Bam
CTGGGCAACAACACTTGTGG 20 59.897 55.0 GGACGCTTGTAAGGTCCACA 20 59.966 55.0 270 Bam
CGTTTAAGGGTATATTGAAAGTGGGAG 27 59.988 40.741 GGTGTCTAGTGAATGGGCGT 20 59.751 55.0 160 Bam
ACCGTTAGTGAACAGCAGGG 20 59.965 55.0 CCCGTACCGGTGGAATTGAT 20 59.821 55.0 172 Bam
TGAGGCATTTGAGCAAACGC 20 60.039 50.0 GGACAGCTCCATCTCGATCG 20 60.04 60.0 238 Bam
CCCACACCCACAACACAAAC 20 59.825 55.0 AAGGGCTAAGGCTCACCAAC 20 59.962 55.0 247 Bam
TACAGGTGATCGGTGGGCTA 20 60.033 55.0 GCCTCTGCATGCATGGAGTA 20 60.179 55.0 231 Bam
ATTGATGGGCTACGCGGAG 19 59.93 57.895 GATGGCGCGTTCAGATTCAC 20 59.973 55.0 281 Bam
GCCAGTTACAAGGCCCAGTA 20 59.673 55.0 AATGGATGTCGGTGCAGGTC 20 60.393 55.0 161 Bam
GCTGCTGCTGTTGTTGCTAC 20 60.386 55.0 GGTGGTTCCACCGGAGAAAA 20 60.179 55.0 163 Bam
ATCTGAGTGCTGCTGTTGCT 20 59.964 50.0 CGTGTACCTAAAAGCGCTGC 20 59.905 55.0 188 Bam
TGATTGTTGCCTGCTGTTGC 20 59.968 50.0 GCGATTGGAGGAGAATGAACC 21 59.057 52.381 157 Bam
ACAGAGGATTTGGGATGGGG 20 59.071 55.0 GGTGTGACCAATTAAGCGGC 20 59.83 55.0 172 Bam
AAGTGCACAGGACAGCCAAT 20 60.179 50.0 GACAGCCGGTAGACCAACAT 20 59.751 55.0 153 Bam
ACGTGTGAATGTGTGATGTGT 21 58.439 42.857 ATGTCAAGTGGCAGCTCCTC 20 60.036 55.0 213 Bam
AAACGTGTTTAATTCCGAGACG 22 57.621 40.909 ATTGAAACATCTCACCGCGT 20 58.192 45.0 171 Bam
CCCTCCGTTACGCGAGATAC 20 60.041 60.0 TATATCGGCATGGCGGACTG 20 59.754 55.0 172 Bam
CTGAACCAGAATTCCTCCTCTGA 23 59.483 47.826 CTTGCTCATGGTCCGAACCT 20 60.036 55.0 113 Bam
ACCGGTTAATTTGTTCCGCT 20 58.1 45.0 AGGTCGAACGCCTTGTTGAT 20 59.965 50.0 260 Bam
CACATGCCTACCGAAATCGC 20 59.695 55.0 TGGAGCACACTCACGAAACT 20 59.536 50.0 232 Bam
GGATAGACGAAATATTAGTGCGAAC 25 57.964 40.0 TATTACGCTCTGTCCCATGGC 21 59.93 52.381 246 Bam
TGGTGGAGTTGATGGTGTCG 20 59.965 55.0 TAAAGTCGGGCGAGGCAATG 20 60.743 55.0 265 Bam
CAACAGGTGCTGAGGGAGAG 20 60.037 60.0 TCAAATCCGCACGAAAGGGA 20 59.964 50.0 205 Bam
CTCCATTCTGGCTCATGGCA 20 60.107 55.0 TCAGTCGACTATGCAACAGCA 21 59.728 47.619 184 Bam
GACCTCTGATGAGCTCTGGC 20 59.895 60.0 TGATACAGACGGTCGCTAAGC 21 59.935 52.381 193 Bam
CACCAGTGAGATGACCCCAC 20 60.036 60.0 TGCATGCCTTGGGGAGTGA 19 61.537 57.895 287 Bam
CGCCAAAAGAGCCCAACATT 20 59.682 50.0 TCCTCTTCATCGGACGGTCT 20 60.034 55.0 111 Bam
GCGGCTGACCAGACTCTTAA 20 59.753 55.0 TCCTCTTCATCGGACGGTCT 20 60.034 55.0 165 Bam
TAGCAAGTCGCCCAATGGAG 20 60.108 55.0 CTTCACGCGGCAAATAGCTC 20 59.973 55.0 123 Bam
GCCTGTGTCAACCAAGAGGA 20 59.891 55.0 AGACTCCGAGGAAATGTGGC 20 59.749 55.0 208 Bam
CCCCAACTGACCACCAAAGT 20 60.106 55.0 AGTGTTTGCGTGCTCGTTTG 20 60.248 50.0 126 Bam
TCTACCTCCTCCAGTCCCAC 20 59.665 60.0 TTCTTCTCCGTCAACCTCGC 20 60.039 55.0 277 Bam
TAGGCTATGGCTGAACCGTG 20 59.536 55.0 TTAGATTATGGTGCCCGGGC 20 59.89 55.0 124 Bam
CCCATTGCTACCCCTTGGAG 20 60.107 60.0 GCAGAATGTGGTGGCAACAG 20 60.039 55.0 161 Bam
TTGGGGATTGGGGATTCACC 20 59.662 55.0 GACCTCGAGGCACAACAAGA 20 59.966 55.0 248 Bam
GTCGTCATCACCACCACCAT 20 60.036 55.0 GCTAACCCTCCCCCACTAGA 20 60.031 60.0 188 Bam
ACGATGCTGTACTGGTACGG 20 59.545 55.0 TGGGAGTCCTCGGAAGCTTA 20 59.959 55.0 141 Bam
TGGAGAATTCGTGCAAGTGC 20 59.126 50.0 AACGTCGTGTACTGCGATGA 20 59.761 50.0 170 Bam
AGCTAACTCGCCTAATACTTACACA 25 59.641 40.0 TGTTGGGGGAGCAATTCATGA 21 59.923 47.619 237 Bam
CTGCTGCTTGTGATGATGCC 20 59.899 55.0 ATCATGAACTCGGTGGCCTG 20 60.108 55.0 227 Bam
GCAGATCTAACGATCCTGGGT 21 59.311 52.381 TGATGCATCGTACGGCAGAA 20 59.825 50.0 112 Bam
AGAGACCCTAGTGGAAGCCT 20 59.286 55.0 TGTCCTCGGTATGGCTCTGA 20 60.034 55.0 113 Bam
CATGGCAGTGCTCAAAGTCG 20 59.833 55.0 TGCCTCCTCGTCAAAAGCTT 20 59.891 50.0 131 Bam
GTGTCTGTGATAGGTGGGGC 20 60.108 60.0 GAGGCTTCGTACCCAGACAC 20 60.109 60.0 212 Bam
AGAAGAAAGAGGGATGGGCC 20 59.077 55.0 GTGAACCACACGAAAAACTTGT 22 58.171 40.909 125 Bam
GGAAACGAAAAGGGCAGCTG 20 60.039 55.0 AATGGAGGATGGAGGCCTTG 20 59.445 55.0 265 Bam
tatgtggagaggtggaggca 20 59.957 55.0 TCGATGCCGAGTGAGACATG 20 59.899 55.0 100 Bam
ATACTACCTTGCCGCCGATG 20 59.966 55.0 ATTCGATCGAGCGCCTGATT 20 59.967 50.0 243 Bam
TGGGCTCTGTTACACGAAGA 20 58.666 50.0 CGGAGACAGGCATATCGCAT 20 60.038 55.0 265 Bam
GAACCCACCGACTGTCTCTC 20 59.756 60.0 TGGAAGGTGCAAAAGCTGTC 20 58.968 50.0 249 Bam
GTTGAGCACAGTGGGCAAAG 20 59.969 55.0 TCTTCTGCTCGAGCTCCTCA 20 60.323 55.0 259 Bam
TGCCGAATCGACGACCTATG 20 59.97 55.0 ACTGCGGTCGTTGTCTGAAT 20 59.966 50.0 215 Bam
TTCCCGTGTCCTTAGTCCCT 20 59.884 55.0 TCGTCTCTAGTTCCAGCCCA 20 59.961 55.0 100 Bam
ACGAACACTGAAGCAGCAGA 20 59.895 50.0 CGACCCCATCCTTTGGTTCA 20 59.962 55.0 256 Bam
AGTTGTTCCAAACTGCGCAC 20 59.899 50.0 TCGCAAGTGAGTATCGGTCTC 21 59.599 52.381 124 Bam
TCGGATGGACGTTACGAAGC 20 60.179 55.0 ACAACCTCCAACCAAGGACC 20 59.815 55.0 198 Bam
ACCTAGTGTGCATGCTTCCC 20 60.035 55.0 ACAGGCACATGTACGTAGCC 20 60.108 55.0 229 Bam
CTGGCCATATACACGGTGGG 20 60.25 60.0 CTGCTGTTGTGTCTGTGTGC 20 59.971 55.0 144 Bam
GCGCGCATAGGGTTTGTAAG 20 59.972 55.0 AAGAATGTGCAAGCCAAGCG 20 60.039 50.0 130 Bam
TCGTGAACCACCTCTCGTTG 20 59.968 55.0 AGCCAATGAGCAGCTAACTGT 21 59.996 47.619 142 Bam
AATGCTTGGTGCGCCATTTC 20 60.39 50.0 GAGACGAACTGAACCCGGAG 20 60.109 60.0 109 Bam
CGTTGCAACGTACGGGTATAT 21 58.537 47.619 GAAGGCCGTGGTGAGATCTC 20 60.179 60.0 101 Bam
CGAGCCGGTAAAGACCCTTT 20 60.037 55.0 CTGTCTCGCTTACCTCGACC 20 59.901 60.0 103 Bam
TCTCAGTGAATGGTGGCGTC 20 60.037 55.0 CCCCATCTGCTCGTGTATGG 20 60.25 60.0 103 Bam
AGTACCAGTAGCCGCCTGTA 20 60.034 55.0 TACTGCTTGCTTTCGCTGTG 20 59.132 50.0 156 Bam
CCGTTACGCGAGATACTCCC 20 60.041 60.0 GCCCCATATTGGACCACCTC 20 60.179 60.0 176 Bam
TCCTGTTTGGTCTCATGGCC 20 59.962 55.0 ACCCCTTTCCTTATCGGAGC 20 59.162 55.0 160 Bam
GAGCAAGCAAGCGATCGAAG 20 59.974 55.0 GGCAAACGATCTGGGCCTAC 20 61.096 60.0 111 Bam
CAGTAGCAACCACGACCAGT 20 59.966 55.0 CAGGTTGGCCTTCCATTCCT 20 59.96 55.0 109 Bam
GGACAACTTTTCTTTCGTTCCA 22 57.374 40.909 TCTGCTCACTTCTCCCACAC 20 59.318 55.0 203 Bam
GAAGAGCAGCGCAACACAAA 20 59.971 50.0 TCGAATCGACCGATCAGCTG 20 59.971 55.0 126 Bam
TCTTGTGCTACTCCCGCTTG 20 60.037 55.0 TAACCGAAGCCTCCAAGCAG 20 60.036 55.0 125 Bam
TGTACTCACCAGTGCTGCTG 20 59.966 55.0 GGAGGGAGTTGAAATGCCCA 20 59.96 55.0 194 Bam
CAAAGCTGCTGACCAACACC 20 59.969 55.0 GCGACGTGATTTGAGGAAGC 20 59.905 55.0 206 Bam
TAAGAGACCTTCGTGCCTGC 20 59.753 55.0 TCCTTGAGGAGCCGAAACG 19 59.708 57.895 157 Bam
AGCATGTTCATCGGCATGGA 20 60.107 50.0 GACCACCGACACTAGCTAGC 20 59.899 60.0 202 Bam
GTTTCTTGGCGTGTCAGCTG 20 60.041 55.0 ACTTCTCCGGCTTCCTCGTC 20 61.597 60.0 201 Bam
TCCACGTCAACAAAACGAGC 20 59.346 50.0 TCCACCACTACGCCATCCTA 20 60.033 55.0 218 Bam
CCGTACGTCCTTGCCTATCC 20 59.968 60.0 TTAGGCATGCATCCTGGTGG 20 60.107 55.0 149 Bam
GAAGACGAAGACGGTGGTGT 20 59.968 55.0 ATGCCGGGAAAAGCTCTTGT 20 60.251 50.0 223 Bam
CATCGTACCTGCAAGCAAGC 20 59.902 55.0 ACGACGCCAACAAAACCAAG 20 59.9 50.0 125 Bam
CACTCCATGCGACCTAAGGG 20 60.179 60.0 ATCTCCCCTCTGACGGTCAA 20 59.959 55.0 256 Bam
TCACGAACCATTTGGCCAGA 20 59.89 50.0 TGAGTTTGGACGGCGATACA 20 59.396 50.0 200 Bam
TACTGGAGTCTCCCCATCCG 20 60.106 60.0 GTACGTGTAGTAGCCCGCTC 20 59.971 60.0 162 Bam
CTTTCTTTGCTGTGGTGGGC 20 59.967 55.0 GGTATACAACACAACGGCGC 20 59.904 55.0 212 Bam
GACAGCTCCGACTTTAGCCA 20 59.753 55.0 GGGAGAGGGTTCAACCATGG 20 60.034 60.0 157 Bam
TGGACTGCATGCTGATGTTCT 21 59.996 47.619 GTACCTGGGGTTTGGGATCG 20 60.107 60.0 274 Bam
GGGGGTGATGCTGGTTAATT 20 57.841 50.0 CGGAGCATTCAGACCAGGAA 20 59.75 55.0 276 Bam
GGCGCAAGTGAAGCTGTAGA 20 60.671 55.0 ACCTTGAGATGGTGTCGACAG 21 59.726 52.381 114 Bam
GAGTGCTTGTGCTGCCTTTC 20 60.04 55.0 TCCTCCTCGTTCTCTCCCAG 20 60.034 60.0 116 Bam
CTACCTCAAGGCCGTCAAGG 20 60.108 60.0 CGACTCTCTCTCGCGTCTTC 20 59.974 60.0 250 Bam
TACAGCTGGCGCAATGATCA 20 60.108 50.0 CGTAATTTATTCCGCGGTTCCG 22 60.348 50.0 185 Bam
TAGGCATTGCGACTCACCAG 20 60.108 55.0 CATTTTGTCGAAGCCCACCG 20 60.11 55.0 204 Bam
TCAAGCAAACGAGAGATCCCT 21 59.097 47.619 TCGGTTGAACTTCCTCTGGC 20 59.965 55.0 158 Bam
GCTGCTACGCTTTCATTCGG 20 59.973 55.0 GCCTACATATGCACCGTCCA 20 59.894 55.0 141 Bam
CGCAAAAGAAGGACCGTTCTC 21 59.805 52.381 AGAGAACATGATGGCGGTGA 20 59.095 50.0 197 Bam
TTGCTCAGCTTCTTCGTCGT 20 59.968 50.0 CCCGTAACTCGCTTGTTCCA 20 60.32 55.0 130 Bam
GCCGCCTGCTCTTTCTTTTT 20 59.685 50.0 CTGTACGATCGAGCGAGCTT 20 59.972 55.0 202 Bam
GGCCGGGTTTATCTGGTGAA 20 60.035 55.0 TAGCTTCGCCCCTGTTTGTT 20 59.89 50.0 281 Bam
GCTTTCCTGCCTGTGCTAGA 20 60.036 55.0 GACGGCGTCGAGACAACTAA 20 60.11 55.0 259 Bam
CCAAGACCATGGTCATCGCT 20 60.108 55.0 CGATGCATCTTCACGTGCTG 20 59.974 55.0 208 Bam
CTCCATTGCATATGGCTGGC 20 59.398 55.0 CTCGGTGAACAAACATGGGC 20 59.759 55.0 100 Bam
AAGCACCGGGTCAATCACAT 20 59.962 50.0 CACACTCCTCACCCGACTTG 20 60.32 60.0 220 Bam
GGCATGATTCATCACACGGC 20 59.97 55.0 CCCTAGCTAGAGGTGGTGGT 20 60.032 60.0 111 Bam
GGGTGGACGGTTGTATCCTG 20 60.108 60.0 CTGTGGCCATGATGACAGGA 20 59.746 55.0 186 Bam
AAGACAAGTACCTTGCGGCA 20 59.892 50.0 AGTGGAAAGCACTCGACGAG 20 60.039 55.0 184 Bam
GGAGAGGAGGGATCGATCGA 20 59.963 60.0 GGAGCCACATATCGACCTGG 20 59.966 60.0 241 Bam
AAGGCACGAACAGAACCACA 20 60.107 50.0 TGCTTTTATCCCCCTTCTGTGA 22 59.353 45.455 118 Bam
ATAGGAGGTGTAGCCAGCGA 20 60.106 55.0 CCTCCTCACCCACGATAACG 20 59.898 60.0 144 Bam
TCCCCTTGTGCGCTGTATTT 20 59.962 50.0 GCTCCCAAACCCTAGGAACC 20 60.034 60.0 157 Bam
TTTGCCTCGAGCTTCAGTGA 20 59.607 50.0 CGCGAGGCCTTTCTCTCTTT 20 60.39 55.0 182 Bam
TGTGGACAGACTAGGAGCGA 20 59.962 55.0 GATGATGTCGTCGTTGCGTG 20 59.976 55.0 217 Bam
TTCATGGTGGACTCGAGCAC 20 60.037 55.0 GGCGACTTTGGCTTTCGTAC 20 59.835 55.0 146 Bam
ATTGCCCAACGGACTCATCC 20 60.394 55.0 TGGGCTGGAGTGAGTGAGTA 20 59.886 55.0 170 Bam
TGGTTAGTTGCATGGCGTGA 20 60.251 50.0 TGGCAGGCCTTTCTTTTCCA 20 60.106 50.0 116 Bam
GGGGAAAATCGGCCTCAGAA 20 60.034 55.0 CCTGTCGATCTCCTCCAACG 20 59.899 60.0 169 Bam
TTTCGTCAACATCCTCCCGG 20 60.037 55.0 CCGGTAGCCACCAAACTTCT 20 59.964 55.0 108 Bam
CTCGAGGAGGAGGAAACCCT 20 60.325 60.0 GATCACCTAGGCGGTTAGGC 20 59.966 60.0 165 Bam
GGGCCCGTTCTTTCTCTCAA 20 59.964 55.0 GCCCATGCTTCTTCCTCAGT 20 60.035 55.0 115 Bam
AGGCAACATGACATGGAGCA 20 59.961 50.0 GTCGGCTCGGTTCGAAATTG 20 59.905 55.0 254 Bam
AGACGAGCCGCTCCTTTATG 20 59.897 55.0 GTCGGCTCGGTTCGAAATTG 20 59.905 55.0 232 Bam
GAATGGAACTGTGGCATGCC 20 59.826 55.0 AAGAGGCTGAGGAGGAGAGG 20 60.032 60.0 268 Bam
AGCACACAGATTCCTAGGTTCA 22 59.094 45.455 GCCTGCAAAACATGAGTCGG 20 60.11 55.0 159 Bam
CCATCACAACCACCAACTCCT 21 60.203 52.381 TGTGTGAGCTTCTTACGCCA 20 59.609 50.0 122 Bam
ccatcacaaccaccaactcct 21 60.203 52.381 TCTACAGCTGGCTACCTCCA 20 59.665 55.0 237 Bam
tgccaattgttcaatgacagca 22 59.635 40.909 CACCAACCAAGTCACGCATG 20 60.04 55.0 252 Bam
TGCGTGCTTCAACTTGAACG 20 59.973 50.0 AAGCGAGTCTTCTCCTCCCT 20 59.96 55.0 235 Bam
ATTGTGTGCCGCAAAGCTAC 20 59.759 50.0 TTACTGCAGTCGACAGCACC 20 60.32 55.0 167 Bam
ATCACATCCGTACGTCTGCC 20 59.898 55.0 CGTAAGCTGAGCAGAGGAGG 20 59.898 60.0 148 Bam
TGTGAGGGCTGTTGTACTGT 20 58.872 50.0 GAACCGGATCTTCCTGCAGA 20 59.463 55.0 239 Bam
CCACCCCGTCCACTAAGAGA 20 60.614 60.0 CGCCATAGTTCCCGGAGTTT 20 60.108 55.0 191 Bam
AAGTGGTGCAGTCCGTTTCA 20 60.107 50.0 AAATCCGTGCCAAGAACCCT 20 59.888 50.0 138 Bam
AAATGGGAAGGCGAGGAAGG 20 60.034 55.0 TCCCCTTAGGCCATCTTCCA 20 59.954 55.0 193 Bam
TCATCTGATGGTGTGTGCCG 20 60.392 55.0 GCCTAGCGCCTTCTTGAACA 20 60.674 55.0 182 Bam
CAACTTTGCCACTGCCTCAC 20 59.969 55.0 CTAGGCGCATAACCCGACTT 20 59.896 55.0 145 Bam
ATCGCTAGACATTGGTGCGT 20 59.824 50.0 GGGCAAAAGTTGAAGGCACC 20 60.25 55.0 107 Bam
TGCCGGTATTGATCGATGCA 20 59.894 50.0 AGCAGAAAATCAGGGCAAACA 21 58.681 42.857 241 Bam
TGGAAGAAACAAGGACCGGA 20 58.867 50.0 AGCATTCGAGGCACAAGAAGA 21 59.998 47.619 181 Bam
TTCTCTGTCTCCCTCCTCCG 20 60.034 60.0 CAGGATGTACGGCTTTGGGT 20 60.035 55.0 209 Bam
CGGTGGGTGGAATTTTGTCAC 21 60.001 52.381 GTTTGGGGCAGCTACCTGAT 20 60.034 55.0 179 Bam
CACCAGCGCATCTATCCCAT 20 59.964 55.0 CTCCCCAGTCAATTGCCTGT 20 59.961 55.0 200 Bam
GCATACCCTCCTCCTCCTCA 20 60.105 60.0 GCTCATCCAATCGTCCGCTA 20 59.968 55.0 115 Bam
GATCGTGAGGAGCAGTGGTG 20 60.459 60.0 CTTCAATCACACGGTTCGCG 20 60.179 55.0 213 Bam
CATGCACTCCCTCTGCTCAA 20 60.036 55.0 TGTCCTGCCATGTCACTGTC 20 59.965 55.0 238 Bam
AACTGAACTGGACGGACGAC 20 59.968 55.0 GGTAAATCGCGGGAAGGGAA 20 60.108 55.0 203 Bam
AATGGCAATGGCGAGATCCA 20 60.107 50.0 TCGATCTCCTCCTCCTTGCT 20 59.74 55.0 155 Bam
ATCTTCTGTCAACCAGCCGG 20 60.036 55.0 CCTGCGCCTTGTTGATTGTC 20 60.11 55.0 205 Bam
ACAAGCATCAGAACTCGGCA 20 59.965 50.0 TGACTGTGCATGAGAACGTG 20 58.499 50.0 286 Bam
AGCCCGGATATATGCAGCAC 20 60.036 55.0 TCATCCACAAATGCACGATGC 21 59.867 47.619 208 Bam
TGTTCACGATGCATAAAACCGT 22 59.191 40.909 TGGAATGCGTGCAAGTCAAG 20 59.407 50.0 185 Bam
GATCGATCGAACGGCTAGCT 20 59.761 55.0 ACGCTTCTCCTCTCCCTCTT 20 59.96 55.0 195 Bam
AAGATACGGCTGGTGGAACTC 21 59.793 52.381 TCTCCATGTTGCCTCTAGGG 20 58.5 55.0 100 Bam
GCTGTACTCGCTCTCCCATC 20 59.969 60.0 GGTGCTGTCACTCCCGTTAA 20 59.966 55.0 187 Bam
ATGGTGGAGCAATCGACGAG 20 60.179 55.0 AGCAGTGATTAAGACTTGCCCA 22 59.96 45.455 201 Bam
GCTGCATGCGGTTGAAAGAA 20 60.039 50.0 CTGTGGTTGGCTAGGGAGTG 20 60.036 60.0 217 Bam
GCGATGATTGCTGGGTAGGT 20 60.179 55.0 GTAGACTTCGAGCTGTGGCC 20 60.459 60.0 206 Bam
TTTCGATCGCACGCCTCATA 20 59.898 50.0 TCCGTCCACAAACACAAGCT 20 60.107 50.0 239 Bam
GAATTGAAGCTGGCTGGCCT 20 60.969 55.0 TCTGCGATCTCCGAAAGTCC 20 59.544 55.0 185 Bam
CGTCGCTGCAAACTAATCTCG 21 60.007 52.381 TCAGGGAGACGATGACGGAT 20 60.107 55.0 251 Bam
GCAAAACGAGTCCCGCATTT 20 60.04 50.0 GTGACTTGTGACTTGCGACG 20 59.77 55.0 255 Bam
TTCGAGCAGAGGTTGGCATT 20 59.963 50.0 TCTGTCTAGTCACACGCACG 20 59.763 55.0 218 Bam
CAGCGCATCCGTAGAGATGT 20 59.969 55.0 ACAACCCCTTAGGCTTTCGG 20 59.962 55.0 253 Bam
TGGAGTATGGTGCAGGAGGA 20 59.957 55.0 ACACAACGCTAATGGGTCCA 20 59.601 50.0 196 Bam
ACCGTTGGATCCAACTGTCC 20 59.964 55.0 GTCCCATGCCAAAACACACC 20 59.967 55.0 147 Bam
TGTGAAATTGCATGCAGCCA 20 59.32 45.0 TGATGTTCAGGATTGCTTCTGT 22 57.975 40.909 211 Bam
GGAGAAAACGGCCTCCTACC 20 60.108 60.0 CCAGCAAGATCAAGAGGGAGA 21 59.164 52.381 176 Bam
TGAGAGAGTGTTGCAACAAGC 21 59.057 47.619 CTATGGAGCGAGATGGCTGG 20 60.038 60.0 193 Bam
TGCAGCGTAAACTGACCTGT 20 59.894 50.0 TAGACTCGCATGGCTTGGAC 20 59.824 55.0 296 Bam
GAGAGGAGGCGAGGAAAGTG 20 59.825 60.0 TGAGACATGTGCAATGGAACT 21 57.855 42.857 228 Bam
GCTGCGAGATCTCCTCCTTC 20 59.968 60.0 CCTCCCGGTTCTTAAACGCT 20 60.037 55.0 106 Bam
GCTACCCTTTCAGTATCGAAGGA 23 59.616 47.826 TCTTTCCACCCTATTCTCATGAAGA 25 59.274 40.0 158 Bam
ACTAGCTAGGACGGTGCAGA 20 60.034 55.0 TTTCGGACAGGCTTTTGTGC 20 59.616 50.0 258 Bam
CGACGAGCACCTCATCTCTT 20 59.546 55.0 CACTCTCCATCCAACGGTCC 20 60.108 60.0 106 Bam
AAAGAGGGCATTGCACGAGT 20 60.251 50.0 GCGTATTGATGGGTTTCCGC 20 59.971 55.0 116 Bam
TGGATTGGATTTATGAGCTGTGG 23 58.79 43.478 AAGATGAGTCCCCATACGCA 20 58.504 50.0 230 Bam
CTCGCAGTCTTCTTCCTCCC 20 59.825 60.0 TCCGGACCCAGATAAAAGCT 20 58.42 50.0 243 Bam
GCATGTCCAAGATCCACCCA 20 60.034 55.0 ACGAAGAAGAAACGGCCGAA 20 60.25 50.0 199 Bam
CAGATGACAGCCTATGGAGCA 21 59.585 52.381 GTGCACACAGTCAAACAGTGA 21 59.263 47.619 204 Bam
CTCGGCTCAGATGGCAGAAT 20 59.894 55.0 TGATGTTCAGGATTGCTTCTGT 22 57.975 40.909 213 Bam
CGACGAGGAGATCCGATGTG 20 60.041 60.0 TAGGCTCAAGTCACCCAACg 20 59.68 55.0 196 Bam
AATCCCTCCCGTCACAGGTA 20 59.958 55.0 GTTGGAGACCCGTTAGCCAA 20 59.964 55.0 158 Bam
TGTCGTATGTAGGGCCAGGA 20 60.033 55.0 ACGGACCAACCTACCTTGTC 20 59.317 55.0 276 Bam
AAAAGCGAGGACCTGTACGT 20 59.322 50.0 AGAGACGCTAGCCAATTGCA 20 59.75 50.0 173 Bam
CTCCACACTCCACCACCATC 20 60.036 60.0 TCGCACCATGAGGAACGAAA 20 59.966 50.0 158 Bam
TGTCGAAGTGGACCATCAGG 20 59.392 55.0 AAATCCGTGCCAAGAACCCT 20 59.888 50.0 237 Bam
AGTCACCGACGAGCAACAAT 20 59.966 50.0 CCATGCATGATGATCTCGCG 20 59.557 55.0 178 Bam
TTGGAATGAGAGAGGGACAGA 21 57.81 47.619 TTCGGTAAATCGCGGGAAGT 20 59.753 50.0 180 Bam
AATCCTTGCCTTGCACGTAA 20 58.096 45.0 CATCGCAACCACACATCACC 20 59.831 55.0 171 Bam
AATTGTACCTCCGCCACCAG 20 60.035 55.0 CTCATGCTTGCGAGACTCCA 20 60.108 55.0 135 Bam
GTTCATCGTGTCGACCCTGT 20 60.039 55.0 ACGGCAATATACGATGCGGT 20 59.967 50.0 187 Bam
ATCGTATCGTGCCATCGGAC 20 60.039 55.0 CAACACGAGAACCTCTCCACA 21 59.931 52.381 206 Bam
CTTGCGCGTCATTCAGAAGG 20 59.904 55.0 CCCCATGCATACCGATCTCA 20 59.313 55.0 107 Bam
GATCGCATTCCGTTTGGTCG 20 59.974 55.0 AAGGAGTCCCGATACGCATG 20 59.611 55.0 169 Bam
TGAGGAGGATCTTTGACGCG 20 59.827 55.0 TCGCACCATGAGGAACGAAA 20 59.966 50.0 236 Bam
TGATTGCTCAGGACGATCCA 20 58.806 50.0 AAATCCGTGCCAAGAACCCT 20 59.888 50.0 150 Bam
GTGGGCAGTAGCATTCCAGT 20 60.035 55.0 AAATCCGTGCCAAGAACCCT 20 59.888 50.0 173 Bam
TGAAGAACACAGGAGTCTGCA 21 59.238 47.619 ACATTGGAGAGCAAGCGACA 20 59.965 50.0 236 Bam
CAGCCAGGCGTATGAAGCTA 20 59.895 55.0 TGTAGGATCGGAAATGACAACAGA 24 59.778 41.667 101 Bam
GCGTGTGTGAAATCTCGCTG 20 60.179 55.0 TGTGTGCAGATGCGTAGACT 20 59.397 50.0 184 Bam
CGTCGAGAAACCTGCGAAAC 20 59.839 55.0 AGGAGGGAGGGAGAAGCAAT 20 59.955 55.0 194 Bam
TGGTATTCTCGCGTCCAGAA 20 58.821 50.0 CGCGGAGAAATGCTGTTGAG 20 59.904 55.0 200 Bam
CCATGATTGCCGAGTCCACT 20 60.108 55.0 GTCTGTGCAGTTTTGGCCTG 20 59.969 55.0 239 Bam
ACTTTGGGGCAAGAGAGCAA 20 59.814 50.0 TAGGATGCGATGCGAGTCAC 20 59.969 55.0 252 Bam
CCTGTGCAGCTTGATGGAGA 20 60.036 55.0 GCTCATCCTAGATTCGGCCA 20 59.318 55.0 181 Bam
TTTGTTCACCCCCTAAGGCC 20 59.886 55.0 ATCCGGACCCAGATCAAAGC 20 59.819 55.0 240 Bam
ACCACACTAGACTCCTCGGC 20 60.966 60.0 ATGCGTGCCGATCTCATGAA 20 60.179 50.0 111 Bam
TACAGAGAACAAGCCGCTCG 20 60.109 55.0 CCGGAAAAACAACACGAGCC 20 60.318 55.0 210 Bam
CTACACGAGCACACTCCCAA 20 59.683 55.0 CCGCTCCCCACTAAAGAGTC 20 59.824 60.0 292 Bam
AGCAAAGCTCTCCACATCCC 20 60.035 55.0 TGTGAGATGATGTTCATGGTTGTTC 25 59.818 40.0 132 Bam
GCAGCAGGAGTAGTAGCAGG 20 59.896 60.0 AGCAGCAGCAGATAAGCACA 20 60.036 50.0 189 Bam
TTCTTCGGCTTTGGGATGGG 20 60.323 55.0 AGAGACGCTAGCCAATTGCA 20 59.75 50.0 212 Bam
GATAGGGCGATCGGTGGTTT 20 59.894 55.0 TCGTTGGACTCACTCTTGCT 20 58.959 50.0 129 Bam
GAGCTGCTGTTGTCTAATTTCTGA 24 59.307 41.667 TCAAATGTCCAACCCGTCCA 20 59.525 50.0 184 Bam
GCAAAAACGAAGAGCCAGGG 20 60.039 55.0 AACGTCGCGATTAGAGGCAT 20 59.898 50.0 249 Bam
GCGTGCCGTGTCTGAATTTT 20 60.04 50.0 AACGTCGCGATTAGAGGCAT 20 59.898 50.0 220 Bam
ATGAGACACTGCAGCTCGTC 20 60.109 55.0 CCTATCCTGCAAACGGAGGG 20 60.179 60.0 197 Bam
CACAGGTCGCGGCTTAAAAG 20 59.834 55.0 ACCAGAGAGACAATGGCAGC 20 60.036 55.0 209 Bam
CGGTTTGAGTTCAAGACGCG 20 60.111 55.0 ACATGTGTGCTTCGCCTCTC 20 60.672 55.0 161 Bam
TGCTTGCTTGCACTCTCTGT 20 60.179 50.0 CCGTGATGTTCGTTTGAGCC 20 59.834 55.0 158 Bam
GTGCTCTGCTTTCGTTCGTC 20 59.838 55.0 ACAAGTAGGTCGCACTGGTG 20 59.966 55.0 194 Bam
TGGAGCTCTCAGCCACCTAA 20 60.252 55.0 GGAAGCATCAACGGGGAAGA 20 60.035 55.0 209 Bam
GCAGAACAGCCAGCTCTAGG 20 60.462 60.0 GCACCACAGAGGAGTTTCGA 20 59.966 55.0 233 Bam
TTGCTCGCTTTTGTTTGGGG 20 59.896 50.0 GGCGGGAAATCTTTGCCTTG 20 60.109 55.0 208 Bam
CTCTATTGCTTGCTGCTGAGC 21 59.669 52.381 TGGTATTTATTTTGGAGCCTAGAGC 25 58.938 40.0 108 Bam
CCACCCTAAGTTCACAATTTACCA 24 58.926 41.667 GTCCACAAGATGAGCCAGCT 20 60.036 55.0 187 Bam
GCAGGTAGCCATTAATCACACC 22 59.381 50.0 GCTCCCGACTTGAAATTGGC 20 59.829 55.0 280 Bam
GTCTGTGTCGACGGCTCTAC 20 60.179 60.0 TTAGGCATGACTCAGCACGG 20 60.108 55.0 139 Bam
AGGACGAACAGCTGACGATG 20 60.109 55.0 TGCCAAAGCCATCGTCTTCT 20 59.963 50.0 233 Bam
GAGGGCTACCGCATGCTATT 20 59.965 55.0 AGCGTACGTAAAGCTTCCGA 20 59.477 50.0 110 Bam
CGAGAATTGTAGAAGTGCACACC 23 59.876 47.826 AAACAACGTGTGTGCATCCG 20 59.971 50.0 184 Bam
GGAAAATGCCATGCCCGTTT 20 60.036 50.0 ACCAATGCAATCCACGCAAC 20 60.038 50.0 224 Bam
AAGCCGAACTGAACACCACC 20 60.818 55.0 GCAACAGGGATTTGGAACCC 20 59.392 55.0 188 Bam
GCCAGGCCCTGATCTGTATC 20 59.964 60.0 GGTCGTTTGCCAAAGTGCAT 20 59.968 50.0 247 Bam
GGTCCAAAGTACGTACGTGGT 21 60.0 52.381 AGCGTTGGATCGTCTTCCTC 20 59.826 55.0 221 Bam
TCCGTCTCCATGAGTGCCTA 20 60.034 55.0 TTACCACCCCTCTCTCTCCG 20 60.033 60.0 201 Bam
CTCGCGCGTTTACATCATCC 20 59.77 55.0 AGCCTTGGGTCACTGACATG 20 59.963 55.0 160 Bam
CAGAGACAAAGACGGCTCGT 20 60.039 55.0 AGCCTTGGGTCACTGACATG 20 59.963 55.0 121 Bam
CCGAATTTGGCGCAGGATTT 20 59.827 50.0 CTTTTCTTTCTCCCGGCCCA 20 60.251 55.0 163 Bam
TATCTTGTTGGGCTGGGCTG 20 60.034 55.0 TGAGGCCTAACATTGCGGTT 20 59.962 50.0 135 Bam
TTACCAGCACCAACCTGTCG 20 60.25 55.0 TTGCAAAACCGTAACGCTGG 20 59.97 50.0 251 Bam
CACTTGCCGTTGCCTTGATC 20 60.11 55.0 CGTACAAGATCCTGACGGCA 20 59.827 55.0 241 Bam
ACGGCTAACCTGCAAATCCT 20 59.672 50.0 CACATGACCTCGGAGTCGAC 20 60.179 60.0 243 Bam
TGCATCCAGACCAACTTCCC 20 59.962 55.0 CAGCCAACAACGGAACAAGG 20 59.969 55.0 151 Bam
AACCTTGTGGACGCACGTAT 20 59.966 50.0 CCAAGTGCTGCTGATGATGC 20 59.899 55.0 193 Bam
CCTTCTTCCCCTGAGCACTG 20 60.036 60.0 TGGCAAACAGAGTGGAAGCT 20 59.817 50.0 143 Bam
CGTCGTACCAGAACCTCCTC 20 59.549 60.0 ACACACCCTTACCCTGTCCT 20 60.105 55.0 142 Bam
CTGCCGGTTCGTCAACTACT 20 60.039 55.0 TGAACTGCCTATTCACTTCCCA 22 59.358 45.455 187 Bam
CCTCTATGCTTCGGCTCCAG 20 59.967 60.0 TTGTCATGCCCTGTCGCTAG 20 60.108 55.0 218 Bam
ACTACACATAACGCCCGTCC 20 59.826 55.0 TCCTCGTCTTCCTCCTCCTC 20 59.744 60.0 246 Bam
GGTGGAGTCCATCGTGAAGG 20 60.108 60.0 ACCGGTTGGCGACTAAATGT 20 59.964 50.0 214 Bam
TCGTGTGGTTCACATTGGAGT 21 59.86 47.619 TTTCATCATGTCTCCCCCGC 20 60.107 55.0 192 Bam
ACTCCAGTGTGAACCACAAGA 21 59.163 47.619 TTCTTCCACTCGTTGAGGCG 20 60.32 55.0 131 Bam
GGTGGGTGGGATGATCTTGG 20 60.107 60.0 TCTCTCCATCTGCTCCCCAA 20 59.957 55.0 192 Bam
AATCTGCAGAGGTGTCCACG 20 60.037 55.0 TGGGTGGGGAAGCTAGTTCT 20 60.179 55.0 283 Bam
TGGTGGCGAGAAATATGCTCA 21 59.791 47.619 AGCATACGGATTGCAGCTCT 20 59.533 50.0 212 Bam
CGAGACGCTCCTTACGTTGT 20 60.11 55.0 CGAGGGACAAGCCAGGAAAT 20 60.035 55.0 165 Bam
TGCCGTTCACCGATCAATGA 20 60.037 50.0 AGTCATTGACAGGAGGCACC 20 59.674 55.0 227 Bam
TGCCGGGTCTATAAATGGGC 20 59.89 55.0 GCCTGCAGTTTGGGGTTTTT 20 59.82 50.0 223 Bam
CGAGGGAATTGGACCAACGA 20 60.037 55.0 TATGCACGTTGAACATGCGC 20 60.179 50.0 150 Bam
GCACCAGACCAGAGGAATCC 20 60.107 60.0 GATGTTCTCTTGGTTCGCGC 20 59.905 55.0 135 Bam
GCCGCTCATGATGCAGGTAA 20 60.815 55.0 AACCAATCCGGAAGCAGGAG 20 60.035 55.0 197 Bam
ACACATCCTTCACCAAACTACA 22 57.569 40.909 GGGAGACAGGCTAACCGAAT 20 59.169 55.0 185 Bam
TCGGTCAATAACGTCCGGTG 20 60.109 55.0 CTTCTGCTTCTGCTGGAGCT 20 60.036 55.0 235 Bam
TGCGAGATGAGATCCAGTGC 20 59.896 55.0 TTCTCAAGCCAGCATGAGCA 20 59.963 50.0 183 Bam
TAGCACCGGGAGTATGACCA 20 60.033 55.0 CTGTTGCCAAACTGTCCACG 20 59.971 55.0 148 Bam
TTGCGTTCTTTTCGGCTACG 20 59.491 50.0 CGCTTGATAAGAAACGGGCG 20 59.974 55.0 292 Bam
AGCCCTCATGCCCAGTTTC 19 60.0 57.895 TCTGGAAGTTGCCGAACTCC 20 59.965 55.0 159 Bam
TTGGGAGGTGGTCAAGCAAG 20 60.179 55.0 GTTAAGCCACGTCGGGAGAA 20 60.038 55.0 189 Bam
CTTGCTGTCCACTCGTTTGG 20 59.412 55.0 AACGGGAAGGTGAGGTTTCG 20 60.25 55.0 129 Bam
AGACTAAGGTGCCACTTGCG 20 60.321 55.0 GGGGCTGCCAAGGTACTATT 20 59.449 55.0 283 Bam
TGGTTAAGCTGAGGTGCTAGC 21 60.066 52.381 GCGGTTTCCAACTCAGGGAT 20 60.323 55.0 186 Bam
GGTTTTGCCGGTTTTTCACC 20 58.708 50.0 CGCGCATCTTGTCCTAGACT 20 59.899 55.0 124 Bam
TTGCACAAAACTCTGCTCGC 20 59.971 50.0 AACCCCAAGGAAGCGATTGT 20 59.888 50.0 110 Bam
CATGTCGCCGAAAGCTTCAG 20 59.904 55.0 TCTGACTCCGACTTCCCCAT 20 59.959 55.0 185 Bam
GTAGGGTTTTTGGGTCGGGA 20 59.599 55.0 CTTGCGAGTACTCACGGTCA 20 59.76 55.0 165 Bam
TGGGCCATTCTAGCTCTAGGT 21 60.062 52.381 TCCCCATGCTACTGTAACAGA 21 58.172 47.619 197 Bam
ACTTGGACAACGTTCGGTGT 20 60.108 50.0 GCACAGGCATGCTGAATGTT 20 59.754 50.0 236 Bam
GCTCCTCTCCATGAGAAGCC 20 59.893 60.0 GCCATCAACAGGAATGCAGC 20 60.179 55.0 192 Bam
GCAAGTACCAGCTGCGAATG 20 59.902 55.0 CCCGCCGCTTCTTTAGTTCT 20 60.391 55.0 121 Bam
TCGTGTGGCCATATATCTAGCT 22 58.569 45.455 CCGAAACGTCAGGGTTCGTA 20 60.039 55.0 108 Bam
GTCAACCGGCCAACCAATTC 20 60.039 55.0 GGACTGCGACTTCTGGGTAC 20 60.109 60.0 214 Bam
ACCCTCCGTTACGTGAGGTA 20 59.962 55.0 CACCACTAGCATCGTCCTCC 20 59.897 60.0 116 Bam
CCACACGTACGATGCCCTAA 20 59.826 55.0 TATCTCTCGCATGCGACGTG 20 60.317 55.0 157 Bam
ACCGTTCTGCAATGCAATGC 20 60.389 50.0 CTCTTTTTGGGAGCTCCGGT 20 59.963 55.0 188 Bam
TGGTCCTTTCCTTTGGCCTC 20 59.888 55.0 GTCCAGACCCATGATGGCAG 20 60.465 60.0 263 Bam
TCTTGAATCCCGGCTGTACC 20 59.46 55.0 CGTACGTACTTCCTGGAGCA 20 59.193 55.0 225 Bam
TGGACCTATGCTCTGGGGAC 20 60.691 60.0 CCAGACACCATTGTACCCCA 20 59.304 55.0 157 Bam
GAGATGACAGGACGGAACCC 20 59.824 60.0 TGCCACCGGGTTAGGATTTC 20 60.035 55.0 161 Bam
GGGTGTAGGCAGAGGAGGAA 20 60.618 60.0 GCAGGATGTACGGCTTAGGG 20 60.25 60.0 222 Bam
ATCGGAAACTGAAGCGCTGA 20 60.037 50.0 TCTTTCTGGTTCCATGGCCG 20 60.322 55.0 180 Bam
TTAGACATGGCACCCACGAC 20 60.037 55.0 AGCAGCTCGAAGCAATTCCT 20 60.036 50.0 104 Bam
ATTAGCACCACCACCTCTGC 20 60.035 55.0 TTTCTGCGAACAGTGGTGGA 20 59.821 50.0 123 Bam
TGCGGTACAATGGACTGTGA 20 59.318 50.0 TATCGTCCGACCATTGAGCG 20 59.97 55.0 228 Bam
CTCTTTCCCCACTCCCAACC 20 59.962 60.0 TGTCGCAATTTGACAATGCCA 21 59.661 42.857 180 Bam
ACATGTGCACTTTGACGAACA 21 58.987 42.857 ACTCCATCGCCGGAAATGAA 20 59.748 50.0 251 Bam
GCGACGCTAGACATCAGGAA 20 59.899 55.0 CATGGAGAGGAAAGGAGGGC 20 59.818 60.0 153 Bam
CGTCCCCATACGTTCCCTTC 20 60.179 60.0 TGAACGAACGTGGTGTCAGT 20 59.826 50.0 114 Bam
ACTGACCGTATGCATCGTCC 20 59.898 55.0 ATCTCCTCTTGGCAGTTGGC 20 60.035 55.0 159 Bam
GCTTTTGTGCCATGCCTCTT 20 59.681 50.0 CTCCGGCTGCTACAATACGA 20 59.616 55.0 216 Bam
TAGCTTTTGGGCTGTTCGTG 20 58.765 50.0 GCTGAGGACCTCACAGAAGG 20 59.751 60.0 166 Bam
CGCACGCTGAGATCGAAATG 20 60.044 55.0 ACTACTCCAATGCGCACCTC 20 60.108 55.0 241 Bam
CGCACGCTGAGATCGAAATG 20 60.044 55.0 ACCGTCTGCATATGGGCAAA 20 60.035 50.0 263 Bam
CTGAAATCCAACTCGGGCCT 20 60.035 55.0 TCCCATGAGGAAGTCGGACA 20 60.252 55.0 150 Bam
AGAGTATGGTGCCCGGGTAT 20 60.105 55.0 AACTGGCGTTGGGTCAAGAA 20 60.107 50.0 226 Bam
CTCCCGTTGATGTCTGCCTT 20 60.036 55.0 AGGCCTAGCTCGGAGAAAGA 20 60.033 55.0 221 Bam
ATTGATATGGGTGCCTAGGC 20 57.113 50.0 AGCAAGAGGAAGCTATCGGT 20 58.509 50.0 201 Bam
aggagcccaacatttcgaaca 21 60.203 47.619 TCTCGCTGCCCAAAAGGAAT 20 59.962 50.0 147 Bam
GGAGGAACCGATTGAGGTCG 20 60.179 60.0 AGGCACACATTGGTCTAGCC 20 60.035 55.0 248 Bam
GCCCCACACTTCTAGTCTGC 20 60.392 60.0 AGCAAATTGAGAACCACATGCT 22 59.105 40.909 100 Bam
TCCCTCGGGATTCAGGATGT 20 60.031 55.0 TGAGAGGTAGCTAGCATGCA 20 58.219 50.0 179 Bam
CAGGCAAAACCGTTAACATTCA 22 58.029 40.909 CGCGTGATCACTTGCTATGT 20 58.719 50.0 263 Bam
CGATCCAAATCACCCACAAGG 21 59.255 52.381 ACCTTCTACGGGATGGGGAA 20 59.956 55.0 128 Bam
TTGGTGACGAGGTTGTAGGC 20 59.966 55.0 AGCTCTTGTTTGCCTCCATCT 21 59.646 47.619 167 Bam
CATTTTGGGCCGTTCGATCG 20 60.248 55.0 TGCTCATCCCACCTCACTCT 20 60.252 55.0 151 Bam
CACACAACAAGCGTCAGTCG 20 60.043 55.0 GCCCATTTTGTGCACCGATT 20 60.037 50.0 175 Bam
TCTTCGGCCTTCTTGTCGAC 20 60.039 55.0 TATGCACTGCCACTGAGCAA 20 59.963 50.0 240 Bam
CGACGCTAGCTGGAGACAAA 20 60.109 55.0 TATTCCTGTGCAGTCGGCTG 20 60.108 55.0 221 Bam
GGAGGGTGGGGAAACAAGAG 20 59.962 60.0 CGCTATCCCGATAAACCGCT 20 60.039 55.0 169 Bam
TGCAAAGATCGACGACGGAT 20 59.827 50.0 GAGACGGATTAGGTGGCGAG 20 59.969 60.0 171 Bam
TATTCCTGACATGGCGACCC 20 59.532 55.0 ATCAGCCAAAATCGTACGCG 20 59.349 50.0 115 Bam
AGCCCAGATCTAGAGAGCGT 20 59.815 55.0 TTTCATCGTCCGCTCCTGTC 20 60.109 55.0 191 Bam
TGCACAAGCGAGGTCATCAT 20 60.036 50.0 ataagtcaggttcgccgcat 20 59.822 50.0 216 Bam
AGGAAGGAAGGTGAGTTGCG 20 59.965 55.0 ATAAGTCAGGTTCGCCGCAT 20 59.822 50.0 175 Bam
GTAGCATGCACAAGCGTACG 20 59.975 55.0 ACTTGTCCGTCGTTTGTCGT 20 60.179 50.0 134 Bam
TGCCAAGACATGCATGCAAG 20 59.755 50.0 CATACCAGTTGGGCGTCCTC 20 60.462 60.0 117 Bam
CTCTTGCATGCATATCAGCGT 21 59.128 47.619 GAGGAAAAGGAGGTCGAGGC 20 60.108 60.0 106 Bam
TACGGATTCGCCCATTACGG 20 59.968 55.0 ATCTCGTTCCACAGCTGGTC 20 59.752 55.0 171 Bam
CATCCAGCCCCCACTTGATT 20 60.033 55.0 GGGGACAATGCAACTCTTTGG 21 59.727 52.381 108 Bam
AAGCTTTCAGGACCGAGGAG 20 59.389 55.0 GAGGAAAAGGAGGTCGAGGC 20 60.108 60.0 134 Bam
AGAAGGGTGGGAGAGGTTGT 20 60.104 55.0 CGCACAAGATGATCAAGCCG 20 59.973 55.0 121 Bam
ACCACCTATCACACCCCTCA 20 59.882 55.0 GGGACAATGCAACTCTTCGG 20 59.195 55.0 110 Bam
TGCAAAACGAGGAAGGACGA 20 59.895 50.0 CCCTCTCAACGTCTCCATCC 20 59.538 60.0 208 Bam
CGAGGAATTTGTCGGTGGGA 20 60.037 55.0 CGAGGAGGGTGCTCATGATG 20 60.25 60.0 163 Bam
AGGTGGGAGGTCAAGATGGA 20 59.881 55.0 TGAGACAAGTTCAGCTCACCT 21 58.958 47.619 194 Bam
TGTGGTTGATGCTTAAGCTTCG 22 59.516 45.455 TCTTCCTCTCAGACTCCGCA 20 59.962 55.0 131 Bam
TCGGATTCTTGCGTGTCGAC 20 60.732 55.0 CCCTTTGGTGCCAAATGCTC 20 60.037 55.0 254 Bam
TCAAGAGACGGGAGCTAGGA 20 59.376 55.0 AGCCCCCGTTATTTGGATCG 20 60.179 55.0 111 Bam
AATGACTCAAGGGCCTGCAA 20 59.887 50.0 TCCCTCTTCAGCCTGTAGGT 20 59.586 55.0 299 Bam
AGACCGTTCACTTCACCGAC 20 59.968 55.0 TCCCTCTTCAGCCTGTAGGT 20 59.586 55.0 265 Bam
CGCGCACTTCTTCATATCGC 20 60.112 55.0 TGAGATTTGTCGCCGTCCAA 20 59.966 50.0 126 Bam
GTCCTCTTGCTAATTGCGCG 20 59.973 55.0 TGCTTCCTCATCAGTCATGACC 22 60.093 50.0 170 Bam
CTGCCCTTGATCCACAGGTT 20 59.961 55.0 GCGGTAGGAATGCAGCATTG 20 59.97 55.0 156 Bam
GGATTTCTGGCACCGGGTTA 20 60.035 55.0 GCTATGATCCAGTCACCCCA 20 58.868 55.0 173 Bam
TCCCCCTCGCCCCTATTTAA 20 60.03 55.0 GCACAAAACAGGCCCAGATG 20 60.038 55.0 188 Bam
TGCTTTTTGGGCAGTTTCACT 21 59.17 42.857 CATGGAGATGGAGCCTTGCA 20 60.107 55.0 246 Bam
TTGTTCGGCCACTAGCTCTG 20 60.037 55.0 CAACAAAGCCGGCGATGAAG 20 60.455 55.0 245 Bam
TCAACAATTGTGGTCAGGGT 20 57.254 45.0 TCAGAACCGCATATGATTTCGA 22 57.947 40.909 206 Bam
AAGGCAGAGAGCTTTGGTGC 20 60.893 55.0 CTAGGAGCCAGGCACAAACA 20 59.963 55.0 118 Bam
agtgtgtctccctcaatgca 20 58.941 50.0 GCACTGCACTGCACACATAC 20 60.11 55.0 148 Bam
AGCGGCCAGATAACTAACACC 21 60.134 52.381 TATAGAAGTGCCGGCCCTCT 20 60.106 55.0 170 Bam
AACATGTGAGAGGCGTCTGG 20 60.037 55.0 GAACGCAAGCATCAGCATCC 20 60.248 55.0 228 Bam
TCCCTGGTTGATGTTGACGG 20 59.964 55.0 AGGACTACCGAACAGAGCCT 20 59.96 55.0 150 Bam
GGCAACAACACTTGCGGATT 20 59.968 50.0 CCCGCTTCTATGTGCAAACG 20 59.903 55.0 224 Bam
CCCGGGAGTAGAAAAGAGGC 20 59.822 60.0 TCCTACGCACATAAGCTGCT 20 59.176 50.0 111 Bam
TTTCAGAGGGCATGGCTAGC 20 60.107 55.0 TGCACGCATGTCCTTCTCTT 20 59.965 50.0 190 Bam
AGCATCAAACGGAGACAGCA 20 59.965 50.0 CGGTGACCTCTCGCTTTCTT 20 60.038 55.0 103 Bam
TGGTAGCTTTTCTCCGCCAG 20 60.036 55.0 TCCTCTCCTCTCTCTCTTTCTCT 23 58.888 47.826 101 Bam
CCTATAGCACACCGGCTGAG 20 59.967 60.0 CAGGCAAAAGGCTGCAGAAG 20 60.039 55.0 156 Bam
TGGTAGCTTTTCTCCGCCAG 20 60.036 55.0 CAACCAAGAACCAGCCAACG 20 59.969 55.0 205 Bam
CCTATAGCACACCGGCTGAG 20 59.967 60.0 GTTGCTTGCCTTGTCCCAAC 20 60.249 55.0 102 Bam
CGATGGTTACCGGCTTTATCG 21 59.209 52.381 GAAGGGTGCGAGACAAGCTA 20 59.753 55.0 146 Bam
GCAATAGACGACGTTGCAGT 20 58.932 50.0 AGCCAGCAGATGTTTGATGA 20 57.498 45.0 160 Bam
AAACAAGTCATCGCCATGGC 20 59.472 50.0 ATGCACTCTCGCCTCTGATG 20 59.896 55.0 147 Bam
GGAAGAGGTCGTAGATGCCG 20 59.969 60.0 ACAGCAGAGCGTACAGATCG 20 59.9 55.0 217 Bam
TCCTGGATTGTGTCTATGGGA 21 57.871 47.619 AGCTTAACACAACTGCTCCCT 21 59.578 47.619 193 Bam
GCCGCTGCCTAATAATGCAC 20 60.04 55.0 GCTGTTCTGCCAAGTCATGC 20 60.109 55.0 139 Bam
ATTCTTCCTCGAGAGTGCGC 20 60.179 55.0 CACAGCCAGACCCAGTGATT 20 59.963 55.0 173 Bam
GCCGCTGCCTAATAATGCAC 20 60.04 55.0 CACAGAAAACGCCGCAAGAA 20 59.971 50.0 196 Bam
ATTCTTCCTCGAGAGTGCGC 20 60.179 55.0 CGAGGGTTAGCACAGGCATA 20 59.536 55.0 212 Bam
TGACCAGTCTCAGGAGTCGT 20 59.889 55.0 ACGCGTTGGTTCCATAAGGT 20 59.964 50.0 289 Bam
ACGGTCAACAACACCAAGGT 20 60.035 50.0 TACCCTAGGACATGGCCCAT 20 59.729 55.0 137 Bam
CCGTTGACTAGTACCCCTCG 20 59.263 60.0 ACTCTCTTTTCAGCCTTGGCA 21 59.856 47.619 209 Bam
ACACGCACAGCTCATACGAA 20 60.039 50.0 AAAGCTCGAGTGTGTCAGCA 20 59.895 50.0 147 Bam
CGTGGCCAGCTACAGAATCA 20 60.108 55.0 TCCCCCAAATAATCGCTGCC 20 60.467 55.0 164 Bam
GGGCCTTTCTCTGCATCACA 20 60.323 55.0 CATCATGAGGAGCTCGACGT 20 59.616 55.0 103 Bam
GAACTCCGGCCAGTTTCAGA 20 59.965 55.0 AGCAACCATGACCGCTAGAG 20 59.823 55.0 264 Bam
TGAGGGGAAGAAAGGGAGCT 20 60.179 55.0 TGAACGGTAGACCAAGGACC 20 59.029 55.0 177 Bam
TCTCTTAGCCTCATGCCTGC 20 59.533 55.0 CCGGGTTGAATCTGAAGGCT 20 60.035 55.0 100 Bam
GTAAGAGCTCCCCCAACGTC 20 60.108 60.0 TCACAAACCGCAGCCAAAAG 20 59.898 50.0 122 Bam
ACAGGGGTGATAAAGCTGCC 20 60.034 55.0 CCGGCCCATTCCAAATGAGA 20 60.396 55.0 205 Bam
AGACGACAGTGGACAACAAAGA 22 59.832 45.455 GCACTCACCTCCTTTCTCCC 20 60.036 60.0 175 Bam
GTAACCACGGAACAGCCTCA 20 59.966 55.0 GTTGTTGTACTCGGGCTCCA 20 59.966 55.0 140 Bam
TGGAGCAACTGGAGAGGCTA 20 60.252 55.0 GCCAAGCATTTCAGGTCAGC 20 60.109 55.0 211 Bam
TTCCAAACGAGGCCTGAACT 20 59.528 50.0 CTCACCGTCCTGCGTCTATG 20 60.249 60.0 162 Bam
ATCGTCAGATCGATCGGTGC 20 60.04 55.0 CTGCTGCTTGTCCTCTCTCC 20 60.108 60.0 198 Bam
ATCGACCGATCACGTCCATG 20 59.969 55.0 TTTTGAGCTGCAGGGAGGAG 20 59.963 55.0 160 Bam
AACTTTCAGGCTGGGGATGG 20 59.96 55.0 GCTCCAGTGCCTCCAGATTT 20 60.035 55.0 215 Bam
TCCTCCTCTAGACAGGCCAC 20 60.033 60.0 TCCTTTGGAATCCATGGCCC 20 60.032 55.0 264 Bam
TGGGACCGTTTATTTTGGCTT 21 58.4 42.857 AGAGACCAGTGAAGCAACGG 20 59.966 55.0 123 Bam
CAGAAAAGTACGTGGTGCGC 20 60.111 55.0 AACCTGTCACGCCATGGATT 20 59.962 50.0 118 Bam
ACTAAGGAAGTTGCAGCAGC 20 58.472 50.0 TGCTTGCACATTAGAGCCCA 20 59.962 50.0 237 Bam
CACCAAGGCCATGCTTTTGA 20 59.319 50.0 GCTGCGAATCAAATGGGGTT 20 59.468 50.0 246 Bam
TGGTCTCTCAAGGAAATAAGCTGA 24 59.468 41.667 TGTTTCCATACTGTGCCGTCA 21 59.929 47.619 156 Bam
TCGGACTTGAGTTCGGTGTG 20 59.968 55.0 AGATGGAACGATGGATCCCA 20 58.194 50.0 161 Bam
CCTCTCGCACTCGCATGTAT 20 59.969 55.0 AGCTTCAGTTCTCACGGCTT 20 59.605 50.0 102 Bam
ACAAAGGACTTATGCGTGAGTT 22 58.26 40.909 GTCAAAAGAGCAGGGCCAGA 20 60.251 55.0 173 Bam
TGGTAGCACTTTGGGCTCAG 20 59.963 55.0 CATTGCATCGCAGAGCACTC 20 59.972 55.0 192 Bam
AGCATTACCAGACCGTCACG 20 60.109 55.0 GGACAATGATCTGGTCGCCA 20 60.108 55.0 213 Bam
GTAGGAGGAGGAGGAGCCAA 20 60.032 60.0 AGTGGTCGCCAAGAGGAAAG 20 59.965 55.0 154 Bam
GCTCAGCGAGTATCAACCCA 20 59.824 55.0 GAGttccattgcaaggcacg 20 60.11 55.0 109 Bam
GGCCAATCCGATCCAAAAGC 20 59.897 55.0 TAACCCGAAACCCCGTGTAC 20 59.68 55.0 270 Bam
AGGAAAACAAACAACCAAGCGT 22 59.767 40.909 GTAAAGGTCCTCCAGGCTGC 20 60.393 60.0 127 Bam
CCGGCATCTTTACCCATTGC 20 59.615 55.0 CTTGGATCCTGGTGGTCCAC 20 60.035 60.0 229 Bam
TCCGATGTTGCGAGAAAAGGA 21 59.998 47.619 CTTTCTCACTCTGCTGCTGC 20 59.202 55.0 118 Bam
AGCGCAAATGTTTATGCCTCC 21 59.865 47.619 TCAACCCTTGCGTTGCATTG 20 59.968 50.0 157 Bam
GTGTCCGCGCTTCTAGAGAT 20 59.617 55.0 AGGCAGGAGGAGGGTACTTT 20 59.881 55.0 197 Bam
CCAGTTTTTGGTGCGAACGA 20 59.621 50.0 TTCTGCGCTCCAAATGGCTA 20 60.036 50.0 130 Bam
CGCCATGGGTGTAACTACCA 20 59.749 55.0 GCTACACTGCACCCCATCAT 20 60.107 55.0 112 Bam
TGGTGGAAGAGAGAGAGGGG 20 59.958 60.0 TCCAAGCTATCACTGCACACA 21 59.653 47.619 186 Bam
TCGCTTGTCAACGAGAGCAT 20 60.038 50.0 ACTCAAGATCACGCGCATCA 20 60.109 50.0 216 Bam
CGTTGCTGTTCATCGTCCAC 20 59.836 55.0 CATCTATGAGTGGTGGGCCC 20 59.891 60.0 212 Bam
TGCATGGATGTGGTGCAGAA 20 60.251 50.0 ACTCAAGATCACGCGCATCA 20 60.109 50.0 294 Bam
CTGAAATGCTCAGTGCCTGC 20 59.829 55.0 CATCTATGAGTGGTGGGCCC 20 59.891 60.0 232 Bam
ACCGTGCTGTCATCCTTTCT 20 59.313 50.0 TTTTTCTTCCGCGTGTGCTG 20 59.971 50.0 229 Bam
GCCAAATCGATTCCATCCGC 20 60.04 55.0 AGGGGGAGTTTATTTGCATCTGT 23 59.988 43.478 172 Bam
GAGAGACGGGAGAGAGAGGA 20 59.165 60.0 CTTGATGTGGGTGCCTAGGG 20 60.107 60.0 112 Bam
CTCCTCCGATGACGTCATGG 20 59.969 60.0 TGCTAGCTGGTACTTGCCAT 20 59.088 50.0 269 Bam
TGCATTGCATGGAAGTAACAGA 22 58.58 40.909 CCTGTGCATAGCAAAACGCA 20 59.759 50.0 238 Bam
GGGAGTCCACGAGCAAGAAA 20 59.965 55.0 TGGTCGCAGCGGATTTACTT 20 60.037 50.0 294 Bam
TCCCTTTCACCTCCCACTCA 20 60.105 55.0 CGTGTGCGACGCATTTACAT 20 59.905 50.0 182 Bam
CGAAACGGCGAAACCTAACC 20 59.836 55.0 GTGTCCATGCAAATGGGGTG 20 59.753 55.0 198 Bam
ATGTAGCTTGCCCCAAGGAC 20 60.034 55.0 AGAAGCAGAAGCAGCAGAGG 20 60.036 55.0 166 Bam
CAGGGACCAGAGAGCAAAGG 20 60.036 60.0 GCAGGTCAGTATGCTCCTCC 20 59.894 60.0 241 Bam
ACGACGAACGAAGTGTCCAA 20 59.899 50.0 TCCAACAAGGACACCCATGC 20 60.539 55.0 211 Bam
AAGTTTACGCGCAGGTCAGA 20 59.967 50.0 TCCAAACGAGACCATGCACA 20 59.892 50.0 190 Bam
CGCAGGATCTCTCTCACTCC 20 59.332 60.0 GGTGTCATGACTGTTGCAGC 20 59.761 55.0 107 Bam
TGAAACCGTTCTCTGCCGAA 20 59.895 50.0 GCCCACAACCAAACCCTTTC 20 59.894 55.0 148 Bam
GCAGCATCAGGGAGGGAAAT 20 60.106 55.0 TGAGGTGAGCTCAGAGGGAA 20 59.885 55.0 227 Bam
TTCGTTGAGCATGGTGGAGG 20 60.322 55.0 GCTATGACGTTAAAAGGACGACA 23 59.078 43.478 197 Bam
CATTCTCGGCACTACCTCCC 20 59.895 60.0 ACATGGAAGATGCACGCTCA 20 60.036 50.0 183 Bam
TCGTGTGGTTCACATTGGAGT 21 59.86 47.619 CAACCAACTCTTTGCGTCGG 20 60.041 55.0 287 Bam
GGGAGTAGTCTTTCCGGTCG 20 59.545 60.0 ACTGCCAGTCAACCCAACAA 20 60.034 50.0 283 Bam
GCTTCACTGGTCAGAGCCAT 20 60.036 55.0 TTAACCGCACCAGGAAGCAT 20 59.962 50.0 213 Bam
ATCCAGCTTCACCTCCTTGC 20 60.035 55.0 ATCGTGATCGGCACCATGTT 20 60.108 50.0 165 Bam
TGTTTGAAGTGCAGCCTTTTGT 22 59.767 40.909 GGAATGTGAGAGGGAGAGCG 20 59.896 60.0 165 Bam
GGTGCGGATCAAAGTTTGCT 20 59.402 50.0 AGGAAGGTGATGCCGTGATG 20 60.108 55.0 247 Bam
CCGTCAAGACAACAGCGAGA 20 60.319 55.0 AATCACCAGCAAGCAGACGA 20 59.965 50.0 194 Bam
TTATCACCACCCACACAGGC 20 59.962 55.0 AATTCTGCGCTCCAATTGCC 20 59.826 50.0 141 Bam
CTCGATTGAAGAACGCGCAG 20 59.976 55.0 ACACTAGCTGCCTCACCAAC 20 59.965 55.0 171 Bam
TGCTTCTCCCTCTCCTCTCC 20 60.033 60.0 CATGCACCTGCTGATCTTGC 20 59.899 55.0 165 Bam
GTCCTGGGATTTTAGGGGCC 20 60.106 60.0 TGTGTCAACAGTCGACGTGT 20 59.828 50.0 157 Bam
TGGGCAGGAGAAGTTGCAAA 20 60.106 50.0 TGTTTCAAACAGGACCGGAGT 21 59.789 47.619 244 Bam
CCGGCTACCCTGTCTTTTCT 20 59.386 55.0 GAGGACGATATCGCGGGTTG 20 60.664 60.0 131 Bam
CCTAACCTCAGCACAGCACA 20 59.965 55.0 TGCTTTTGACCGGCAAATGG 20 59.967 50.0 116 Bam
CCTGTAGCCTGAGCATCTCC 20 59.608 60.0 GTCAACAGCAAGCAGTTCCG 20 60.041 55.0 185 Bam
CCCCTCTTCTCCAGCTCATG 20 59.531 60.0 ACTTTCCATTGCCGCACCTA 20 59.962 50.0 138 Bam
TGAAGCCATGGTATCCTCGT 20 58.504 50.0 ATGGAGGCGTTTGGGATGAG 20 60.107 55.0 201 Bam
AAAGGGTTGGGGATGATGCC 20 60.326 55.0 CGGCGAGTCAACGTTCAAAG 20 60.111 55.0 117 Bam
GGCAATGCGGCTGAATCTAG 20 59.41 55.0 CGACGGCCGTAGTAACAAGA 20 59.831 55.0 179 Bam
GCATATTTTTCACCTGAGTGCCA 23 59.807 43.478 CGCCTATCTGCTCCAACTGT 20 59.823 55.0 182 Bam
AGGCTCCAGCTTTAAGCAAT 20 57.478 45.0 TGTGGACTAAAGCTTTAGGTCCT 23 59.092 43.478 177 Bam
TCAACGTGGTGCTAGTTGCT 20 59.894 50.0 GCTTTCCATTCCCTCCACGA 20 60.035 55.0 209 Bam
ACATGGCCCAAGAACTACGG 20 60.035 55.0 GGCATCCCAGGGATTCCATC 20 60.252 60.0 281 Bam
ACCACCAAAGTGTGTCCTCC 20 59.817 55.0 TCTCGAGACGATACTAATCAGCA 23 58.622 43.478 220 Bam
GGGGAGGCCACGGTTTATTC 20 60.751 60.0 TGCAAATGGGTTAGTCGTGGA 21 59.928 47.619 161 Bam
TGCTTTTGTTTGTCGACGCA 20 59.552 45.0 CAAAACGACGACGCAGAAGT 20 59.425 50.0 207 Bam
GGGCCCACAGATTTGGACAT 20 60.325 55.0 GCCAGGCGACTATATGACCC 20 60.037 60.0 222 Bam
CGTCGGCCTCTCTATCGTCT 20 60.881 60.0 GCCAGGCGACTATATGACCC 20 60.037 60.0 237 Bam
TTTGCATCGGCCTCTCTACC 20 59.822 55.0 CCCGGGTGTAGAAAAGAGGC 20 60.393 60.0 146 Bam
ACCGATCGACTACCATTGGC 20 59.896 55.0 AGGCATGTGTGTGAGGTGAG 20 59.964 55.0 232 Bam
TTCAGGTTGGAGCAGAGCTG 20 59.964 55.0 GATTTTACGTTTGCCGCCGT 20 60.11 50.0 234 Bam
GTGCAACCATCAACAGTTCCA 21 59.319 47.619 GCCACTCGTTTAATCCGTGC 20 59.904 55.0 206 Bam
GCACGTGATGGAAAAGAGCC 20 59.831 55.0 GTATCGACGCCTTGCTGGTA 20 59.898 55.0 202 Bam
AGAGACGTGTGGAGGTGTCT 20 60.179 55.0 ACTTAGGCCCTGCTCACTAGA 21 59.993 52.381 199 Bam
CGCAAGTAGAGCTGGGAGTT 20 59.752 55.0 TCCGTGGTGTATCCCCTAGG 20 60.106 60.0 234 Bam
TGGTTGTAAATCGGACCGCT 20 59.678 50.0 CCGGTAGGGGGTTTTTCGAA 20 59.963 55.0 186 Bam
CCATGCCATTTTTGGGTGGG 20 60.035 55.0 TACGTCATCTCGGTGGCATG 20 59.898 55.0 160 Bam
GGTGGCTAAGACCGGTTCTC 20 60.108 60.0 CCCGGGTGTAGAAAAGAGGT 20 59.018 55.0 165 Bam
AAGGCCTGAGGGAGAGAGAG 20 60.032 60.0 CATGTGTGATCGATGCGCAT 20 59.415 50.0 113 Bam
ATGAACAAACTGACGCGACG 20 59.493 50.0 TGGCAAGATCCAACGGACAA 20 59.89 50.0 129 Bam
TACCTCCCCAGACCGTACAG 20 60.034 60.0 TGCATGCTCTACCTCTGCAC 20 60.108 55.0 195 Bam
CTTGCCCTGGTAGCCTACAC 20 60.108 60.0 CGCGATGGCTTCAAGAACAG 20 59.904 55.0 195 Bam
AAAAAGAGAATGCTGCGGCG 20 60.11 50.0 GCTCGAGCACCAAAGAACAC 20 59.764 55.0 172 Bam
TGGGCTAATCCTTGAGCTGC 20 60.107 55.0 GCTTTCCGTTTTCAGCAGGG 20 60.039 55.0 194 Bam
CAAGAGCTCCACCGGATTGT 20 60.036 55.0 ACGGAGTTGATGGCAGATGG 20 60.108 55.0 210 Bam
TTGTGATTTTCGCGCATCGA 20 59.207 45.0 ACAGCCTTCTATCGAATCGCT 21 59.316 47.619 170 Bam
CAAGGTTCAACGTCACGCTC 20 59.768 55.0 AAACTCTCGAGGGAAAGCCG 20 60.037 55.0 286 Bam
GTTGTTGCTGATGCGTGGTT 20 59.969 50.0 CCAATGCAACTGTTCCCACC 20 59.682 55.0 185 Bam
ACAAGCTTAGCCGGTGACTC 20 60.037 55.0 GAGGTTGGTGATGTGGGAGG 20 60.035 60.0 222 Bam
GGAAACGTGGGGATCGACAT 20 60.108 55.0 CAGCACAGCACAGCACAATT 20 59.968 50.0 198 Bam
CAAACTTACGCACGCACACA 20 59.973 50.0 CGCGCACCTACTGTTCTTGA 20 60.666 55.0 231 Bam
ACCCAGATACCTCGATACGGA 21 59.577 52.381 AGGTGTTTTTCGGGGGAGAC 20 59.89 55.0 232 Bam
AGATCCTCTTGCCCTGTCTT 20 58.036 50.0 CTCATCCTGGCTTTGCATGC 20 59.898 55.0 133 Bam
TCGTGTGGTTCACATTGGAGT 21 59.86 47.619 CTGTGATCCAACCACCTCCC 20 60.035 60.0 174 Bam
ACCAAATGTTTCCCCTCCCC 20 59.884 55.0 CATGACAGGAGGAAAGGGGG 20 59.743 60.0 108 Bam
GTCGTGGCATCTGCTTGTTC 20 59.833 55.0 GTAGACGGTGGTGAATGGGG 20 60.108 60.0 113 Bam
TGGAGCCGATTATCAGTCTGG 21 59.311 52.381 ATCCGAGCCGACGTTTTCTT 20 60.038 50.0 142 Bam
AGAGGGAGGGAGGGTTTCTC 20 59.957 60.0 CCAAGAGCCTACTACCGCTG 20 59.897 60.0 249 Bam
TGAAACATACACCGCGGACA 20 59.966 50.0 CGAGGCTCCAATGGTGAGAG 20 60.179 60.0 134 Bam
TGCTTGAGCTGCCATTTTCG 20 59.758 50.0 GTGGTCAAGTCTCCACGCAT 20 60.321 55.0 196 Bam
ATTCCCATGCATGCTGTCCT 20 59.739 50.0 CCCCTTCCTCATCTCCCCAT 20 60.403 60.0 206 Bam
CATGATGCCAGATCTTGCGC 20 60.04 55.0 AGGCCGGTAATGGTTTGAGT 20 59.303 50.0 116 Bam
CTCGCTTTTCTTCTCCTTTGCA 22 59.45 45.455 CGATCAGCTCAATTGTGGCG 20 59.973 55.0 185 Bam
CCAGTCGGTTCCTGGTAATCT 21 59.168 52.381 ACTGACGGTTTTGGGGCTAG 20 59.964 55.0 236 Bam
GTTTTCGCCTCCGTTCCATG 20 59.832 55.0 CCTATGTTACCCGGATACCCC 21 59.095 57.143 186 Bam
GGGAGAAGAGAGTGCCACAT 20 59.092 55.0 TTTCCAGAACACCGCTCTCC 20 59.965 55.0 114 Bam
GGCGTCGGAGGAGAGAAAAA 20 60.038 55.0 GTCGTCGGTCACTCGGTATC 20 59.973 60.0 141 Bam
CGGCGGAGAGAAAAAGAGGA 20 59.753 55.0 CTGGGTTATGACGCGCACTA 20 60.179 55.0 141 Bam
GACGCCATGACCAAATCGGA 20 60.743 55.0 ATGGACCACATGACCTGCAC 20 60.323 55.0 183 Bam
AGAGACGCTAGCCAATTGCA 20 59.75 50.0 TCACGGACAGCACCAAATGT 20 60.179 50.0 247 Bam
CTCACAGGACGAAGAGGAGC 20 59.828 60.0 CTCTTGCTCACCTTCCTGGG 20 60.036 60.0 177 Bam
GGCCGTGAGTGGGGATTAAA 20 60.035 55.0 GGCGAGAGAGATGAAGACGG 20 59.97 60.0 257 Bam
TCTGGAGCCTAGCACAAGAA 20 58.355 50.0 TTTGGCTTTCTTGCTGCTGC 20 60.25 50.0 137 Bam
ACCCACTGGTGACTGACAC 19 59.17 57.895 TGTGGGTGCAAATCGAAGGA 20 59.89 50.0 174 Bam
TCTGGACCGTCCGTCTTTTG 20 59.967 55.0 TGCTTTCTTTCTTCTGCTTTCCTG 24 59.963 41.667 255 Bam
AAGCTTCCATGGCTTCGTCA 20 59.963 50.0 TGACGGCATGAGAAAAGGCT 20 59.963 50.0 196 Bam
CTTTTCCCATCTCCTCGCGT 20 60.108 55.0 ATATTTCGGGACCTCGTGGC 20 59.894 55.0 240 Bam
TTCCTTCTCTATGCCAAGTGGG 22 59.76 50.0 TGTGGAGCTGTAACCTCAGT 20 58.283 50.0 100 Bam
AGGTTTCTCCCTTCTTATGCTGG 23 60.054 47.826 GTGGCTGACAACCAAACACC 20 59.898 55.0 147 Bam
ACACCGACAAAAGCATGCAC 20 59.969 50.0 AGGCTGCACATTTGAAAGCG 20 60.039 50.0 162 Bam
TGTCTTTTTCGCTACGGCTAA 21 57.971 42.857 TCCTGGTCAACAAAGCCCAA 20 59.74 50.0 275 Bam
TGTCTTTTTCGCTACGGCTAA 21 57.971 42.857 GGGTGGTTGTGAACTGGCTA 20 59.89 55.0 285 Bam
ACAGTGCGTACCAAATCATCA 21 57.948 42.857 GCCAAAAGTCGCTAGCTTCG 20 59.905 55.0 163 Bam
ATGTCTTTGACGCCCACCAT 20 59.962 50.0 TATTCAGCAGTGGCATGGCA 20 60.034 50.0 145 Bam
AGCTGATTCGAAACGGTAACA 21 57.965 42.857 GCGCTAGCTGATATGCATGC 20 59.903 55.0 178 Bam
TTTGGCGATACCCTTCCGTC 20 60.108 55.0 AAGCTAACTATCCGCGCTGG 20 60.249 55.0 174 Bam
TTTGTTCCGTCGATCGTCGT 20 60.04 50.0 ACGGCTGTTAATGGGTTTGTC 21 59.116 47.619 236 Bam
ATTAAGCACCCAGTCCCTGC 20 60.034 55.0 AACTCTGGACGGGCTAGCTA 20 60.033 55.0 155 Bam
GGGTTTGCAGATGTGAATGTGT 22 59.703 45.455 TTAAGCTCCCGACCCTACGA 20 60.034 55.0 170 Bam
CGGCACAGCACAATAAGGTG 20 59.831 55.0 GGCCTGGTGATGATGAACGA 20 60.108 55.0 266 Bam
GCACGGGCATTCAGCTAGT 19 60.45 57.895 ACATAGGTCCACCCTTCCCT 20 59.578 55.0 160 Bam
CACAAACGCTCGTGCTAAGT 20 59.141 50.0 CTCACTCCAGATGACCCTGC 20 59.822 60.0 256 Bam
cacaaacgctcgtgctaagt 20 59.141 50.0 GGGGCACTCCTCTCCTTTTC 20 60.035 60.0 174 Bam
TAGCTGTCTTGCAGTCCGAC 20 59.756 55.0 AGAGCACTAGCACTCCTCCT 20 59.665 55.0 196 Bam
CACGAACCCCTCCTTTCTCC 20 60.036 60.0 ACAACCCGATGTCACATGAGT 21 59.652 47.619 202 Bam
TCCTCCTCAGGAACACAAACA 21 58.876 47.619 CCCCGGCCCACGTTATTAAT 20 60.179 55.0 120 Bam
ACCAGTGGCTCAAGATTCGG 20 60.036 55.0 GAGAGAGGCCGGGTAGAAGA 20 60.107 60.0 195 Bam
CTTTACCCACCAAACGCAGC 20 60.04 55.0 GCACATTTTCTAGATGACATGGTAC 25 58.281 40.0 280 Bam
CCGAATTCAAAGCTTCCCGC 20 60.179 55.0 TGGGGTTCGAGTTCATGTCG 20 60.038 55.0 163 Bam
TCCTTTACTCCCATGCATGCT 21 59.434 47.619 CCAATCCGTCCGTGGAGAAA 20 60.037 55.0 158 Bam
AGGTTGGAGAGGATCGACGA 20 60.034 55.0 CCTCGAATTGGCAGATTGCG 20 59.971 55.0 298 Bam
TAGCTTGTCGTGGGGTGATG 20 59.751 55.0 GAACTTGCCCGGAGAAGACA 20 59.965 55.0 123 Bam
AAGGAGAGTATGACCTGAGAGTT 23 58.058 43.478 AATCATCGACGGTGGATGCA 20 59.822 50.0 255 Bam
GCCATTTCTTCCTCGACCCA 20 60.035 55.0 CCGGGGGCAGTAGTAGAAGA 20 60.397 60.0 293 Bam
TTAGGGGAAGGAGTGGAGGG 20 59.956 60.0 AGGAGTGGATTGGATGGGGA 20 59.954 55.0 122 Bam
TTTAGGGGGAGGAGTGGAGG 20 59.956 60.0 ATTACATGAGCTACGCGCGA 20 59.97 50.0 148 Bam
GTGGGTTGAGGAGCGAGATT 20 59.749 55.0 AAGATACCTCAAAGCCCGGC 20 60.107 55.0 163 Bam
TCCCATGTATGCCGATCTCA 20 58.284 50.0 CAGCTCACTTGGCTCGTGTA 20 60.038 55.0 220 Bam
ACAGGTGGGACCGGTTACTA 20 59.885 55.0 GATCGACCAACACCACCCAT 20 60.035 55.0 210 Bam
GAGGGAGAAGGAAATGGGCC 20 60.106 60.0 TGTCTAGTCACACACACGCG 20 60.318 55.0 179 Bam
CCGTTACGCGAGATACTCCC 20 60.041 60.0 GAAGGTCGACAGGATTGGCA 20 60.036 55.0 152 Bam
GCACCAAGGAGCACTCGTTA 20 60.32 55.0 GACTCCACCTCTGTCCTTGC 20 60.037 60.0 167 Bam
GTACAGGAGGTCGAAAGCCG 20 60.458 60.0 GCGGGAATCAAGAAACGCTG 20 60.179 55.0 195 Bam
TGGTCGGTGACATGGTTCAG 20 59.965 55.0 GCACGCTGCTGCCTTTATAG 20 59.694 55.0 240 Bam
TTTGCCGCAGCTCTGAAAAC 20 59.969 50.0 AAATACTGCCCCTCGAGTGC 20 60.108 55.0 213 Bam
GGATCAGATTGTTTCCGATATCTG 24 57.282 41.667 ACCTCCCTCTACCTGCAGTA 20 58.992 55.0 300 Bam
ATTCCCATGCATGCTGTCCT 20 59.739 50.0 GGAACCCTGATGCTACCCAC 20 60.107 60.0 106 Bam
CAATCCGTGCCAAGAACCCT 20 60.609 55.0 GACAACGCGCATCTTAGCTG 20 59.974 55.0 223 Bam
AAATCCGTGCCAAGAACCCT 20 59.888 50.0 CCGAACTAGCGTAGAAGCCA 20 59.545 55.0 279 Bam
TAGCAAAGTGCCCACGAACT 20 59.892 50.0 GCTGGTGCTGAGTTGTTTGG 20 59.969 55.0 160 Bam
CCATGCTAGTAGTACGTTGGGT 22 59.57 50.0 CTGATCCAGCGAGAAAGGGG 20 60.179 60.0 190 Bam
AAATAGCACCCTCCGACACC 20 59.748 55.0 TGACCAAACAACCAGGCTGA 20 59.743 50.0 160 Bam
AGCGACATATGGTGCTCGTT 20 59.824 50.0 GAAGCGAAGTCAAGGGGAGG 20 60.392 60.0 201 Bam
TGGGACTTATGCCGTGCTTT 20 59.962 50.0 TGCCTTGTGACAGGTGTTGT 20 60.035 50.0 292 Bam
CACCAGCAGTTACAGGGCAA 20 60.537 55.0 CGCGCTAAACCCCTAAGCTA 20 59.896 55.0 166 Bam
GCCATTTCCTTTGTACAAGCCT 22 59.437 45.455 ATGCACCGCTACGCAATACT 20 60.179 50.0 128 Bam
CTACGGCCTCAGCTTCTCTG 20 59.898 60.0 TCGCTCACTCATATCGGCAC 20 59.969 55.0 243 Bam
AGGCTGTACACCTTTGCCAA 20 59.815 50.0 AAAATCCAGCCCATCTCGCA 20 60.034 50.0 240 Bam
AAAAACTCCTCGACACGGGT 20 59.533 50.0 AGAACGGGCGTAGTAGTAGT 20 57.59 50.0 143 Bam
TGGTTTTAGGTGACGTGGCA 20 59.819 50.0 TAGCGAAGGACAAGCGATGG 20 60.179 55.0 153 Bam
CTTCAGTTGGCCTTAGGGGG 20 60.034 60.0 GTGGTCGTAGCAACACAGGA 20 59.967 55.0 249 Bam
CTAGGGTTTGGGAGGGGGTA 20 59.955 60.0 TGGGTGCATGAAACACTCGT 20 60.179 50.0 145 Bam
TCGCCTAACCAAACCAACCA 20 59.817 50.0 GCACCACTAAGCAATGCTTCA 21 59.459 47.619 265 Bam
GGATTGGCTGATTGGGTCGA 20 60.107 55.0 CTCCGAGTCCTCCGATGTTG 20 59.899 60.0 244 Bam
TCCTCTCCCTCTCAATCCTCA 21 59.067 52.381 ATGGAGGACTTGAGGTTGCG 20 60.036 55.0 201 Bam
TCCTCTCCCTCTCAATCCTCA 21 59.067 52.381 TCCTCCTCCACCTCGTTGTC 20 60.899 60.0 174 Bam
CTTTTGCTTCCGCTGTGCTT 20 59.969 50.0 ATGGGGCATTTGAGCAAACG 20 59.753 50.0 143 Bam
ACAGTGTCTTATGGTAGGTCAATCT 25 59.278 40.0 GCACCCTCTGCACTGGATTA 20 59.747 55.0 241 Bam
CATGGTTGCGCTTCTTACGG 20 59.903 55.0 TGTTGCGGTTAGGGTCTTCC 20 59.964 55.0 210 Bam
ACCATCAGCTACAGGGCAAC 20 60.035 55.0 TCGGTTCTTTCCCCCAATCG 20 60.036 55.0 179 Bam
TGTTTTCCAGGGTCGTCGAG 20 59.967 55.0 ACCGCCATCATCTACAGTGT 20 58.805 50.0 157 Bam
TCGTCTGTGATGTCCCCTACT 21 59.994 52.381 GGCAACAGAAAACGTGCAGA 20 59.62 50.0 164 Bam
CGATTCGAGCTTCGTTTGCC 20 60.247 55.0 TCGCACTCGATACCCCTAGC 20 61.171 60.0 234 Bam
GCAATTTTCCCTGTGCTGGA 20 59.032 50.0 AAGTCTCTCGCGGACTCTCT 20 60.036 55.0 124 Bam
TCACCAAACTGAGCTGCCAA 20 60.107 50.0 AGCGTTGTTATGTGAGCGGT 20 60.32 50.0 213 Bam
TGGGAGTGAACTGTGAACGT 20 59.172 50.0 TGCGGATCCAATGACGAGAC 20 60.179 55.0 182 Bam
CGTGGATGTCGGTGAGAGAA 20 59.474 55.0 cacatacactgcacctccgt 20 60.037 55.0 185 Bam
GGGCCCATGTGTGCTTAGTA 20 59.745 55.0 ACCCTAGGAGTAGAAAAGAGGCT 23 59.987 47.826 121 Bam
GGGGAAGTTTGAAGGCACCA 20 60.469 55.0 GGGTTCTTTTGGGTTGTGGC 20 59.894 55.0 175 Bam
TCTCTTCCCGTTCTTGCCAC 20 59.965 55.0 GGGTGGGGAAATTTGGGGAT 20 59.956 55.0 145 Bam
TCGTCGATGGGTTGTGGAAG 20 60.038 55.0 TCACCGTTGCTGGTAAGACC 20 59.966 55.0 256 Bam
CGCTCAACCACCCACAAAAA 20 59.542 50.0 ACACTGCCAAGATAACGCGA 20 60.038 50.0 261 Bam
TGGCGTCACGATAGGGGAAG 20 61.673 60.0 CCCTATCGCGATAAGCCTCC 20 59.826 60.0 165 Bam
TCTTGGGTTTGCTGGTCTCG 20 60.25 55.0 GGTGATCTATCAATTAGGGTAGGAGA 26 59.045 42.308 196 Bam
GAGGTAAGGGGCAGTCCAAC 20 60.035 60.0 AGGTCGAGCATGCATTTCCA 20 60.035 50.0 215 Bam
AACAACGCACGGTGGATTTG 20 59.97 50.0 GCTCTGCTGGATCTCACTCC 20 59.895 60.0 233 Bam
GTTCTAGACCACCTGAGCAAA 21 57.597 47.619 ACAGAGCATGGGTAGAGAAGC 21 59.516 52.381 237 Bam
TGTCCAAGTTTAACAAGGACCCT 23 59.797 43.478 TCTTCCCTCCTCCATCGACC 20 60.397 60.0 186 Bam
ACCCTCCTCCATCTTCTCCC 20 60.031 60.0 GTTTACTGTCCGTGCCATGC 20 59.832 55.0 254 Bam
GAGCGTCTGTTGGGTCTTCA 20 59.966 55.0 AATGGGTGACAGGCGTTAGG 20 60.035 55.0 162 Bam
GTGGGGTGGGGAAAGAGATG 20 60.034 60.0 CACCGCGTACTTCGAGATCA 20 59.902 55.0 193 Bam
CGGCGAAGACAGCTAGAGAG 20 59.971 60.0 TGAAACGAGCAGTGCCGTAT 20 60.038 50.0 193 Bam
TCAAAGGGAAGCAAGAATCACA 22 58.169 40.909 tggccccaaacatgatcaca 20 59.886 50.0 241 Bam
TAGAGCCTGGACACTATGGT 20 57.151 50.0 ACAGGAGCTATGCTAAATTGCT 22 57.838 40.909 108 Bam
GCGGTTCTACCACACTCCAT 20 59.751 55.0 AGGGATTGCTCTGCATGCTT 20 60.033 50.0 213 Bam
GGGAGGAGGCTTATTTGGCA 20 59.741 55.0 CGCCACCTAGTGCATCTTCT 20 59.823 55.0 282 Bam
GATGCCTAATCTCACCCGCA 20 59.893 55.0 TGGATCGCACACACACACTT 20 60.179 50.0 235 Bam
GTTGGAGACCCGTTAGCCAA 20 59.964 55.0 ACTAGACTTGGTGTGGCACG 20 59.966 55.0 216 Bam
CTCCGTCCTCCACTTTTCCC 20 60.036 60.0 ACGCCCCTGAAGTTATTGCA 20 59.962 50.0 174 Bam
TGATCCTGTATGATAAGCCTTGACT 25 59.396 40.0 CGCTGGTTGTATCTGGTCCA 20 59.751 55.0 160 Bam
CAAAAACGGCATTGTCGTGC 20 59.498 50.0 GGGTTTTGCTTGAGGGAGGA 20 59.888 55.0 150 Bam
TAGTGAGGTGAGGGACAGGG 20 59.959 60.0 TGGCACTCTATTCCGAATGGG 21 59.859 52.381 160 Bam
TAGCTCCCTACAGTTCGAGC 20 58.609 55.0 AGAAGCATTGAAGGAGCCCC 20 60.034 55.0 162 Bam
TTTCGCAAAATGGCTCTCCC 20 59.112 50.0 ACCATCATCAATGACTTCGCA 21 58.01 42.857 254 Bam
CCCTCATGGTCGTGGTATGG 20 59.893 60.0 GTTTCTACGCTGCCCCATCT 20 60.108 55.0 234 Bam
TGGGCTGGAAATTGGGGAAA 20 59.808 50.0 CCCGGGTGTAGAAAAGAGGC 20 60.393 60.0 106 Bam
gcacaactagagctgggact 20 59.389 55.0 AGAACATACCCAACCCAGCG 20 60.035 55.0 210 Bam
ACAGTTTCAAACCGCCCAAA 20 58.813 45.0 ATGAACACTGGCTGCATCCA 20 59.961 50.0 194 Bam
CGGAGAATCTGCAGCTTCTCA 21 60.135 52.381 ACCCGTGTTACCATCGATCG 20 59.898 55.0 112 Bam
cccctttttgctgccctaga 20 59.96 55.0 AGGGTTCAACAACATCCTGCA 21 60.134 47.619 173 Bam
GTGCACACAGTCAAACAGTGA 21 59.263 47.619 GTGACCTACTCACCACGCAG 20 60.389 60.0 153 Bam
GGATGGTCCAGATTGTGCCA 20 60.034 55.0 GAGGGAGTTGTGTCTGTCCA 20 58.951 55.0 120 Bam
TGCCTCTCTCTCTCCTCCTC 20 59.449 60.0 AATTGGGGAGGAGGAAGGGA 20 59.877 55.0 242 Bam
TCACTTGCGGGTGTGCTATT 20 59.964 50.0 CGTAACTTGCGCGGTTCATT 20 59.835 50.0 213 Bam
ATATATGCCTGCCCCAGTGC 20 59.961 55.0 GCCCGGACAACCTAGAGTTC 20 60.108 60.0 239 Bam
TCAGTTGGTGCCTTGGTCAA 20 59.743 50.0 GACCGGGTTTGAGGATTGGT 20 59.962 55.0 198 Bam
TCCATTCTTCCCCAATGCCG 20 60.396 55.0 ATCCCAGACTTCAGCGTGAC 20 59.752 55.0 220 Bam
AGACGAGCTAACAAGATGCAAGA 23 60.057 43.478 GATCGCAGTCGCTTTGCAAT 20 59.902 50.0 210 Bam
TAGCGAGCTCAAGAGGCAAC 20 60.109 55.0 CACGACACCATCAACTCCGA 20 60.039 55.0 275 Bam
CGAGGTCCCGATTTGAACGA 20 60.109 55.0 CACACCGGCATCCCTATCTC 20 59.966 60.0 160 Bam
AGTGTTTTAGACTCTCGGCTCA 22 59.108 45.455 TCATTCATGCCACTCGGACC 20 60.108 55.0 270 Bam
GGCTGCACGAGAACCAAGAA 20 60.885 55.0 CCCGGTTTCTGGATCGGAAA 20 60.036 55.0 106 Bam
TATGGTCATGGGGAGGCAGA 20 60.03 55.0 ACCATCCTCCCCCTCTTCTC 20 60.031 60.0 212 Bam
AGTGAGAACGGACCTTCCAA 20 58.58 50.0 TGTCAGTTGCCAGCCTCATT 20 59.889 50.0 148 Bam
CCCATCCATGTTTGGCTCCT 20 60.033 55.0 GTAGCCGAAGTCGTGGGAAA 20 60.038 55.0 187 Bam
GCACCTCGTGACAGGATCAT 20 59.823 55.0 ACGGATGGAGTCGGTGTAGA 20 60.035 55.0 179 Bam
GCCTTCTCCTCATTTGGCCT 20 60.034 55.0 TGGACTACGCTTCACCATGG 20 59.751 55.0 169 Bam
CGCCGCTCAGGTGCATATAT 20 60.39 55.0 ACGAATAACCGCCCGTTCAT 20 60.108 50.0 214 Bam
TTTTGGTTTATCGACGGGCG 20 59.202 50.0 CAGCATGGGTTTATGATGGCT 21 58.687 47.619 175 Bam
GCCACAAGCTCACAGAATGC 20 60.109 55.0 TGAATCACCTGAAGTTGCAGC 21 59.118 47.619 272 Bam
TGATGGAAACCTCGATCGGT 20 58.808 50.0 ATCGCTAGCTAGACGTGGAT 20 58.101 50.0 186 Bam
ACGTGTTGATCGTTCGTGTC 20 58.874 50.0 CCCTAGCTACTCCATACGCG 20 59.478 60.0 114 Bam
TGCATCTAGGGCTGCTCTTG 20 59.82 55.0 AGATGGCCCGCTAGGATCTA 20 59.59 55.0 222 Bam
TGCATTAACCCTTGGCATTCT 21 58.181 42.857 CCGCCAACCAAGTCATCTCT 20 60.036 55.0 186 Bam
ATAGGTATGTATCGCGTGCG 20 57.742 50.0 GGAGGTACCTGAATAGCACCA 21 58.884 52.381 241 Bam
CCCCGCCGCCTATTTCTATT 20 59.964 55.0 GCATTCAACTAATCAAAGGAGTGGG 25 60.393 44.0 150 Bam
ACGGCATCTCCAAGAACGAG 20 60.109 55.0 GACACGCATGATGCAGAACC 20 59.902 55.0 203 Bam
TCTGAGACATTTGGGCTACGT 21 59.1 47.619 CTAAGCAGAAAGGCCCCCAG 20 60.395 60.0 195 Bam
TATACTGATGCCGCCACTCG 20 59.686 55.0 ACAGGATCAGCTGGATGTGC 20 60.107 55.0 263 Bam
CAGAGGTACGACTGGAAGGC 20 59.826 60.0 TTTCTAGCACTGGCCTGGTG 20 59.963 55.0 184 Bam
CCTTTTTCTCCCCTTTTCCCCT 22 60.158 50.0 ATCAGCAAAAACCGCACGTG 20 60.318 50.0 155 Bam
CCTTGACGTAGGGCGACTAC 20 59.9 60.0 ACATTGGAGAGCAAGCGACA 20 59.965 50.0 166 Bam
GGGTCCAGGAATATCTGCCG 20 59.965 60.0 TGCTTGGAGTTCTCCGATGG 20 59.75 55.0 214 Bam
GACGGAGCAGAAGTCAGAGC 20 60.458 60.0 GGGCCACCTTCAGTCCTAAG 20 59.747 60.0 169 Bam
ACCATGACCCTGGAGGAAAA 20 58.544 50.0 GGGGCTATCGTATGCTATCGG 21 59.933 57.143 195 Bam
GGTAAATCGCGGGAAGGGAA 20 60.108 55.0 TGTGCATGCCATGATTGCAA 20 59.391 45.0 196 Bam
CCACAAGCTGCCATCCATTG 20 59.825 55.0 ACAGGCCCCTTAAACAGCTC 20 59.962 55.0 234 Bam
CAGACAGGAGTGGAGGAGGA 20 59.96 60.0 AGCACGTGATAGCGCCATTA 20 59.896 50.0 266 Bam
GCACTCACCGAAAGTTTCCAC 21 60.003 52.381 GTGTGCGGGCTAACACTGTA 20 60.32 55.0 140 Bam
CCCGAACATGGACCTCACAA 20 59.964 55.0 GCACCAGCTACCCAATGAATC 21 59.322 52.381 286 Bam
AGGAGATGAGAGTCGGGGTT 20 59.663 55.0 TCTGTGCGTTGCGAAGAGAT 20 60.038 50.0 158 Bam
AGCTAGCCACGCATTCATGA 20 59.821 50.0 CACCGTCGAGGACATAGTCG 20 59.972 60.0 262 Bam
TCGGTGATGGTGGTTGTGAG 20 59.965 55.0 GACCTGAGTTCAAGCGTCGA 20 60.039 55.0 285 Bam
TGACATTGTTAGGCAGCCGT 20 59.964 50.0 GCATGAAAGTCGCCCAATGG 20 60.179 55.0 149 Bam
TTAACCCCTAGAGCCTCCCC 20 60.03 60.0 CGTGAAGATTACTCCGGCGA 20 59.9 55.0 279 Bam
TGGCTGTCTATAAAACCTGAGAGG 24 59.838 45.833 AGGGCATGTTTAGGACACGG 20 60.035 55.0 269 Bam
CACGAAAGCACAAGGAACCG 20 60.041 55.0 TTTCACCTGAGCTAGCGCAA 20 59.965 50.0 153 Bam
TGATCCTCCTACGAACCCCT 20 59.365 55.0 CTTCATCCGTAACCGCTGGT 20 60.108 55.0 181 Bam
CTGATCCTTCTGCTGGCTCC 20 60.179 60.0 GCCTTGGGTCTATGTGTGCT 20 60.035 55.0 153 Bam
AGGAAGTTTGGTGCCCAGAC 20 60.179 55.0 TCTCTCAGGTTGGCCCATGA 20 60.547 55.0 117 Bam
AGTGCACAGTCAATGTACCGT 21 59.93 47.619 AGCATGCTTAGCTCGATCCC 20 59.965 55.0 176 Bam
TTCCCAGCGGTCTCAACTTC 20 59.965 55.0 GGGGTGCCACGTTCTCAATA 20 60.036 55.0 216 Bam
GGCAAATCATGGGCCGAATC 20 59.967 55.0 GCGGAGTAAAGACCCGGAAA 20 60.037 55.0 265 Bam
CTCCATGCCGATTTCCACCT 20 60.107 55.0 AGATTGCATTACACGGCCGA 20 60.108 50.0 220 Bam
CCCGCTATCTTCTCGGTTGG 20 60.249 60.0 atgtaggctggccaatgctt 20 60.033 50.0 112 Bam
CCGTCGCATACTCGGATTGA 20 59.97 55.0 ACGCAAGCTAGGCAACATCT 20 60.036 50.0 154 Bam
CCCCATACATGCCGATCTCA 20 59.313 55.0 GCAACATACGGGCATTCAGC 20 60.249 55.0 128 Bam
GGATATTGCTCACGCTTGCG 20 60.042 55.0 CGTGAATGTCATGTGGTCGC 20 59.905 55.0 175 Bam
TGGCATGAAGGGGTGGTTTT 20 60.105 50.0 TCGGTGGGGATGGGGTTTA 19 60.23 57.895 180 Bam
TCGCTCTCCCTCATACGAAA 20 58.241 50.0 ACGAGACAACACCATCACCC 20 59.965 55.0 270 Bam
CATATGACATGTGGGGCCCA 20 59.814 55.0 TGATGGTGTGCAGATTGGGA 20 59.302 50.0 196 Bam
CTCCGACTCCACCAGGTAGT 20 60.324 60.0 ACGAGTACCGAAAAGGCTTCA 21 59.658 47.619 120 Bam
AGGAAGGCGTCAAATAATGCT 21 57.995 42.857 TCATAGAGCCTGTGCACCAT 20 58.793 50.0 191 Bam
TGGCATGATGTGTGGCTCAT 20 60.034 50.0 TCCCTGTGGCTTTGTTTGCT 20 60.397 50.0 179 Bam
TCGTAGAGGTCCACCAAACA 20 58.293 50.0 CCCCGCGACACATGATATGA 20 59.967 55.0 212 Bam
TCACCAAGATCGGCaagacc 20 60.036 55.0 CACTGCACTGCATCCTCTCA 20 60.037 55.0 186 Bam
TCATTGGATCCTGGTTCGGG 20 59.454 55.0 TGATGTTCATGAGAGGAACCG 21 57.749 47.619 145 Bam
AAGGTGGTCACTATTGCCCG 20 60.035 55.0 TGCCGTGTGGTAATATGCCT 20 59.456 50.0 156 Bam
GTCAGAGGCCTGGGAAATCC 20 60.107 60.0 CGGAGGAACACCACTCTTCC 20 60.037 60.0 124 Bam
AGGTCCAAATGGCTTCCCTG 20 59.96 55.0 GGACATGCCGATGAGGTGAA 20 60.108 55.0 213 Bam
GGAACTGAACCCCCAAACCA 20 60.106 55.0 GCAAATCTGGAAGGAGCGGA 20 60.393 55.0 170 Bam
ATTCAAGGAGAGTGCACGCA 20 59.965 50.0 aaaagagaggaggtggtgcg 20 59.965 55.0 184 Bam
CCGGAGAAGTCCATCGCTTT 20 60.108 55.0 CTCAGCTGTTGTTCGGGACA 20 60.25 55.0 106 Bam
GCCATGTGGAAAGAAGACACC 21 59.458 52.381 ACTCGCGGCATACATCTAGC 20 60.039 55.0 124 Bam
TGCACACATTTAGGGGAGCT 20 59.302 50.0 ATCTGGGGTCCTACACGGAA 20 59.958 55.0 152 Bam
CCGCACTCTGTTCCAATCCT 20 60.036 55.0 CCTGCATTTTGTTGGCATTTGA 22 58.86 40.909 258 Bam
CGCTGAATGCAACACCAACA 20 59.969 50.0 AGCTATCTCCAAAATCCTCTGTGA 24 59.281 41.667 197 Bam
TGTAAAAGAGAGAGTATTGAGGGGG 25 59.574 44.0 TGTGCTTGCACCAAATCGAA 20 58.972 45.0 161 Bam
CTGTAGCGCTGTTCCCCTAG 20 59.897 60.0 TGTGTGGCATTCTCCGTTGT 20 60.179 50.0 134 Bam
CGTTTTAGTACGACACCGGGA 21 60.069 52.381 TAAGCCTGCTGACATGCCAA 20 59.962 50.0 134 Bam
CAATTCGCTCCATGCATGCA 20 59.898 50.0 TCAGATGTAGCAATGGCCGG 20 60.179 55.0 209 Bam
ATTACATCGCGCGTAGACGT 20 59.971 50.0 GGCACCAAAGAGCACTCGTT 20 61.167 55.0 128 Bam
AGCTTTGCTGTGGATGCTCT 20 59.962 50.0 TCTCAACGCCTCACTCGTTC 20 60.039 55.0 222 Bam
AACGCGTGGAGAAGAAGAGG 20 60.038 55.0 ACCGGTGAACACTTCGATCC 20 60.038 55.0 109 Bam
TGTTACGCGCATTGGGAGAT 20 60.108 50.0 GGGGCATTACACAGTAAGGAGT 22 59.761 50.0 123 Bam
GAAAGCACATCAGCTGCACC 20 60.109 55.0 AGAGCTGGCTGTGGTTTCTC 20 59.964 55.0 209 Bam
CACGCATCACAAAGCTGGTC 20 60.11 55.0 GAAATCGCGGGCGTTACATC 20 60.042 55.0 185 Bam
AGGTAAAGAGGTATACCAACACCA 24 58.904 41.667 ACCGGTGAACACTTCGATCC 20 60.038 55.0 107 Bam
ATCAAGGTGGCCACTACACG 20 60.036 55.0 AATATTGGGGGTTGGGCCAG 20 60.031 55.0 112 Bam
TGATAAGCAGATGGTTCTCACGA 23 59.553 43.478 GCTCTGCCAACGATGCATTC 20 60.248 55.0 139 Bam
AGATGCGTGCTAGTGTGATACA 22 59.573 45.455 CGTTGCGCGAGATACTCTCT 20 59.972 55.0 105 Bam
GAGTTTCTGTCGCCGATCCA 20 60.109 55.0 TCATCGAGGCCTTCTAGTTTTGA 23 59.486 43.478 201 Bam
GGATACGTTGGATGGACCGG 20 60.25 60.0 AGTCTTAACACGTGGGTACTTCA 23 59.362 43.478 134 Bam
TTTGGACCGAGACCTGAAGC 20 59.965 55.0 TATGCTAGCGCGGAGAGAGA 20 60.25 55.0 158 Bam
agtctggcgctttgtcgtc 19 60.665 57.895 AAAGGAGGGAGAATGCGCTC 20 60.107 55.0 132 Bam
TATGTTGCTGCCTGCTGGAA 20 59.962 50.0 ACTCCGATGGTTTTCTGGCG 20 60.674 55.0 195 Bam
AGCCAGAGTAATTGAATGCCT 21 57.341 42.857 ACAATCCAAAGGCAGGGAGA 20 58.924 50.0 160 Bam
TATGTTGCTGCCTGCTGGAA 20 59.962 50.0 AAGCTTACAGGCGATCGTCT 20 59.182 50.0 189 Bam
AGCCAGAGTAATTGAATGCCTT 22 58.027 40.909 GCAACACTTCCTGCATGCAT 20 59.754 50.0 192 Bam
CCTCTTTCCACCCCAAACCA 20 59.813 55.0 TGTCAGAACACATGTATGCGT 21 57.961 42.857 208 Bam
TGTGTGGTTTTTCTGGTTCGG 21 59.254 47.619 CGCCGAATTCGTTCATGCAT 20 59.972 50.0 152 Bam
TGTGGAAGGAAAAGCTAAACCT 22 57.821 40.909 GCTTCTTCTGCAACATCGCA 20 59.481 50.0 170 Bam
CGTGGGAGAACGGTTGAGAA 20 59.967 55.0 CCCTCACTAGTTCTTGGGAGG 21 59.166 57.143 102 Bam
CCTAGGGGGAGAGCTCACAA 20 60.326 60.0 CCTCTCCCACTCCATCCTCA 20 60.032 60.0 183 Bam
TATCGGGCTGTGCGTCTGT 19 61.348 57.895 TGGTATGTGGAGGGTTCTGTG 21 59.372 52.381 193 Bam
TTCGCTGTCACATTGGTCGA 20 59.967 50.0 ATCCTTAGGCCTAGGGTGCA 20 60.03 55.0 227 Bam
CGTCATGTTGGAGCACCCTA 20 59.751 55.0 GTTTTGGCCGGACTGTTGAC 20 59.97 55.0 197 Bam
TTCGCTGTCACATTGGTCGA 20 59.967 50.0 CGCACTAACCACGATGCATG 20 59.973 55.0 190 Bam
CGTCATGTTGGAGCACCCTA 20 59.751 55.0 ACCCAATCCAAGCGCACTAA 20 59.962 50.0 198 Bam
AGAGAGAGAGGGTGAGCTGG 20 60.033 60.0 TCCTCTTCATCGGACGGTCT 20 60.034 55.0 184 Bam
CGTCATGTTGGAGCACCCTA 20 59.751 55.0 AGAACACCGCAAAGAACCGA 20 60.179 50.0 165 Bam
AGAGAGAGAGGGTGAGCTGG 20 60.033 60.0 TCCTCTTCATCGGACGGTCT 20 60.034 55.0 180 Bam
AGCTGAATCATCAAAAGGGGGA 22 59.687 45.455 GTTGGCGTTGCACATTGTCT 20 59.969 50.0 298 Bam
GAGATGATGTTCATGGTTGATCTTG 25 58.274 40.0 GTTGGCGTTGCACATTGTCT 20 59.969 50.0 104 Bam
GTATCTTGGAACCGTCGGCT 20 59.825 55.0 GTTGGCGTTGCACATTGTCT 20 59.969 50.0 130 Bam
AGTATACGGAAAAATGCTTCGC 22 57.468 40.909 GCCATTTTCACCCCATAGCC 20 59.247 55.0 108 Bam
GAAGCAAGTAGTAGGCGCCA 20 60.108 55.0 GCCCACACAAACATGCAACA 20 60.179 50.0 140 Bam
GGACTAGGGTTGGAGATGGC 20 59.53 60.0 AGACATGCTTTGCGAGGACA 20 59.965 50.0 189 Bam
TGGAGAGCTCACGCATTACA 20 59.105 50.0 ATTTCGTAAAGCTTGCGGGC 20 59.83 50.0 243 Bam
AGAAGCTCTGGGCATAGGGA 20 60.031 55.0 AGGGAGAATTTTTAAGGCCCCA 22 59.615 45.455 184 Bam
GAGCCTTGCAGTGGGGTATT 20 60.034 55.0 TGCATACTTGGGTTAGGCTTCT 22 59.424 45.455 238 Bam
CAGACTTGACAGGTGGGACC 20 59.965 60.0 CTCCCCTTTTTCCACCCCAA 20 59.81 55.0 149 Bam
CAGACTTGACAGGTGGGACC 20 59.965 60.0 ACGGGGGATACTAGCTTCGA 20 59.816 55.0 166 Bam
AGCCACAGAAGAGCAGCAAT 20 59.962 50.0 TCTGGATGATGCTTGCAGCT 20 59.745 50.0 199 Bam
AGAATGTGTGGTCGTGGACG 20 60.32 55.0 CGATGCATCACCAGGAACCT 20 60.108 55.0 139 Bam
TCCACCAATCATCACCCCAC 20 59.669 55.0 AACTGGAAGAGGAGGGGGTT 20 60.104 55.0 180 Bam
TGACTGAGGTCGAGTCTCTGA 21 59.652 52.381 gccgagtgagagagaaacca 20 59.396 55.0 259 Bam
TCCACCAATCATCACCCCAC 20 59.669 55.0 AGTCTTCGGTCTTGGTGCTG 20 59.966 55.0 286 Bam
TGACTGAGGTCGAGTCTCTGA 21 59.652 52.381 AACCAGTCACAGTAGCTCGC 20 60.038 55.0 226 Bam
TCCACCAATCATCACCCCAC 20 59.669 55.0 CGCCGCGATAGATTCCTCTT 20 60.039 55.0 259 Bam
GTTGGAGACCCGTTAGCCAA 20 59.964 55.0 CATATAAATCAGCCGCGCGG 20 59.905 55.0 252 Bam
CGAGGTTGAGTTGGCTAGCA 20 60.037 55.0 AATTACTGCGCCGTGTGGTA 20 60.037 50.0 162 Bam
GTTGGAGACCCGTTAGCCAA 20 59.964 55.0 CAGTGCAAAATGAATATAGTTGGGC 25 59.25 40.0 203 Bam
CCATGGTGGATAGAACGTGC 20 58.7 55.0 TGGGATATATGTGTGTGTGGG 21 57.145 47.619 125 Bam
GCTAGAGGGAGGAGGGGAAA 20 60.031 60.0 TCCCTTGTGCAAACTTCTGTTC 22 59.312 45.455 269 Bam
TCCAACGGCCGAGATCATTT 20 59.748 50.0 GGCTGCTACGAGTCTACGAC 20 59.972 60.0 279 Bam
CCTCACCCTCTCCATCCTCA 20 60.032 60.0 GTCACGCTCTAGTTCCCCAC 20 60.109 60.0 192 Bam
TGCTAGCAATGCCCTCTGAA 20 59.38 50.0 CTTCGAAAGGTAGGGGACGG 20 59.825 60.0 228 Bam
GTGGTGTTGTGAGGGAGAGG 20 59.965 60.0 ACGTGGTAAGGCCCAAGATG 20 60.035 55.0 189 Bam
ATCGGTAATTTCGCGAGGCT 20 59.896 50.0 TGCCATATTCTAGCCGCTGG 20 59.965 55.0 237 Bam
GTCGTTGGACTCACTCTTGTT 21 58.177 47.619 CTCGTTCGATGCTGGACACT 20 60.109 55.0 138 Bam
ATCGGTAATTTCGCGAGGCT 20 59.896 50.0 GGGGCCGAATTTTTAACCCG 20 59.826 55.0 240 Bam
TTGCTTCTCCTGTGAGCCTC 20 59.677 55.0 TCGGACGGTTTTTGATCTGGA 21 59.655 47.619 249 Bam
CCCTCCTCTCCACCTCTTGA 20 59.958 60.0 TCCCCCAAAACACCGATACG 20 60.036 55.0 149 Bam
GCAAAGTCTTCAGAGGAGCCT 21 59.997 52.381 CGTGTAGAGCTGGGACTTGG 20 60.109 60.0 172 Bam
AGGGTCCATTTATACAAGCCCT 22 58.869 45.455 GTTGCATACCCCTCAGGCAT 20 60.107 55.0 191 Bam
CCCACAACCGGTTCCTTTTC 20 59.328 55.0 GTTGCATACCCCTCAGGCAT 20 60.107 55.0 143 Bam
AGGGTCCATTTATACAAGCCCT 22 58.869 45.455 AACCCCAATTTGGCCAATGC 20 59.962 50.0 207 Bam
TACTTAGCAGAGCCCTGGGA 20 59.662 55.0 TAGTCGAAGGAGAGCAACGC 20 59.829 55.0 108 Bam
AGTAGTCGCTGGGAAACACG 20 60.039 55.0 AACCCCTTCTCCCCTCTCTC 20 59.957 60.0 229 Bam
CGTTGAGAGAGTGCTGCAGA 20 60.039 55.0 TGCTGATTGGCATGAGGAGG 20 60.107 55.0 187 Bam
TACTTAGCAGAGCCCTGGGA 20 59.662 55.0 GGGGTTCTTGCCTGTGTCTT 20 60.179 55.0 179 Bam
CGTGAGGTTGGGCAGTATG 19 58.232 57.895 TTAGGGAGGAGGTGGGGAAG 20 59.956 60.0 280 Bam
AGTGCAAAAATGAACTCAGCCT 22 59.039 40.909 TTAGGGAGGAGGTGGGGAAG 20 59.956 60.0 254 Bam
TCGAACTCCGAATCCGTTGA 20 59.117 50.0 CAACCTCCCCATGGCATCAT 20 60.106 55.0 237 Bam
ACCCACAAGTGAAGCAAGGT 20 59.741 50.0 TCCACCAAGAAGATGGGCAC 20 59.962 55.0 156 Bam
GTCGGCGCAAAGAAGGAAAG 20 60.11 55.0 AGGTACCAAGTGTGTCCCCC 20 61.132 60.0 256 Bam
TGGAGCTAGAGCCTAGCCAA 20 60.032 55.0 GAGCGGTTTTTAAAGGCCCC 20 59.754 55.0 184 Bam
TAGGGGCGGACCTAGGTATG 20 59.886 60.0 TGCAGGAAATCATGGGCACT 20 59.96 50.0 165 Bam
TCTTCCCAGCTTAGCCCTCT 20 59.957 55.0 AGAATGGGTCACTACTCCAACT 22 58.478 45.455 130 Bam
CCTCCTTGTGCAAGCAATGG 20 59.754 55.0 GCTACCTTGCCAATCACCCA 20 60.323 55.0 181 Bam
TGGATCTATTTCCGCCGTCG 20 59.968 55.0 ACAATCAGACCGAGTTGCGT 20 59.966 50.0 140 Bam
CCTCTCATCTCACCTCACCC 20 58.881 60.0 AGGGAGTAGTCGGAGCTGAG 20 60.107 60.0 167 Bam
AACGAGTGCTCCTTAGTGCC 20 60.037 55.0 ccccagtgtgaaccacatga 20 59.89 55.0 256 Bam
ATGTGTTATCGGGCTGGTCG 20 60.179 55.0 AATGGGATCAAGGCGAGGTG 20 60.107 55.0 232 Bam
AACGAGTGCTCCTTAGTGCC 20 60.037 55.0 CCTGGACATGTGGGTTTCGA 20 59.964 55.0 214 Bam
GGACCGCAGCAATGTTTACA 20 59.122 50.0 CCAGCTATGAGCAGCCAAGA 20 59.82 55.0 186 Bam
ATGCTGCTCGAATGGTCCTT 20 59.746 50.0 AATCCTGTTGTGGCCAGCTT 20 60.179 50.0 194 Bam
TCTGGAGAGCGTGGAAACTG 20 59.682 55.0 tgagttgcgtatggtcaaact 21 57.88 42.857 184 Bam
AGGACACGGTTTGAGTTGCA 20 60.107 50.0 AAGGCCACATGCAGAAGACA 20 59.889 50.0 247 Bam
ACCCACCGTACGACAAAAGT 20 59.535 50.0 TGGAACGGAGGGAGTGAGAT 20 59.959 55.0 253 Bam
ACCAATGGTGTCTAGCTCGG 20 59.463 55.0 TGCATTGTATGTGCATTCGCT 21 59.255 42.857 161 Bam
ACTAGCGCTACGAATGCCAA 20 59.825 50.0 AAACAGATCCTTGCCGCAGA 20 59.963 50.0 234 Bam
CCCTGCACACAAGTCTCCAT 20 59.963 55.0 GGAAAGGGTGGAAGTGGTGT 20 59.815 55.0 183 Bam
ACCCCTTTTTCCACCCCTTG 20 60.105 55.0 AAGCAATGGACAGGCGAAGA 20 59.963 50.0 257 Bam
GGTCAAGGTGTTTTGGTCGC 20 59.97 55.0 AATACGCTGCTCAAGGGCTT 20 60.035 50.0 107 Bam
ACATGCGTTTGGGTCGTAGA 20 59.681 50.0 GCGCCTTACAGCCATCAAAT 20 59.259 50.0 165 Bam
TGAGTGCTTAGACACCGAGG 20 59.111 55.0 ACGGGGGCAAGGAAAGAATT 20 59.886 50.0 119 Bam
TGGTGGCCAGTACCAAACTC 20 59.89 55.0 GCACGGGCATTCAGCTAGTT 20 61.027 55.0 154 Bam
TAACCGAAAGTCAGGGGTCG 20 59.395 55.0 ACTTTCAACAAGGGGGCTGG 20 60.47 55.0 195 Bam
GATGATGTCGTCGTTGCGTG 20 59.976 55.0 ACTTTCAACAAGGGGGCTGG 20 60.47 55.0 181 Bam
CAAACCCTAGCACCCCCTTT 20 59.886 55.0 GAGGTTGCTTGAACGTGTGG 20 59.692 55.0 203 Bam
AAGCAAGCTAGTCGGTCAGT 20 59.03 50.0 GCTCCCTTTTGGCGACTACT 20 60.036 55.0 193 Bam
TGCATCTAGGGCTGCTCTTG 20 59.82 55.0 AAACTGCAAGGTTCCTGCCT 20 60.106 50.0 170 Bam
AAGGAAGACGGTTGCAGTGT 20 59.82 50.0 CAGAAACAGCAGCGCAGAAT 20 59.48 50.0 183 Bam
ACAGAGGATTTGGGATGGGG 20 59.071 55.0 CTGACATCACCACGTGCCT 19 60.005 57.895 134 Bam
AGGATGACAGCACCCCAATG 20 60.034 55.0 TTTGCAGCTGGAGGTGGATT 20 59.887 50.0 136 Bam
TGTGCTTTGGGTGGTGTTCT 20 60.034 50.0 TGGAGAAGATCGCCGACAAG 20 59.827 55.0 115 Bam
GTACCATTATAATCTGATGCCACCA 25 58.762 40.0 GGACATGGGCTAGCAAGTGT 20 60.035 55.0 108 Bam
TGAGTGCTTAGACACCGAGG 20 59.111 55.0 ACACCAGCTCGATCGTGATC 20 59.899 55.0 217 Bam
TCACACGCTGAGGAGAGAGA 20 59.963 55.0 TCAGGAAGGTGGTGGAGACA 20 60.105 55.0 101 Bam
ATGCATGCACCGGTGACTAA 20 60.036 50.0 TCCCATGCATGCCAATCTCA 20 59.741 50.0 131 Bam
AGCAGCCATTTACCCACTCG 20 60.393 55.0 TGCTACAACCCACTCAACCA 20 59.159 50.0 220 Bam
AAGCTAGGTCTGGGAGAGCA 20 59.958 55.0 CACCGCTTGATTTTTCCCGG 20 60.109 55.0 253 Bam
TTAGTTCAGTTCGGTGGGCC 20 59.964 55.0 CTTCAGCTTTCAGCCGAACC 20 59.481 55.0 232 Bam
TTTATGCCATGCGGTGCTTG 20 59.827 50.0 GGCGTCTCCTACCACAAGAC 20 60.109 60.0 158 Bam
ACACATAGCCGGCACACAAA 20 60.536 50.0 AACAGCCTCCAACTGAGCTC 20 59.964 55.0 280 Bam
GCATGTCGCAAAACCCCATT 20 60.037 50.0 TCAGAGAAGTTCGTGCCTCG 20 59.759 55.0 123 Bam
ACGTGGGAAGCATGACCAAT 20 59.962 50.0 GCCCTCCCCATTTGATCGAT 20 59.889 55.0 130 Bam
AGCGTTCCGTACTAGAAACCG 21 60.136 52.381 AGCCCACACGGTTTTACACA 20 60.107 50.0 131 Bam
ACCCTCTGATCCAATCCCGT 20 60.327 55.0 GCCCAAGCCATCGGATAGAA 20 59.891 55.0 231 Bam
CCTAGCCACTCTTCCCCTCT 20 60.032 60.0 TGGCGGGTAGTGCATGAATT 20 60.035 50.0 240 Bam
GCTGCGCGAATCAATCTACA 20 59.07 50.0 GCCCCTGGACAAATCACGTA 20 60.036 55.0 222 Bam
TCACGTCACAACCGAAGACA 20 59.543 50.0 TCGGGAGTGAGAAGGATGGT 20 59.959 55.0 148 Bam
GGTACAACAAATCCGGTCGG 20 58.919 55.0 ACCTCCCCCATGTGAGCAT 19 60.621 57.895 165 Bam
ATCGGGCCTAAAAGGTCGTC 20 59.823 55.0 ACCTCCCCCATGTGAGCAT 19 60.621 57.895 107 Bam
ATCGGGCCTAAAAGGTCGTC 20 59.823 55.0 GCACTGAATGTACTGGGGCT 20 60.035 55.0 192 Bam
TAATAAACCGCCGTGCTCCC 20 60.462 55.0 CGCCGCTGTTGTTTAATCCC 20 60.179 55.0 134 Bam
CCATCCATTCCGGTACCAGG 20 59.891 60.0 AATCAACGCAACGGTCTCCT 20 59.965 50.0 175 Bam
TCCAGTAGCATTCCTCCCGA 20 60.033 55.0 ACTTTAGTGGCTACGCTGCA 20 59.68 50.0 169 Bam
AGAGGAGGCTCTCTTGAGGG 20 60.032 60.0 ACTTTAGTGGCTACGCTGCA 20 59.68 50.0 172 Bam
GGGCCCAAGGATCCAAAGTT 20 60.252 55.0 AGGAATGGAGTTGTCAAGCCT 21 59.293 47.619 194 Bam
ACATGTGGTGGATGTGGATATGT 23 59.797 43.478 TAAATTAGGGGCGGCCAAGG 20 60.106 55.0 173 Bam
AGGAAGACAGGAAGCAGCAG 20 59.676 55.0 CCTTGCAATCTACAACGGCG 20 59.903 55.0 123 Bam
CCCACAGCAGCCACTAAACT 20 60.251 55.0 AGAACCTCGGCTTCCTTTCG 20 60.037 55.0 290 Bam
CTATGTGGCAGCCCTTGACA 20 60.035 55.0 TGTATGCATCCATCCGTCCG 20 59.967 55.0 158 Bam
CTATGTGGCAGCCCTTGACA 20 60.035 55.0 ATGATGAACAGCCTGGGACG 20 60.108 55.0 283 Bam
CGCAGTAACCTCTCCCATCC 20 59.895 60.0 GAACAGATGTTCGTGAGCGA 20 58.302 50.0 197 Bam
GTGTCTCCTCCATTCAGCCC 20 60.107 60.0 TGCTCTACATACTGTCTCTCACG 23 59.376 47.826 123 Bam
AGAAGAGGGCAGCAAAGGTG 20 60.251 55.0 CAGAGCCCATGCATCCGTAT 20 59.964 55.0 100 Bam
TGTGGTACATTGGGCTCATCA 21 59.367 47.619 GCCGAATCTTTGTTAGCGACC 21 59.938 52.381 132 Bam
ACGGGTGTTTCATTGGGTGA 20 59.816 50.0 GGCTGCACCTTACTCCAACT 20 59.963 55.0 149 Bam
CATAGTGGCGCCCTGTAGTC 20 60.249 60.0 GTGCAGGGACAGGTACAAGT 20 59.603 55.0 205 Bam
TTTTGGTTGGTGCATTTGCG 20 58.706 45.0 TCTCACACCCGTCAGTTTCG 20 59.968 55.0 130 Bam
CTATTGCCAAGGCGACTGGA 20 60.108 55.0 ACGTATGTGAGCTCACCGTC 20 59.829 55.0 120 Bam
AGCCAGGAGAGAGAACTAAAGT 22 58.215 45.455 TGGGAACAGAGCAGAGAAAGA 21 58.671 47.619 263 Bam
TAGCGTTAATGCAGGGACCC 20 59.821 55.0 GGATCTCAGGAAGCGAAAGGA 21 59.517 52.381 214 Bam
CTTCCCGTGAGCTGCTCAAT 20 60.392 55.0 AGAAGTGCTACGCCTCCATG 20 59.823 55.0 179 Bam
GACAGACGAGGTGAAGAGGC 20 60.109 60.0 ATGGAGTCGCCGTCAATTGT 20 60.036 50.0 167 Bam
GCTCTCAGATGACGTGTTGC 20 59.282 55.0 GCAAGCTCATGTTCAACGGG 20 60.11 55.0 170 Bam
CAATACTCTGGAGGCAAGGC 20 58.327 55.0 ACTGGGCTACAAACTAGGCA 20 58.642 50.0 300 Bam
AAGCATTTGAACAGGCAGCG 20 60.039 50.0 CACCACAATTCGACTTACGCA 21 59.204 47.619 165 Bam
TTACACCCGGGAGTACAAGAT 21 58.176 47.619 GAACTGGGTGTGCAGCAATG 20 60.039 55.0 127 Bam
TATCGATGGCGGCTAATGGC 20 60.391 55.0 ACTAGTCACCGTTGAAAAGGCT 22 59.896 45.455 104 Bam
GATGTTTCTCCCTCGGGACC 20 59.822 60.0 GCCTCCATCAAACGATTCGC 20 59.972 55.0 211 Bam
CCTAGTTGGACCTATGCGCC 20 60.25 60.0 GCCTCCATCAAACGATTCGC 20 59.972 55.0 176 Bam
CCGGCTGACCCCCATTTTT 19 60.609 57.895 TAGGAACAGTGCACTACCGC 20 59.754 55.0 234 Bam
CGGAGCTTGTTTGCATCTATTTCT 24 59.905 41.667 TGCACTCGGGAGGAACTAGA 20 59.961 55.0 227 Bam
TCATCGATGGCTCGCTCTTC 20 59.969 55.0 TAAAGGCGTGTGCTTTGTGC 20 59.97 50.0 287 Bam
TGCAAGGAAAATGCTTGGCC 20 59.965 50.0 AAGGAGTTGGTGGTTGGTCC 20 59.815 55.0 150 Bam
CCGCTTCCTCCTCGTCATAC 20 59.969 60.0 GTAAAAGGCAACGCACGGTT 20 59.97 50.0 102 Bam
CGCATCGCTCATCCGACTAT 20 60.11 55.0 TAGCTCCTTACGTCAACGCC 20 59.828 55.0 153 Bam
GGAGGCTTGGACTTGGACTC 20 60.036 60.0 AAGCCGCAACCAAAAGTCAT 20 58.96 45.0 178 Bam
TCGGGTGGCTAAGATTGAGC 20 59.822 55.0 AGACAATGAGGCTTGGTATCTAGA 24 58.788 41.667 103 Bam
CAAGCGCACAGTTACTGCAG 20 60.111 55.0 GCGAATATGCAGGCAAGCTC 20 60.041 55.0 286 Bam
AAGGTCCAGCCCTCTTGTTG 20 59.889 55.0 ACACCGGAGAAAGCACACAT 20 59.891 50.0 159 Bam
CCCAAACCCTAGCATCCCTC 20 59.816 60.0 GCGAATATGCAGGCAAGCTC 20 60.041 55.0 286 Bam
GAGGAGTTGATCGTCGTCGG 20 60.248 60.0 CGGTTCGTAGATGGCATCCT 20 59.611 55.0 198 Bam
CCACGGCAGAGGCTAATTCT 20 59.821 55.0 GGCTCATTAGTCATGTGGGCT 21 60.134 52.381 148 Bam
CGATCGGCAACTGCACAAAA 20 60.041 50.0 CCTGATGGTGCAAGAGAAGC 20 58.907 55.0 125 Bam
GCCACTCGGATTGACGTACA 20 60.109 55.0 TGGTGCTTTGCCTCTACTCG 20 60.037 55.0 134 Bam
CCCACGTCATCGCTCCATT 19 60.153 57.895 TCCAGTAGGCGGCTTACCTA 20 59.74 55.0 261 Bam
AGCTTCTATTGGACCGTGCC 20 60.108 55.0 CCAGAGCCAACAGTTCGACT 20 59.966 55.0 134 Bam
TATTGGACCGTGCTGTGACG 20 60.389 55.0 CCAGAGCCAACAGTTCGACT 20 59.966 55.0 128 Bam
TGTCTTTGTGTTGCCCTGGG 20 60.755 55.0 CGCTAATGCCTGTGGTTTGG 20 59.829 55.0 293 Bam
GGGCACAAGATTGCTCAAAGG 21 60.067 52.381 ACTGCCGCTTTCATCAGTCA 20 59.965 50.0 246 Bam
GTCCGATATGGCAGGTCTGG 20 59.966 60.0 CTGAACAACGCCGCTTTGAT 20 59.762 50.0 122 Bam
CTCTCACCGACAAGTGGGTC 20 60.038 60.0 GCATGCCCTGACTATACGGG 20 60.321 60.0 211 Bam
CCCTGCGAAGGGTACATAAGT 21 59.515 52.381 TAATTTGGAGCCGTGGGGAC 20 60.035 55.0 233 Bam
AACACCAGAGCCTCTGCATC 20 60.036 55.0 TGAACGGCTTTTGTCAAGCG 20 59.971 50.0 224 Bam
CACGGTCATTCGATCTCGGT 20 59.899 55.0 TGCTAACATTGGTGCGGACT 20 59.964 50.0 157 Bam
GTATGAGGAAGCGAAGGCGA 20 59.898 55.0 TGGATTCTACGTTTGCCGCT 20 60.037 50.0 213 Bam
ACGTATGTGCCATGTTGGGT 20 59.962 50.0 TTCTTATACACACACGCGCG 20 59.014 50.0 181 Bam
GCATCTAGCATGGTTTAGGGTT 22 58.444 45.455 TGCACTGCATTGAAGGAGGT 20 59.889 50.0 271 Bam
TGGATCAACTCAACAGCGGA 20 59.315 50.0 AACGGTTTCTGCAGGTACGT 20 59.895 50.0 156 Bam
CGGATGAGTGAGAATCCCGG 20 59.967 60.0 GCGCCAATATTCATGAGGCC 20 59.758 55.0 172 Bam
AGGTCTCCTTCGTTTCGGTT 20 58.954 50.0 AACGGAGGACCTGGTATCGA 20 60.034 55.0 260 Bam
ACGCTATCCGCATCGATACT 20 58.834 50.0 CCATGGCTGTCAGAAGTGGT 20 59.963 55.0 246 Bam
ATGACGACGAGCAGGATGAC 20 59.899 55.0 TCAGGTCAAGTGGCGTTTGT 20 60.107 50.0 137 Bam
AGGAAAAGCCCATAAAAGCCA 21 58.099 42.857 GGAGAAATGGAGGCCAAGCT 20 60.034 55.0 114 Bam
ACAGGAACAGTTGCATGCCT 20 60.179 50.0 TCTTCCTCACCGACACTTGC 20 59.966 55.0 219 Bam
CAGGAGCATCTACCGCTTCC 20 60.25 60.0 AGCCAGCGCCCTATGAATAC 20 59.965 55.0 125 Bam
AGAATTGATGGCCTCAGTGGG 21 60.064 52.381 TGGGGACGCATGTATACGTG 20 59.897 55.0 258 Bam
AGAGAATTGGCACGAGGTGG 20 60.036 55.0 ACATAATGAGGGGTGGGGGA 20 59.953 55.0 107 Bam
ACCCGCAACTAAATCCCAGG 20 60.034 55.0 ttactcctgtttgggctggg 20 59.596 55.0 282 Bam
AGCACGAGATGGAGCGTAAA 20 59.469 50.0 GACCGACCGGGAATCAACTT 20 60.037 55.0 168 Bam
TTTTGCCACTAAGCCATGCG 20 59.757 50.0 GTGGATTCTACGTTTGCCGC 20 59.904 55.0 154 Bam
AGCGGATGCCTCATTGTTGA 20 60.035 50.0 CCCACAAGAAATCGCACGAC 20 59.834 55.0 228 Bam
CCCTCCTCTTCCTCTGCTCT 20 60.032 60.0 AGGTGAACAGGCCCAGAATG 20 59.961 55.0 178 Bam
TGGAACAGGGAAACGGGAAC 20 60.179 55.0 ACAAGATACAAGGGCGCACA 20 59.964 50.0 134 Bam
CCTGGGCATCCATGAGGTTT 20 60.033 55.0 ATTGCCATGGATTCCCGCTT 20 60.398 50.0 205 Bam
CTAGCCGCATATGCTCCTCC 20 60.108 60.0 TGCGCACTATCTATGTGTGGG 21 60.203 52.381 185 Bam
GAAATCCGTGTCCGTCCAGT 20 60.038 55.0 AGAAGCTGAAGCCCAAACGA 20 59.891 50.0 170 Bam
CAGCAGCTCAACAAGAAGCC 20 59.76 55.0 TCACTCAATACGTGGCTGGT 20 59.026 50.0 237 Bam
ACGTGCGTGATGGTATGCAT 20 60.462 50.0 TCACTCAATACGTGGCTGGT 20 59.026 50.0 285 Bam
CCAAAACGACCGTCTAACGC 20 59.838 55.0 CACAGCGATGGGAGAAGACA 20 59.753 55.0 197 Bam
GACGCAGCCTGTCGATATGA 20 59.969 55.0 CACCCGGGTGTAAAAGGTATTT 22 58.576 45.455 176 Bam
CCACATGCATTGAGGCTAGC 20 59.333 55.0 CTGGTCCTCTCTCTCGCTCT 20 60.107 60.0 214 Bam
GCTTTGGACAAAACCCTCGTC 21 60.002 52.381 CAATGAAGTGCCAAACGTCGT 21 60.003 47.619 218 Bam
CGGAGGAACACCACTCTTCC 20 60.037 60.0 CCACTCTACGCCACCATCTC 20 59.897 60.0 173 Bam
GGCCCAAACTCAGACTGCAT 20 60.61 55.0 ACCGACGACCACCAATTCAA 20 59.893 50.0 101 Bam
ACGGGACATGTACAATGGCA 20 59.673 50.0 GCGGCTTTCCCTCCCTTATT 20 60.107 55.0 263 Bam
GCACACAAGTCTTCATGCCC 20 59.758 55.0 TGTCGCGTCTGAAATCTGGT 20 59.683 50.0 105 Bam
CCGACACCTTAACCGTCACA 20 59.968 55.0 GTCCTCATCACCTACCACCG 20 59.54 60.0 232 Bam
CGCGGTATACTGATGGGCAA 20 60.25 55.0 CCTCACCTGTGAAGCTGGTT 20 59.891 55.0 244 Bam
CTTCTCTGGTGGCTGAGCTC 20 60.108 60.0 TACTGTGCCGTTGGAATGCA 20 60.251 50.0 101 Bam
TCGGAATACGTGAAGACATTGGT 23 60.056 43.478 GTTGCCTACCCTGTGCTCTT 20 59.963 55.0 187 Bam
TGTGACTTTCCCTGGGCTTG 20 60.179 55.0 AGTGAGATGCAGGGTTCAGC 20 60.036 55.0 149 Bam
TGCCCCATTTTGTCGTCTCT 20 59.6 50.0 AGGGGGTTTCCACAAAGAGT 20 58.768 50.0 251 Bam
GGGGGTTAGATGGGTGTGTG 20 60.034 60.0 TGCACAGAAGAGGAGGCATT 20 59.305 50.0 204 Bam
CCCTTTCATGTGGCCAGGAA 20 60.252 55.0 TGCTTGCATGTTTCCTTCAGTG 22 59.965 45.455 212 Bam
GTGTTGGGATCTGGTGGAGG 20 60.035 60.0 TTGGCCCTCTATTTGCTGCA 20 59.961 50.0 169 Bam
AATGGGCCTTTTTGTGTGCG 20 60.25 50.0 GGGGAAAGAGATGGACGACC 20 59.822 60.0 237 Bam
AAGCCTTCACACTCCCTTGG 20 59.889 55.0 CAGCAGGCAACCAGAAGAGA 20 59.964 55.0 150 Bam
TGTGAGATACGGGGGAGGAG 20 60.106 60.0 CCGGGCCTAAAAGGTAGTCA 20 59.093 55.0 205 Bam
CGAGTGAGAGGGTAGGGGAA 20 60.033 60.0 ACCCACAGCATTTAGATTTAACGTG 25 60.106 40.0 242 Bam
CCACTCACCCAATTCAGCCT 20 59.961 55.0 GAGAAGAAAGGGGGTGACGC 20 60.674 60.0 190 Bam
GGCACACCAGCTACCAATCT 20 60.035 55.0 TCGTATTCGCATTCGTATTCGT 22 58.379 40.909 200 Bam
AGGAAGAGATGTGTATGTGACGG 23 59.869 47.826 AGCATCATGGCCCAATGTCT 20 59.739 50.0 107 Bam
TGTGAGATGATGTTCATGGTTGATC 25 59.413 40.0 AGGATTGAACCCGCCCATTG 20 60.684 55.0 133 Bam
CCTTTGCTGGTCTTTGCGTC 20 60.04 55.0 AGCAGGGAACTCGTTCATGG 20 60.036 55.0 127 Bam
TGCATCTAGGGCTGCTCTTG 20 59.82 55.0 TTTTTCCTTACCCGGCCGAA 20 59.89 50.0 217 Bam
GTCTTCGCGTCTAGCCCTTT 20 60.109 55.0 GCTCATCCTAGATTCGGCCA 20 59.318 55.0 174 Bam
GCATGTAGGGCTGCTCTTGA 20 60.108 55.0 CCGGCACACAAAACAGCAAT 20 60.249 50.0 239 Bam
cagcttcatttggcgctcaa 20 59.758 50.0 ACAGCTGTTGCCGATGCTAT 20 60.108 50.0 199 Bam
TGCATTGCATGGAAGTGACAG 21 59.458 47.619 GGACCACTAACAATCTCCTCCG 22 60.159 54.545 278 Bam
CTTTCTCCGATCTGCTCGCT 20 59.898 55.0 TCGGGAGAGAGATGAGTGGT 20 59.374 55.0 142 Bam
AAAGCCTGGATGCAACGCTA 20 60.322 50.0 TCGGGAGAGAGATGAGTGGT 20 59.374 55.0 104 Bam
TCCGTTGGTTTCAGAGTCGG 20 59.967 55.0 TGCTGCATCACCTCTCACTG 20 60.037 55.0 190 Bam
ATATCCCCTGTTTCGCTGCC 20 60.179 55.0 GCCCACATGGAAGAGAGAGG 20 59.82 60.0 248 Bam
CGAGCAAAGACGTATGTGCG 20 59.976 55.0 TGTCTAGTCACACACGTGCG 20 60.318 55.0 167 Bam
AACTCGGTGCAATGTTGTCA 20 58.326 45.0 CAACAAAACACAGTCGCCGT 20 59.902 50.0 208 Bam
GCCATGGCCATTGGAGGATA 20 59.887 55.0 GGTGAGCAATGCCTTAGGGT 20 60.034 55.0 150 Bam
CGATCTCAGCCGGACTCAAA 20 59.827 55.0 TGGCGTTTCAACCATCTGGA 20 59.89 50.0 300 Bam
CCTATCTCCTTCCGTGTCGC 20 59.969 60.0 ATGCATGCACCGGTGACTAA 20 60.036 50.0 173 Bam
CCCCTCCAACAAGTTTGTGC 20 59.611 55.0 CACACGCTGAGGAGACAGAG 20 60.109 60.0 127 Bam
CCCATCGACGGGGTAAATCA 20 59.533 55.0 CAACTGCATCGCGTGTGAAA 20 60.041 50.0 161 Bam
GCTAGACGACGCAATGCATG 20 60.043 55.0 GTACCATTATAATCTGATGCCACCA 25 58.762 40.0 223 Bam
CTGATCCAATTGCACGCTCG 20 59.973 55.0 ACCGTTATAATCTGATGCCACCA 23 59.864 43.478 116 Bam
GCTTGCTGACTTCTTCCCGA 20 60.321 55.0 GGTTGGTGGCGCTCATTTTT 20 59.967 50.0 160 Bam
AGGATAGTGAGTTGCGAGCG 20 59.899 55.0 TGAAGTACTCAAGAGCAGCCC 21 59.724 52.381 112 Bam
AGCCCTTGTGTGTAATTAGAGGG 23 60.054 47.826 TCATGCCATTATGCTCGCCT 20 59.891 50.0 135 Bam
CTCACCAATACACACACACAAACA 24 59.904 41.667 AGAGACGCTAGCCAATTGCA 20 59.75 50.0 189 Bam
ACCAAATCAGACCGCCCATT 20 59.96 50.0 AAAAGCTTGGTGTCCGGACA 20 60.107 50.0 174 Bam
GGTTTTTGCAGGGTTGGCTT 20 59.82 50.0 CCCCATTACAACATACGGGC 20 58.685 55.0 185 Bam
TACCCAGTCAGACCGTCCAT 20 59.959 55.0 GGCCACACAGAGATTGAGCA 20 60.322 55.0 167 Bam
CGGGGAGGATCGAGATCTCT 20 59.962 60.0 CTTGGACTGGTACGCTGGAT 20 59.463 55.0 157 Bam
TGGCCCAGTTGTCATTGAGA 20 59.23 50.0 AGATGAGTCTAGTCTTTCATGCTGT 25 59.578 40.0 181 Bam
CGGGCCCAGCTTGCTATATT 20 60.251 55.0 TTCCTTTTCGCTTTGGGGGA 20 59.814 50.0 275 Bam
CAGCATATCCTCCTCGGCAG 20 60.038 60.0 GGTGTGTGGGGTACTAAGGC 20 60.036 60.0 258 Bam
CGCTAGCCGACTCACTCAAA 20 60.109 55.0 GGTTTTTGTTTCGATCTAGCTAGCT 25 59.648 40.0 271 Bam
AGAGAGAGGGAGAGGGGTTG 20 59.662 60.0 GGCTTTGGGGAGTTTGGTGA 20 60.469 55.0 186 Bam
CCCTTTTTCGGCTAGCCTCA 20 60.035 55.0 GCTAGTAGCAgccgtagtcg 20 60.041 60.0 213 Bam
GCCGTGGTCGTAACTCTGAT 20 59.827 55.0 GTCCAATGTCCCCCTGCTAC 20 60.107 60.0 279 Bam
GGCTGCCTCCTCAGAGTTTT 20 59.963 55.0 GTCCAATGTCCCCCTGCTAC 20 60.107 60.0 261 Bam
AGAAGATTGCCAATGATCCCGT 22 60.092 45.455 CGCACCTACAATATACAGTGAACA 24 58.894 41.667 161 Bam
TTCGGGGGCGATTTTCAAGA 20 59.963 50.0 GTACGATGCTACTGGACCGG 20 59.97 60.0 116 Bam
ACTTTCGTCGAAGTCCACCC 20 59.967 55.0 CACTGCCAAAGCTTGCTCTG 20 60.039 55.0 212 Bam
TGGAGGAGAGAGAGGGTTGG 20 59.958 60.0 TGCGCTACTAGCAAGCTCTC 20 59.899 55.0 230 Bam
CGCAGGGTGAAGATCGAGTT 20 60.109 55.0 GTACGATGCTACTGGACCGG 20 59.97 60.0 145 Bam
TATCAATGGCGACCAAGCGT 20 60.108 50.0 CACTGCCAAAGCTTGCTCTG 20 60.039 55.0 222 Bam
ATGTCTTTGACGCCCACCAT 20 59.962 50.0 TGCGCTACTAGCAAGCTCTC 20 59.899 55.0 217 Bam
ATCTGACTCGATTGCACCCC 20 59.821 55.0 ATTGACGGGACATGGGCAAT 20 60.033 50.0 213 Bam
CCGCCTGGTGTACATATCCC 20 59.965 60.0 TCCTGTTCAGAAGTGCTGTGA 21 59.238 47.619 134 Bam
AAAATTGCTCCATCGCAGCA 20 59.11 45.0 GGTACGCTCTTGCACAAAGC 20 60.11 55.0 165 Bam
TCGGAATTTGGGGTTCACCT 20 59.225 50.0 TGCTCTCGCTTGCTTTCTGA 20 59.966 50.0 162 Bam
ATCAGTGGGGGTTGTTTCCC 20 59.886 55.0 GAGCGACGAGACAACCCAAA 20 60.599 55.0 130 Bam
GCCAGCCCTTCTGACAAAGA 20 60.251 55.0 ATTGTGTCTCCTGACTCGCC 20 59.752 55.0 149 Bam
CCTTCGTCGTCGTCATCGTC 20 60.856 60.0 AAAACAGCACATGTGTGGCC 20 59.895 50.0 141 Bam
ccttcgtcgtcgtcatcgtc 20 60.856 60.0 ACAAACTTGAGCTCCCCTCG 20 59.965 55.0 172 Bam
TGACAACCCGATTACACTTGAGT 23 59.93 43.478 TGCGTTCGCAAACAGAAGTG 20 59.973 50.0 199 Bam
TATGGTTGGTGGCGCTCATT 20 60.035 50.0 AAGAAGCACCACCGCATCAA 20 60.537 50.0 128 Bam
ACAGCACTAGTCCCACATCA 20 58.355 50.0 ATTACGGCACCCAAACCCAT 20 59.96 50.0 287 Bam
ACCTTCACAATCCGTGCCAA 20 60.179 50.0 CCGTTGGTGCTTGTTTTGCT 20 60.179 50.0 264 Bam
GGCTGACGACTAAGCTGTGT 20 60.038 55.0 TTGTTGTCGTCCAGCTCCTC 20 59.966 55.0 212 Bam
TCAGCTATCACAGACGCTTTT 21 57.681 42.857 ACTCTCCTTGATGGGAAGGT 20 57.649 50.0 175 Bam
TAGCCGTCTAGCTCTGGGTT 20 60.033 55.0 TGGAGTCCACCTGTGTCTCA 20 60.106 55.0 213 Bam
CGTGACTTGTGACTTGCGAC 20 59.77 55.0 ACAACGCGGCGATTAGATCA 20 60.179 50.0 147 Bam
GAGTGAGGAGCGACAGGATG 20 59.898 60.0 ACGTGGGACTTGAGTTGCAT 20 59.891 50.0 205 Bam
TCAAGAAAAGCTGTCATCGGC 21 59.193 47.619 GAAAGGACAGGACAGGTGGG 20 59.963 60.0 188 Bam
GTGTCATTCTTTGTGTTTCGCA 22 58.31 40.909 CGCCGTTTCTTCTCCTCACT 20 60.038 55.0 101 Bam
CACGGAACACTTGTCGGAGT 20 60.249 55.0 AGGGCGTCTCAGTTGAGTTT 20 59.241 50.0 134 Bam
ACGTATCCTGCTTCCAAGGC 20 60.108 55.0 ACTGTGGACTTAAGGGTGCC 20 59.599 55.0 209 Bam
CAAACACAATGAGCACGCCA 20 59.969 50.0 GAGCAACTTGAATAAACGTGTGTC 24 59.096 41.667 187 Bam
TAATGAACAGGCCGACGTCC 20 60.109 55.0 AGCATCATCTGTTGTAGCCCT 21 59.157 47.619 195 Bam
GAGGTACGGACTCCCTCGAA 20 60.394 60.0 GGAAGGAACCAGGTACACCG 20 60.037 60.0 269 Bam
ACCGTGTGAATGCCATCTCA 20 59.675 50.0 CTTAAGCTGGTGGGAGGCTC 20 60.107 60.0 219 Bam
accgtgtgaatgccatctca 20 59.675 50.0 CCAGCGAGCTATCACGTCAT 20 59.969 55.0 208 Bam
tccaacacctttgtcactactt 22 57.503 40.909 CCCATTTGCCTCCCCCTTAT 20 59.437 55.0 156 Bam
ACGTATCCAGCCCTACCTGT 20 60.032 55.0 GAGGCGGATTCCCTTTGAGT 20 59.747 55.0 252 Bam
GTGGCCACCCTTTCTCTGTT 20 60.179 55.0 CAATGCATGCCAGTTGCCAT 20 60.108 50.0 192 Bam
CCCGGGCTAAGGAACGAATT 20 60.107 55.0 TGGCCTCAAGCTGTGCTAAG 20 60.322 55.0 292 Bam
gagctttgtgttgggcgatg 20 60.11 55.0 GCGAACGCAGGAATTTCACA 20 59.763 50.0 220 Bam
GCGTCTTGCTCAAACAAGCT 20 59.691 50.0 AGTTTCGACTCCATGCTGGT 20 59.313 50.0 228 Bam
CGATCCACCTGCATGCTGAT 20 60.534 55.0 CATCAGGATGGAGACCGACG 20 59.969 60.0 190 Bam
CGACACGCACAGATGATCCA 20 60.458 55.0 CATCAGGATGGAGACCGACG 20 59.969 60.0 289 Bam
ACCAAAAAGAGAGCGAGCGA 20 59.966 50.0 CATCTGGCCCTCGAATTGGT 20 60.107 55.0 217 Bam
AGATTTCCAATTGGCCCTTGT 21 58.093 42.857 TGTGTGAAGCGCTAACGAGT 20 59.968 50.0 268 Bam
ACGAGGATACGGATGTGCAC 20 59.898 55.0 TGCCTTTTTCTTTTGCTACCCA 22 58.965 40.909 141 Bam
TGAGGTTCCAGTAGTTGAACATCT 24 59.407 41.667 CTTCTCCCTACTCCTCCGCT 20 60.106 60.0 145 Bam
TGAGGTTCCAGTAGTTGAACATCT 24 59.407 41.667 GCAAATGGCGGATCGATCAG 20 59.763 55.0 102 Bam
GGCGATGACAACCCGATGTA 20 60.179 55.0 GATCTGTGCCCGTACGGTAG 20 59.97 60.0 171 Bam
GATCAGATCTAGGCGGGTGC 20 60.038 60.0 CACAAGCGCGTAACGGAAAT 20 59.835 50.0 232 Bam
AATAGCGCTACCGTGTGTGT 20 59.754 50.0 CCTTCTGACTCGGGGCAATT 20 60.035 55.0 205 Bam
CGACAGGCTCCAAACCCAAA 20 60.822 55.0 ACACTCGCGAGCTGAAAGAA 20 59.968 50.0 130 Bam
AGGTCAATTAGGGACGTGCG 20 60.108 55.0 AAAGCTGAAGCCAAAAGCCA 20 58.878 45.0 115 Bam
TACTTGCACGGGCTTCATCA 20 59.677 50.0 AGGATTCGGAGGTTGGGAGA 20 59.957 55.0 263 Bam
TGACATGTACGCCCTTCAGG 20 59.751 55.0 ACTCGTTCTTGGCGTGTGAT 20 59.966 50.0 163 Bam
CTGTCAAATGCATGCCTCCG 20 59.9 55.0 CCGCTCGTTTTCGGCATATC 20 59.768 55.0 245 Bam
AGCGCATGGTGGGGAAAATA 20 60.034 50.0 CTGCTAGCTAGTTCCGGAGC 20 59.969 60.0 257 Bam
CTTGGAGGGCATTGGGAGAG 20 60.107 60.0 CTGCTAGCTAGTTCCGGAGC 20 59.969 60.0 240 Bam
GCAGTCATTTGTAGCACCCG 20 59.552 55.0 AGCTACGGGTCCAGGAGATT 20 60.032 55.0 266 Bam
TTCGACATCCCAACCGATCC 20 59.823 55.0 CGCGATTACCGTTGCATGTT 20 59.904 50.0 184 Bam
AATGCATGCTTTTCTCGGCC 20 59.826 50.0 CTCCACTGTGTGAGAGCTGG 20 60.038 60.0 238 Bam
ACACCTGGAAATAGAAAAGAGGCT 24 59.957 41.667 CACGAGCAAGAGCAGATCGA 20 60.179 55.0 178 Bam
TGCTGTTGCTTCCAGAAGGT 20 59.817 50.0 ACGTGTTGCTACTGAAGATGC 21 58.931 47.619 142 Bam
GATGTGCCTTACGCTTCAGC 20 59.625 55.0 GTCATTGGACTCACTCTTGCT 21 57.949 47.619 107 Bam
TCTGGTGCCTGCTGATTTGT 20 59.889 50.0 GACTGTCCTCTAGTGCTGGC 20 59.825 60.0 163 Bam
GCATCCTGCGGGTCTGTATA 20 59.32 55.0 TTTTCTGCTTCCAGCCAGCT 20 60.179 50.0 233 Bam
GATCATCCTCGTCACCGACC 20 59.969 60.0 ACACGGTTTTAGACTCTCGGT 21 59.041 47.619 258 Bam
GCGTCCCTTATCTGATCCCG 20 60.038 60.0 ACTGTGGCGGTAGAATGGTG 20 60.036 55.0 237 Bam
GCTTTTGCTCAGTTTAGTGTTAGTC 25 58.863 40.0 ACCACCACTTTGACATGCATG 21 59.385 47.619 182 Bam
TGCCATCAAATTGCCAAGGG 20 59.386 50.0 CCGGCATGTTCGTAACCAAC 20 59.833 55.0 295 Bam
AACAGACCTTCCAAGTGCCA 20 59.449 50.0 AGGCCCACATGTCATTGAGG 20 60.034 55.0 292 Bam
GTGACCACCCTTCCTAGCTG 20 59.749 60.0 AGGCCCACATGTCATTGAGG 20 60.034 55.0 299 Bam
TTTGAGGGTTTGGGTTCGGT 20 59.741 50.0 GAAACTATTCGGGGGTGCCA 20 60.035 55.0 204 Bam
CCCTCGCAAAAACCAACAGG 20 59.968 55.0 GGAGGCCGTTGCTACGTATT 20 60.179 55.0 268 Bam
GGCACTGGCGACTATGTACA 20 59.825 55.0 AAAAGCAGCAGCAAGTTGGG 20 59.895 50.0 182 Bam
agtgctgttacttggggttca 21 59.507 47.619 CAAGCAGCAGCAAGTTGAGT 20 59.333 50.0 101 Bam
GACTCCGGCTTCAACTCACA 20 59.966 55.0 TCACGCATGCACGTACTAGA 20 59.194 50.0 252 Bam
TGCAACCTGGTGTTCATGGA 20 59.815 50.0 CGCAATCAATTCGCCTCTGG 20 59.971 55.0 164 Bam
AGCACATGTTGGCTGTGACT 20 60.179 50.0 TCTAGAATGCACCACCGCTG 20 60.108 55.0 132 Bam
CTTCCGGCAAAACAACAGGA 20 58.971 50.0 AGAGCCTGAGCACCATGATG 20 59.819 55.0 137 Bam
CGACCACCTTCTCCTTAGCG 20 60.179 60.0 CGCCCAGTAATCCCCGAATT 20 60.179 55.0 203 Bam
CTAGAGGTCGAGCTGCATCG 20 60.041 60.0 ACGACTTGCTTGTGGTGGAT 20 59.891 50.0 188 Bam
TGCTCTCGTGAAAATTGGCG 20 59.483 50.0 AACGGCACTGAATTTTGGGC 20 59.967 50.0 232 Bam
TGCCAAGTCTACGCTGGTTT 20 59.892 50.0 AGGTATTGCAGGGTCTGTGC 20 60.035 55.0 104 Bam
CTACATCTGGACCCGCAGAC 20 59.897 60.0 ATGGTGCCACACAACCCTAG 20 59.962 55.0 157 Bam
ACTCCCCCATATGCCCATCT 20 60.104 55.0 AGGTATTGCAGGGTCTGTGC 20 60.035 55.0 143 Bam
ACGCTTCATCGTTGGTGGAT 20 60.036 50.0 ATGGTGCCACACAACCCTAG 20 59.962 55.0 154 Bam
TACACCGTTCCATTTCCCCC 20 59.671 55.0 ATGGTGCCACACAACCCTAG 20 59.962 55.0 121 Bam
CTACTCAAGCGCCAAGTGGA 20 60.037 55.0 GTGCCTACCTTTTCGAATGCA 21 59.19 47.619 243 Bam
AAAGCTTAAAGCACAGGCGC 20 60.039 50.0 ACGTGGACGGACGAGATCT 19 60.377 57.895 134 Bam
GTTGGCGGATGTAGTCCTCG 20 60.528 60.0 TTCCCCCACCTCTCTCTTCC 20 60.253 60.0 156 Bam
CACGACCAACCTATGCGCTA 20 60.179 55.0 ACGTGGACGGACGAGATCT 19 60.377 57.895 139 Bam
ACAGGCAAACATGGATACGAGT 22 60.027 45.455 GAGAGGGGAGGCAAGTGTTC 20 60.036 60.0 176 Bam
TAGGAGGAGTGCCACACGTA 20 59.961 55.0 GAGAGGGGAGGCAAGTGTTC 20 60.036 60.0 241 Bam
AAGCCAATTGATCGCGAACG 20 59.903 50.0 GTGAATTTTGGGCCGTTCGG 20 60.388 55.0 166 Bam
GGGTTCCTTGAGCGTTGAGA 20 59.965 55.0 TTCAATGCGCACTTGCTTGG 20 60.319 50.0 195 Bam
TCCGGTAGCATTGCATCTCC 20 59.893 55.0 CATAGAGGTACGGCCATGGG 20 59.678 60.0 252 Bam
AACGGTGCAAATGTCTTGCC 20 59.968 50.0 GAACTGTCCCTGCCCTACAC 20 60.036 60.0 255 Bam
GAAGCCGTACACCCCTTAGG 20 59.823 60.0 ACAAAGTTCTGCTGATGACTGT 22 58.187 40.909 270 Bam
GCCACTTCTGTCGGTAATAGC 21 58.797 52.381 GGTGAGGCTAGCAATAACAGGA 22 59.829 50.0 240 Bam
GTTCCCTCACTCTCCACGTG 20 60.038 60.0 GATGATCCATCGAAGGGGAGT 21 59.026 52.381 136 Bam
TGTGAGTGCACTGCATACGT 20 59.967 50.0 ATGTAGTCAATGTGGGCCGG 20 60.107 55.0 155 Bam
GTAGTGGGCTCGATCGTACG 20 60.041 60.0 TGGTTGGAAAGTGGAGAATGGT 22 59.823 45.455 233 Bam
CCTGCCTGTTACCAGTACGG 20 60.108 60.0 GTCAAAAAGCAAAGGGGCCA 20 59.532 50.0 126 Bam
TCGTTTGTCTGATGGACCTCT 21 58.752 47.619 CTCCCGTGAACCTACCACAC 20 60.038 60.0 127 Bam
ACATACATACCTTCCGTTGCGT 22 60.094 45.455 TAGCTAGCTTGTTCCTGGCG 20 59.824 55.0 210 Bam
TATGGACCTTGTGGCAGCAC 20 60.322 55.0 CGCCATAGCATGCAGGAATG 20 59.76 55.0 119 Bam
GCAGAGAGGCTTGGTGCTTA 20 60.036 55.0 CAGAGGCCGTTACCCCTTTT 20 59.962 55.0 103 Bam
TGGTGAAAGGAGAATTGAAGTTGG 24 59.416 41.667 acgaatgctccttggtgtcc 20 60.322 55.0 138 Bam
TGAGTGGTGGAATCCAGGGA 20 60.179 55.0 TCGCACGCGATACATACCTA 20 58.771 50.0 123 Bam
CCTGGTAGTACGTGTTGCCG 20 60.735 60.0 GGAGGGAGGGGGAAGATGTA 20 59.732 60.0 211 Bam
ATGCCTTTCCCCTTCCCATG 20 60.032 55.0 CTGCTCCGAGTCGAAGTAGG 20 59.621 60.0 180 Bam
ACAGTTACAGTGACACGAACGT 22 60.159 45.455 TCATACCCCAACCGCTTGTC 20 60.036 55.0 243 Bam
GCCTTGCGCAACTATCATGG 20 59.97 55.0 ACATGTATCTGATGGGGAAACAC 23 58.473 43.478 149 Bam
ATGGCCAACGATGTGTCCTC 20 60.393 55.0 TCGTCGGTGTTGATTGAGCA 20 59.967 50.0 232 Bam
TTTGCAGCGGTTTCCCATTG 20 59.967 50.0 AATAGGTATGTATCGCGTGCG 21 58.408 47.619 189 Bam
ATGAGGTTTTCCCTGGAGGC 20 59.667 55.0 TCTCTCACACAAACAATCCACA 22 57.85 40.909 162 Bam
GGGGAATGGAGTGTAGTGGG 20 59.453 60.0 GGTCCGGGGCGAAATTAGAA 20 60.108 55.0 103 Bam
TCACTACTCTTCCTCCTCCTCT 22 58.805 50.0 TAGCTTGCTTGGCTTGTCGA 20 59.965 50.0 278 Bam
CGAGTCTACAGGAACGTGTCA 21 59.466 52.381 GTCCGACACTGCAAGCAAAA 20 59.62 50.0 189 Bam
CTGCTCAGGCTTTGACTCGA 20 60.038 55.0 CACACCGGTGTAGAAGGTATTT 22 58.066 45.455 106 Bam
CCTGTTTAGTCTATGTTCTCCAGC 24 58.887 45.833 AGATGACAACCCGATTACACA 21 57.027 42.857 207 Bam
TTTTTCGCCGCCCAAGTTTT 20 59.824 45.0 TGCACACATTTAGAGAGAGCTC 22 58.145 45.455 210 Bam
CCTGAATACCACATGACCATCCA 23 60.118 47.826 ACATCCAGCGATCCACCATG 20 60.179 55.0 198 Bam
CCTGAATACCACATGACCATCCA 23 60.118 47.826 GGACGACACGTTGTTTTGGG 20 59.972 55.0 231 Bam
AATACGAGGCGGAGAGGGAT 20 60.179 55.0 GAGGGCTACCGCATGCTATT 20 59.965 55.0 155 Bam
agcccacacgacaattacttt 21 58.141 42.857 GAGGGCTACCGCATGCTATT 20 59.965 55.0 162 Bam
CCCGTTTACCCGCAACCTAT 20 60.108 55.0 TTCAGTGTCATGAACCGGGG 20 59.964 55.0 190 Bam
caatgttcttggtgccttcaca 22 59.638 45.455 GACAGGTCGAGGGCTTATCG 20 59.969 60.0 191 Bam
CAACGCTTCGCAAAGGAACA 20 59.971 50.0 TCGCAGCACATCCTGTATCT 20 58.885 50.0 249 Bam
ACGTGGTAAAGATCACTTCCTCA 23 59.423 43.478 TGGTTTAACCACACGTTTCTCG 22 59.391 45.455 124 Bam
GGATGTGGCCAGTCTCAACA 20 59.963 55.0 CGAGAGCGAAGGGGTCAATT 20 60.108 55.0 161 Bam
TTAGATGCCGCTCGGTTGAA 20 59.752 50.0 TGTCTGCATACATCGTGCGT 20 60.109 50.0 247 Bam
ACCCTTAGCAACTCTTATAAGCACT 25 59.81 40.0 CATGCCCACACACAGAAAGC 20 60.039 55.0 208 Bam
ACCTGCATGGGCCAAAACTA 20 59.886 50.0 CCCTATCTCACCACATCGGC 20 59.966 60.0 176 Bam
CAAGCCCATCAAGCTCCAGA 20 60.035 55.0 GCCAGCCAGATCAAGCAAAG 20 59.827 55.0 162 Bam
TCTGCGTCTTCTGCCAAACT 20 59.893 50.0 TGCACGTTCGGCTAGTTTCT 20 59.967 50.0 200 Bam
ACTCTTCCAAAAGCTCCGGT 20 59.234 50.0 GCACACAGTCAAACAGTGATGA 22 59.386 45.455 300 Bam
TAATCAGGAGAAGGTGCGCC 20 59.822 55.0 GTGCACACAGTCAAACAGTGA 21 59.263 47.619 193 Bam
AACACCACCATGCATTGTGC 20 59.966 50.0 ACCACCGCCCCTATTACCTA 20 59.734 55.0 113 Bam
GCACAAGGGCAAACCATGAG 20 60.038 55.0 ACCAACCTACCTTGTCTTCCC 21 59.296 52.381 169 Bam
AACTAGGGTCGCTACAGTGC 20 59.469 55.0 AACCCCTTGCTTAGTGCCTC 20 59.962 55.0 104 Bam
AACTATCAAATCGCCGCCCA 20 60.107 50.0 CTTTGCTTGGTCGGGTTGTG 20 59.969 55.0 216 Bam
CTTTTCGACCGAAGCTAGCG 20 59.359 55.0 GAGACAGAGGTGACAGCGAC 20 60.11 60.0 114 Bam
CGCCTAGTCAGCTGTATGGG 20 59.967 60.0 CAACTACGGCCATGTCCAGA 20 59.751 55.0 131 Bam
TTGTTATCCACCGTCTGCCC 20 60.036 55.0 GAGATCGGTAAGAGACGGCG 20 60.041 60.0 165 Bam
CTAGCCTCTTAAGTCGGCCG 20 59.969 60.0 TCTCAGCTCACCTCACCCTT 20 60.179 55.0 118 Bam
ACCATGAGCACGATGCCTTT 20 60.323 50.0 CGGGGCTTTTTCAGGTGGTA 20 60.251 55.0 254 Bam
GTCGGTGCATTCTCCTCTCC 20 60.179 60.0 CGGGGCTTTTTCAGGTGGTA 20 60.251 55.0 214 Bam
CCTTCTGGTTCTCGAGCGTT 20 60.038 55.0 ACTGACCGGTTTTATCAGCGA 21 59.726 47.619 183 Bam
CTCGAAGGCGTAAACATGCA 20 58.924 50.0 TCCGTGCCAAGAACCCTAAT 20 59.011 50.0 163 Bam
ACGTACTCGAAGGCGTAAACA 21 59.733 47.619 GAGCTCAGCATCAGCCTCAT 20 59.893 55.0 120 Bam
TCGGGCGCATATCCTTCTTC 20 59.966 55.0 GAGCATGTGGTACAGACTAGCA 22 59.834 50.0 190 Bam
ATCGGTGTCCACGGTAGTTG 20 59.754 55.0 GGAAAAGCTAAACCTTAGTGCCA 23 59.176 43.478 171 Bam
GGGAGCAAACCCCATTCCAT 20 60.326 55.0 CCCTCCCTCTCCATCTGACA 20 60.032 60.0 214 Bam
CTCGGGTTTCGTTGGTCTGA 20 59.967 55.0 CTCCCCTTTTTCCACCCCAA 20 59.81 55.0 231 Bam
ATTCTGACCCAGCCACATGG 20 60.034 55.0 TTCAATCCGACGTCCCCAAG 20 60.037 55.0 172 Bam
GGTGCGGTGCTCGACTATTT 20 60.74 55.0 CCGGGCAACATGGAACTACT 20 60.035 55.0 205 Bam
TCTCCCCATCTCGAGCTCTC 20 60.179 60.0 AGGCCTACAGCTGACTTCTT 20 58.349 50.0 216 Bam
AGCGTGGACAGAATTGAGCA 20 59.965 50.0 AAGCCTCCGGTCTTTGATGG 20 60.035 55.0 194 Bam
CGCATGTACGGGGAGCTAAG 20 60.598 60.0 AAGGTGGAACGTGGTAACCC 20 59.891 55.0 137 Bam
CCCAATTAGCAGCCAAACGC 20 60.458 55.0 TCACTGGAGTACGTGTGCAC 20 59.968 55.0 156 Bam
TTACCTCGCGCCATACGTAC 20 59.971 55.0 TCTTGTTGCCAGCTGTTTCA 20 58.239 45.0 168 Bam
GGTCTCTCCTGCCAGAGTTG 20 59.751 60.0 ATCGCACGTGAGTTTCTGTT 20 58.134 45.0 152 Bam
TCAGCCGAGTTGAGCATCTC 20 59.826 55.0 TCAGATTTGGGCCAAAATGCA 21 59.024 42.857 143 Bam
TTGCGGTTCACCTCACATGA 20 59.892 50.0 TACTCGCACAACAGGGACAC 20 59.967 55.0 291 Bam
AGAGGGAGGCGTTAGTAGCT 20 59.741 55.0 CAGACGGGGTGCAACATTTG 20 60.039 55.0 234 Bam
AGAGAGGATGGCCAGGTAGG 20 60.105 60.0 TCGAAAAGGCGTGAATTTGGA 21 58.777 42.857 243 Bam
GGACTAGTCTAAATAGATCCGAGTTCA 27 59.555 40.741 GCCTTATCCATTGTTAGCCTTGC 23 60.244 47.826 180 Bam
TTCGCTCGTGATTTTGGCTG 20 59.483 50.0 CAGACGGGGTGCAACATTTG 20 60.039 55.0 183 Bam
ACCACTGCTTGTATAGGGCC 20 59.453 55.0 TCGAAAAGGCGTGAATTTGGA 21 58.777 42.857 200 Bam
CCTGGTGTTCCATTTCAGCG 20 59.477 55.0 GTCCGTACGTACCGAATCGA 20 59.349 55.0 130 Bam
CACCCGGGTGTAGAATGTATTT 22 58.119 45.455 GACACATCACACACGCACAC 20 60.042 55.0 136 Bam
CCCCAACGAGAGCCTTATCC 20 59.893 60.0 CCGTTACGCGAGATACTCCC 20 60.041 60.0 172 Bam
ATTCCCTCGTGGACATGCTG 20 60.108 55.0 CGGCCCGACCTTTTCTACAA 20 60.321 55.0 200 Bam
TGTGGAGTTCGTTCCGTCTG 20 59.968 55.0 TCACCCAATTCTCACGCGAA 20 59.966 50.0 124 Bam
AGTAGTCCATTGCACGGAGC 20 60.108 55.0 ATGCCGACATCTTCACCGAG 20 60.179 55.0 143 Bam
GGAAGTCGATCGTCTGGCAT 20 59.897 55.0 AGGCAGACATGAATGGGCAA 20 59.96 50.0 190 Bam
GGGGTGCAGAGATGATCACA 20 59.457 55.0 ACCCTACGATTACGGACTCCA 21 60.064 52.381 101 Bam
ACGTGCCGAGATTCACCTAC 20 59.827 55.0 CTTGGAGTCCCATTTCGCCT 20 60.035 55.0 162 Bam
AAGAGAAACCTCGATGGCGG 20 60.108 55.0 TAGCCCTCCCTAACCCCTTC 20 60.03 60.0 126 Bam
TGGTCATGGCCTTCTCCAAC 20 59.962 55.0 CACCAATTCCCCCACTCCTT 20 59.591 55.0 207 Bam
TGCCTTGAAAGTGCGCAATC 20 60.039 50.0 AGCCCTAGAAGCCTCACAGA 20 59.958 55.0 143 Bam
CTCTTATCCGGTCGTCAGGC 20 59.969 60.0 TAACAGCGACGATTGGGAGG 20 59.825 55.0 271 Bam
ACTTTGATGCGCTCTCCCTC 20 60.108 55.0 TTTGGTACGGTGCAGCTCAT 20 59.964 50.0 270 Bam
TGAGAGCTCGTGCCACATTT 20 59.965 50.0 GGGTACGGGTACGGCTGTAT 20 61.109 60.0 200 Bam
ATGCGGCGACAGATGACAAT 20 60.463 50.0 GCAAAGCCTACTGTTGTGGC 20 60.039 55.0 201 Bam
CGAAAGAGGAGGGATGGTGG 20 59.821 60.0 CAATTCGCTTTGCCAGACCC 20 60.109 55.0 183 Bam
GGCTGCTACTAATCGTCCCA 20 59.249 55.0 AGGGCATTGAACGAAAAGCA 20 58.673 45.0 161 Bam
CGCGAAACCAATCGAATCCC 20 59.972 55.0 CACCAGGTACAAGCTCTGCA 20 59.965 55.0 212 Bam
GCCAGAATGCCAGTAGGTGT 20 60.035 55.0 CGCCCACTAACTAGCAAGCT 20 60.108 55.0 212 Bam
ATTGGGCGTTCCTGTACTGG 20 60.035 55.0 TTTTTGTGTGGCGGATGCAG 20 59.968 50.0 195 Bam
GAGCAAGTGCCACATGGAAC 20 59.758 55.0 CCCTGAACCCATGGTCCAAA 20 59.886 55.0 139 Bam
ATACAACGCAACAGCCTGGA 20 59.964 50.0 TGCTTCGGACGTCTGTAAGG 20 59.757 55.0 276 Bam
CGGTCGATGAAGTACTCGGG 20 59.971 60.0 TCGATCTCGTCATGGCTGTG 20 59.899 55.0 151 Bam
TGCCCTAAGTAGCTTTATCCCT 22 58.335 45.455 AAGACGTGTAACCGGCAGTT 20 59.895 50.0 227 Bam
GGGGAGAcaccgaagaacaa 20 59.605 55.0 TGTGCAGCCCAAGACTAAATTC 22 59.18 45.455 300 Bam
CCTCGTGCACATGCTTTTCC 20 60.11 55.0 TGCTCTCAAAACGAAGAAAGTGTC 24 59.966 41.667 115 Bam
TCGCAGGTTTCGCACGTATA 20 59.829 50.0 TGTATGGTCTACCCTGCTAGTT 22 58.01 45.455 227 Bam
CAACCGACCCGCAGTTAGAT 20 60.108 55.0 CAGTCAAAGCAGTTGGCCAC 20 59.969 55.0 118 Bam
ACGATGGCACCAATCGAGTT 20 60.036 50.0 GGACCCAAAGCTCGATCCTT 20 59.747 55.0 170 Bam
CCCACTGGAGTTGCCTGTTA 20 59.6 55.0 CATTAGAGTCGACCGGGTGG 20 59.898 60.0 106 Bam
TAACCATCTCGGCTTGCTGG 20 60.108 55.0 AAAGAGGTACAGGGAGGGGG 20 60.253 60.0 200 Bam
AAATGCAGACAGCTCGGTCA 20 59.965 50.0 TGGCAAAAACCGCATGTGAG 20 59.968 50.0 244 Bam
ACGAGTTATGCGTGCACAGA 20 60.039 50.0 CAGGGGCGAACCTAGCTTAA 20 59.46 55.0 214 Bam
GGGACCACGCTCGATTAACA 20 60.109 55.0 CGATTAGATAGCGGCAGGGG 20 60.109 60.0 181 Bam
AGCTACCTGCAGGACTAGCT 20 60.033 55.0 CCTTCGTGCTGTACCCTGTT 20 59.965 55.0 149 Bam
AGGGAGTATTGCTGCTGCTG 20 60.107 55.0 AACCGCGTTACATGTAGGGG 20 60.108 55.0 144 Bam
CCGCAGACATGTCTCGTACA 20 59.83 55.0 GCAGCAGAGCTTCGACTACT 20 59.828 55.0 215 Bam
GGACGTGCCTTCTCTAGACG 20 59.901 60.0 GCAGCAGAGCTTCGACTACT 20 59.828 55.0 229 Bam
CGCTCTGGCAGTAGTCGAAG 20 60.524 60.0 GGGGAAACGGGAAGCGATAT 20 59.892 55.0 258 Bam
GTTGCCGTTATTCGCCTTGG 20 60.179 55.0 TCAGATTCTCCTTGTCGCCG 20 59.827 55.0 242 Bam
TCCTTGCTACCTCTGGGTGT 20 60.179 55.0 GCAGTTGCAGTTGCTGGTTT 20 60.179 50.0 195 Bam
CGTTGTGGCTAGGGGTGTAA 20 59.678 55.0 AGAGCAAGCTTTTCCCCTCC 20 59.961 55.0 178 Bam
AATGAAGTGATGCCCAGGGG 20 60.033 55.0 ACAGGCAACAAGACACTGCA 20 60.394 50.0 151 Bam
AATTGCCACATCACACACGC 20 60.039 50.0 AATCATATGTGTCCGCCGCT 20 59.893 50.0 200 Bam
GCACACACGGAGAAGAACAC 20 59.418 55.0 TGCAAGTAGTTGAAGTCCATGT 22 57.915 40.909 196 Bam
AATCCCCCGCCTGAAATGTT 20 59.959 50.0 ACCACCAAATCTCCCGTTCC 20 59.962 55.0 224 Bam
GAGGAGAAGTTGGAAGGGGC 20 60.035 60.0 GAAGCTAGCAAGAGGGGGTC 20 59.821 60.0 259 Bam
TAAGCACTCGACACGTCACC 20 60.04 55.0 ggtcggtaccaaacgaacga 20 60.319 55.0 164 Bam
ATCCACCACCAGATGCCATG 20 60.106 55.0 GGGTCGTCCTCAAAACCAGT 20 59.892 55.0 275 Bam
CCCGGTCAAATCACACAGGA 20 59.964 55.0 TGGGTGGCCAAACTTGACAT 20 60.106 50.0 204 Bam
GTGGTGATCCCCGTCGTTAA 20 59.753 55.0 TGACACCCCAATGAACTCAGT 21 59.226 47.619 227 Bam
ATGGGAGAAGAGAGGAGGGC 20 60.4 60.0 ACGTTTGGCATTTCTGATGACT 22 58.851 40.909 150 Bam
TGGAAGCAATGATTTGAGCTGT 22 58.841 40.909 TCGTGTGGTTCACATTGGAGT 21 59.86 47.619 276 Bam
GGGGCTGCGGTTATTTTTGG 20 60.108 55.0 CAACAAAGGCGCCCTTCAAA 20 59.896 50.0 296 Bam
CCCAATCATTTGCAGGTCGC 20 60.179 55.0 AACTGTGGTAGGTCGTGCTC 20 59.683 55.0 165 Bam
GTTTGCCGTATGCGATGACC 20 59.972 55.0 CTGCTTCGCCTGCATTGTTA 20 59.196 50.0 159 Bam
TGCCACCAATTGACGGTAGG 20 60.322 55.0 CGAGGATGGATTAGGGGTGC 20 59.965 60.0 209 Bam
AGGAAAACAAAACGGCGTGC 20 60.527 50.0 GGAAGGGGAGAGAGCTAGCT 20 60.106 60.0 181 Bam
ACAGAACCTCGCCAAAATCCA 21 60.203 47.619 ATGCTAGGGGAGAAGGGGAG 20 60.105 60.0 194 Bam
CTCATACCTAACTGCCCCGC 20 60.25 60.0 CGAAATGGGGAGGTCGAGAG 20 59.897 60.0 159 Bam
GCCGTTGGGAAACTTGAACA 20 59.258 50.0 CGAGGGGGTTTGGGATTTGA 20 59.961 55.0 132 Bam
CTCCTTGACCTTGCTAGCCC 20 60.107 60.0 TCCCGTCAGCTGATAGTCCT 20 59.741 55.0 192 Bam
AGAGAAAAAGACCAGCGGGG 20 59.963 55.0 CTAGCACTACACGTACGGCC 20 60.248 60.0 171 Bam
ATGAGGATGGGTGGAGGGAA 20 59.954 55.0 TGTGTGTGCAGCAAATGAGC 20 59.969 50.0 219 Bam
CACAAGGCTTTGGAAGGTGC 20 59.967 55.0 TTTGGTCTGAGATGAGCGGG 20 59.75 55.0 197 Bam
AGAGATTGGAAAGGTTGGGCA 21 59.571 47.619 ACGGACATCAAACTCTCCCC 20 59.386 55.0 170 Bam
TCTCCCACCGTCCAAGATCT 20 59.959 55.0 GTGGTGTTCGGTGAAAAGCC 20 59.97 55.0 166 Bam
AATTGCGCGGGAAACTTGAC 20 60.04 50.0 CCACTGCTCCCTGAACCAAA 20 60.179 55.0 203 Bam
ACAGCATCATCCAGTCCAGC 20 60.107 55.0 CTTGATTTGCCAACGCCCAA 20 59.967 50.0 180 Bam
GTAACCACAGACGCTCAGGT 20 59.683 55.0 GGTGATCGAGTTTGTGCTGC 20 59.833 55.0 190 Bam
GCAGGTGCATGTTTCACAACT 21 59.932 47.619 AGCCCTGCATAGCTGAAACT 20 59.377 50.0 196 Bam
ACTGATCCAGGGAATAGTGCA 21 58.519 47.619 AGGTGAGCAATGCTTAGGGT 20 59.005 50.0 126 Bam
AGCTTCCCGGTGAGTCCATA 20 60.325 55.0 ACCACAACCAAAAAGAACAGCC 22 60.094 45.455 126 Bam
TTTCCTGCGGACGGTAAACA 20 59.894 50.0 TGCCCGTTTGATTCCCTTGA 20 59.889 50.0 177 Bam
GAGTCCCACCGTGATCGTTT 20 60.038 55.0 GGCATGAGACTTGTTTTTGCG 21 58.946 47.619 264 Bam
TGTAGGAAGCAGCCAGAAGC 20 60.036 55.0 TTTGCTGGAGCTGGTCTTCA 20 59.526 50.0 132 Bam
CTCTTTTGTTGGGCTGTGGC 20 59.967 55.0 GTGACTTGGTGGTTGGTCCA 20 60.107 55.0 179 Bam
TCGATCAAAGCTACCGGGTG 20 59.825 55.0 TGGTAGGCTCGGTGAAAACC 20 59.964 55.0 219 Bam
CATAGCGGCCTACACCTCTG 20 59.967 60.0 CTACTGGGGCAGCAGTACAC 20 60.108 60.0 247 Bam
AATCCAGATCGGGGTGAGGA 20 60.031 55.0 TCGACCTGACTGATCATGCG 20 59.899 55.0 183 Bam
AAACACTGTTGCCCGGATCT 20 59.89 50.0 TGGGGTTGTTACTTGCTGCA 20 60.106 50.0 172 Bam
TGCAAGAGAGGAGGGGGAAT 20 60.253 55.0 CGAACGCTAGCTACACCAGT 20 59.829 55.0 119 Bam
GGGAGAACTGAAGTACCAAGCA 22 59.961 50.0 CTACAACCGCACTCGCTAGG 20 60.526 60.0 205 Bam
CGACGCCAGAGAAGGATGAA 20 59.827 55.0 ACATCGCACCGATCACAAGT 20 60.037 50.0 210 Bam
CCTCGGAAGGTAGCGTATGG 20 59.686 60.0 CGAGCCACTTGTGAGAGAGG 20 60.109 60.0 289 Bam
GTATGGACCATGTGCCAGCT 20 60.107 55.0 ACAAACTGCAGCCAAAAGCC 20 60.179 50.0 211 Bam
GCGGCCACAACCTTAGTAGT 20 60.037 55.0 AGTGTGTACGCCCTTCCAAG 20 59.965 55.0 141 Bam
TGTGTATGGCCTATGGGGGT 20 60.328 55.0 CTCTTCGGATGCCCAGGATC 20 59.965 60.0 167 Bam
GAGGTGAAAGAGGCCTGACC 20 60.036 60.0 CCAGCATCAACTCGAAGGGA 20 59.75 55.0 289 Bam
ATGCGGGCAAGTACATACCG 20 60.532 55.0 AAAGGTAACCCGCCTCGTAC 20 59.753 55.0 163 Bam
TGGTGGCTCAAGTTAGCTGG 20 59.963 55.0 TCAAGCACGAACGGTAGCTT 20 59.967 50.0 158 Bam
GCCTCACCTGATGGCTTCAT 20 60.107 55.0 CAAAAGGATTTGCCGGCCTC 20 60.109 55.0 120 Bam
TCTCCTCCCTCTCACTCTCC 20 59.077 60.0 GCTAGCTCATGGGATCGACC 20 60.038 60.0 177 Bam
CCGTCCCCGTCTGAACTTAC 20 60.109 60.0 ATGGATCGTGGCTTGCTGAA 20 60.035 50.0 159 Bam
AAACAGCATCAAAGCCAGCG 20 60.039 50.0 TTCGGGTGACTTCCTTTCGG 20 59.966 55.0 294 Bam
CCTTGCAATTTGGCACCACA 20 59.894 50.0 AGCCATCTGATCTCCACCCT 20 60.03 55.0 196 Bam
GTGGTCAAAGCATGTGCCTG 20 60.039 55.0 GCCTCCGTCTCTGCTAACTC 20 59.898 60.0 206 Bam
CACGAAGACAACAACAGGCG 20 60.042 55.0 AAGTACGGTGGCTCAAGTGG 20 59.965 55.0 140 Bam
CTTCACCTCGCCGTCTACTC 20 59.901 60.0 TTGCATTGGGGCTGTGGTAA 20 60.179 50.0 116 Bam
AGCACACTCTCTTGTCCTGC 20 59.965 55.0 CTGGGATGCTTGGAGGAAGG 20 60.107 60.0 212 Bam
TCACAACTTGACCGCATCGA 20 59.967 50.0 GTTGGAGAGCTCGGACACAA 20 59.966 55.0 108 Bam
CCGCAGTGCAGAGGTTTCTA 20 60.037 55.0 CCTGCTTCCTCCGGTTTCTT 20 59.963 55.0 246 Bam
AACAACTTCGCAATGGCCAC 20 59.968 50.0 GTTGCTCATCAGAAACGGCA 20 59.126 50.0 103 Bam
AGCTTTACGACTTCACCCCG 20 60.038 55.0 TCCGACGTTGTCTCCACTTG 20 59.968 55.0 180 Bam
GACACCGTTGCCTAGCTCTT 20 60.037 55.0 CATCCGTCGAAGAGAGGTCG 20 59.972 60.0 116 Bam
AGGGGAAGTAATTGGTGGCG 20 60.034 55.0 AGGCTGTCCGATTGCGAATA 20 59.536 50.0 179 Bam
CGGGATAGTGACGACGAGTG 20 59.972 60.0 CCGTCCACCATTCCCATTCT 20 59.744 55.0 234 Bam
GACGCCTCCTCGGTAGAGTA 20 60.179 60.0 CGTACGTATGTGCCCCTTCA 20 59.826 55.0 168 Bam
CTGCTTTAAATACTACTCACGGTCA 25 58.903 40.0 AGTACAGGGTTAGCTTTGGC 20 57.508 50.0 157 Bam
TGAGGTAGGCAGTTGCAGTG 20 59.965 55.0 CCAGAAGACGCCACGTACAT 20 60.109 55.0 174 Bam
TTCATCATCGACCACCACCG 20 60.108 55.0 CTGAAAGGGGCAAAGGGGAA 20 60.179 55.0 200 Bam
TCCGTTCGAGGCAGAAGAAC 20 60.039 55.0 GCATTGCACCGCAGAGTATG 20 59.971 55.0 259 Bam
GTGATGGACAATGCATGCCC 20 59.896 55.0 TTTTTCTCGTGAGACGGCGT 20 60.249 50.0 173 Bam
TGCGCCATTTGCTCGTAATG 20 59.901 50.0 GCGTTGTCTGTGATGGGCTA 20 60.391 55.0 266 Bam
CAGCAGGGAGTGGACAGAAG 20 60.037 60.0 CTGAAAGGGGCAAAGGGGAA 20 60.179 55.0 210 Bam
GAGAGAGAGGAAGCATGCCC 20 59.893 60.0 GCATTGCACCGCAGAGTATG 20 59.971 55.0 276 Bam
CAACCGACAGCACAACACTG 20 59.972 55.0 TTTTTCTCGTGAGACGGCGT 20 60.249 50.0 177 Bam
CCTGAACCCCATGAGCCAAT 20 60.033 55.0 TCGCATCATCGATCATGGCA 20 59.966 50.0 188 Bam
TGAAAACGATGAGGCACGGA 20 59.966 50.0 TCCCGATTCTCCTCGTCACT 20 60.034 55.0 186 Bam
TGGCCGAGCATATCTGTTTTT 21 58.278 42.857 AGCGCAACTACCAGTCTGTC 20 60.038 55.0 227 Bam
CGGAGCTATTCTGTCGGACC 20 59.969 60.0 CGCGATGGCTGCTAGGTAAT 20 60.32 55.0 123 Bam
CGTATCCGAGTGATGGCTCC 20 60.039 60.0 CTCCTTCAGCAACGCAATCG 20 59.904 55.0 206 Bam
ACCATGATTTTGTCCCGGGA 20 59.298 50.0 GTGGTAGAACGGGTACACGG 20 60.109 60.0 129 Bam
AGAGGGTATGAAGGCCGGAT 20 60.105 55.0 GCGCTACTACCAGTCTGTCG 20 60.248 60.0 141 Bam
GTGCTTGCTCACCATTGCTC 20 60.109 55.0 CGCGATGGCTGCTAGGTAAT 20 60.32 55.0 176 Bam
TAGCCTAGGTGCTCGGTAGG 20 60.179 60.0 CAAGCCATTGCCACGCATG 19 60.808 57.895 292 Bam
TGCAGAGAGAAGCAGCAGAG 20 59.753 55.0 CTCCTTCAGCAACGCAATCG 20 59.904 55.0 160 Bam
GGCAATCAACCAAACCTGCA 20 59.608 50.0 GTGGTAGAACGGGTACACGG 20 60.109 60.0 187 Bam
GGGAGGTTGGGGAAGTGATG 20 60.034 60.0 GCGCACGAGTTAGAGGGAAT 20 60.179 55.0 247 Bam
GCCGCGGTACACACATACAT 20 60.808 55.0 CCTCTGATTGGACAGCGAGG 20 60.179 60.0 228 Bam
TCCAGCAGGGAACATTCACG 20 60.322 55.0 TCCCGTAAACACAGGCTCAC 20 59.966 55.0 235 Bam
CTGAAGCCCAACTACGTGGT 20 59.965 55.0 TGGGGGAGATGCCTTATGGA 20 60.029 55.0 148 Bam
CACCACCAACGTCTTGCTTG 20 59.971 55.0 TCTTTGAGTCCCTGCGTGAC 20 59.966 55.0 228 Bam
AGTGGAAACAAACAGGGCCT 20 59.738 50.0 TCGGGTAAAATTTGGCCGAA 20 58.093 45.0 194 Bam
CTTCCTTTCAACGAAGTGCCA 21 59.053 47.619 AAGAAGGGGCCGCTAAGTTC 20 60.035 55.0 204 Bam
GGCTTGTAGCGGCTCATACT 20 59.895 55.0 CCGGTAGAGCAGAGTTCACA 20 59.111 55.0 120 Bam
AGCATCCAACAGTGCAGGAA 20 59.889 50.0 AGGGCTGAAAAGAGGAGACA 20 58.265 50.0 218 Bam
GCATTCCAGTGCCTTGTTCC 20 59.755 55.0 TACACGGTTGCTGAGACACC 20 59.967 55.0 174 Bam
CGCAGAGCTAGTACAAGGGG 20 59.897 60.0 ACCGCCTACTCCTCCTTCAT 20 60.032 55.0 240 Bam
GTTCCCATGGCACTCTTTAAGC 22 59.836 50.0 GTCATGGATCAACGGCGAGA 20 60.179 55.0 200 Bam
GAACCCGAGTACGACGACTC 20 59.904 60.0 CACCCTTACGTACGCACACA 20 60.319 55.0 190 Bam
CACCTTCCTCCTCCTCCTCA 20 59.958 60.0 CAGTCTTTTCCCCGATCCCC 20 60.107 60.0 225 Bam
TGGAGGACAAGGCATTTCCC 20 59.96 55.0 GCACATTGCACACTTCTCAACA 22 60.224 45.455 227 Bam
TGTTTACTGCAGGCTCGAGG 20 60.037 55.0 TCAGGCCTTAGCGTCATGTG 20 60.108 55.0 158 Bam
CGGCTCGGTTTCTGCAAATT 20 59.759 50.0 AAAACCGAGGCGTTTGAAGC 20 59.97 50.0 262 Bam
ACGGTTCCCTACATGCCAAT 20 59.376 50.0 GGCGGTATATTAGAGGTAGGTGT 23 58.915 47.826 157 Bam
ACAACAGAGTCGAAGCCAGG 20 59.966 55.0 CATGGTCCACGGGAAGAGTG 20 60.392 60.0 176 Bam
CGGTTCCCAGCATCTCTCTC 20 59.896 60.0 GACCCGTTCCCTCAAACCAT 20 59.962 55.0 193 Bam
CAACTTGTAGACCCCACCTTGA 22 59.894 50.0 GACCCGTTCCCTCAAACCAT 20 59.962 55.0 244 Bam
CCACCTTCAATCTATCTAGGGGTG 24 59.959 50.0 TTCAACCAGCTAGCTTGCGA 20 59.965 50.0 184 Bam
ACCATCATCAATGACTTCGCA 21 58.01 42.857 GTCGCTTTCGTCGCAGAAG 19 59.587 57.895 154 Bam
TGCACCGAGCTCCAATTCTT 20 59.963 50.0 GCACGTTAGCTGGCCTAGAT 20 59.895 55.0 269 Bam
TCGTGGCCAGTTGTACATCG 20 60.389 55.0 CAGCACAGCACAAACACCTC 20 59.97 55.0 183 Bam
GGAGCACAAGTCCATCCTCC 20 60.107 60.0 TCACTTATCTCTTAACTGACTCCCA 25 58.746 40.0 141 Bam
TTGACACCCATCATCGTCGG 20 60.108 55.0 AAACTGCCCATTTTCCACGC 20 59.967 50.0 130 Bam
TCAGTTTTCAGCCGAACCGA 20 59.895 50.0 CTGGTGTGTCTTGCAGAGGT 20 59.893 55.0 185 Bam
GCATTACACGTGGCCTGTTC 20 59.832 55.0 ACAGGAGTGCGACTCTACCT 20 59.962 55.0 168 Bam
ACCTGAGCTTGCATCACTCA 20 59.311 50.0 TCCTTTTTGGGAAAGGCGTT 20 58.217 45.0 201 Bam
CGGCCTTCCTCTTCTTCTCC 20 59.823 60.0 TCCATAAAAAGGGAGGATGTAACCT 25 59.505 40.0 127 Bam
GCAAAACCTCCCAAACCCTC 20 59.32 55.0 AGAGTCTATGTCAAGTACAACCCA 24 58.915 41.667 211 Bam
CATCATCACTGCTTGGCGTG 20 59.902 55.0 CTTGCCGAGAGTGACATGGT 20 60.037 55.0 191 Bam
TCTGTCCGCGACTACTCTCT 20 59.75 55.0 TTGCCGATCTCAGCCTGAAG 20 60.108 55.0 265 Bam
GGCCGGACACAGTACTTCTT 20 59.679 55.0 ATCTGGCCACCAACTCGAAG 20 60.036 55.0 279 Bam
ACAACAAAAGGGCACAACATG 21 58.096 42.857 ACAGGGGTGAGGATAAGGCT 20 59.955 55.0 177 Bam
AAGCGAGAGTGAGCAAACGA 20 59.968 50.0 CTGCGGCTTATCGAAGTTGC 20 59.973 55.0 202 Bam
CCTCGGCCCTCTCAATTCTC 20 59.894 60.0 CAGGAGGAACGTCAACGACA 20 59.968 55.0 126 Bam
GATTCGTTCGGTGGCGATCA 20 60.805 55.0 GCCCTCTGCCGTCATTTTTG 20 60.109 55.0 174 Bam
TGCCGTCTCTAATCCATCGC 20 59.968 55.0 ATGGATGCCAAGGAGGGTTT 20 59.288 50.0 269 Bam
GGCGGGAGTAACTATCCGTG 20 59.968 60.0 tcagaatacaaccgcccacc 20 60.036 55.0 121 Bam
ACGTGCCATCCATCAGCTAG 20 59.894 55.0 ggcccagaaccctcttttga 20 59.888 55.0 136 Bam
ATCCGATCCGTTTTCACCCC 20 60.107 55.0 GGCCCAGAACCCTCTTTTGA 20 59.888 55.0 214 Bam
CGGGTTAGAAGGGTGAACCG 20 60.391 60.0 ATTTCCAGAGATGCAGGGCA 20 59.373 50.0 100 Bam
TATTCGGTGCTGACTGGCTG 20 60.108 55.0 TGAACCTGGCACAAGCATCA 20 60.179 50.0 107 Bam
TGGGAGAGACAGGGAGAGAG 20 59.371 60.0 CGCTCATTCTCCTTCGTCCA 20 59.827 55.0 149 Bam
GTGGCGATGAAGGTAGTGGT 20 59.751 55.0 CGTATGTACAACAGCGCATCG 21 60.072 52.381 106 Bam
ACCTCGTAGACTCTGGCCAT 20 60.033 55.0 AACAGGAAGGCATCGCTTCA 20 59.963 50.0 100 Bam
AGAAGCACACACCTGATGCA 20 59.891 50.0 ACTCGTACTACTGCTGCTGC 20 59.829 55.0 132 Bam
ACCATGAGCTGAGAGACGTG 20 59.47 55.0 ATACATGGCAGCTTGCTGGT 20 60.034 50.0 208 Bam
CTCTTCTTCGCCTCCAACGT 20 60.038 55.0 ACTAGCATTTCCGAAGCTGCA 21 60.339 47.619 183 Bam
CCAGGTACGCAGAGTTAGGC 20 60.179 60.0 GCCATGTTAAACTTGCAGCCA 21 59.999 47.619 186 Bam
CCGGCTAAGAGACAAGGCAA 20 60.036 55.0 ATGCGTTTTCGTGTGAGTGC 20 60.041 50.0 263 Bam
TATTTGGAACGGCGTGCTCT 20 60.037 50.0 AGCTCTGGAATTGACACGCA 20 59.965 50.0 212 Bam
GTTTGGTCCCTTGCTGCTTG 20 59.967 55.0 GTGAGGTGGCAGTAGGTGAC 20 60.037 60.0 163 Bam
CATGTCGTTCAGTCCCACCA 20 59.965 55.0 TCTCTTCTCTCTCTCCGCGA 20 59.462 55.0 256 Bam
TGTGCCTAGGTGTTCTATCCAC 22 59.5 50.0 TTGACCAACGCAGACAACCT 20 60.107 50.0 202 Bam
CAGCACGTAGAGATGCCTGT 20 59.826 55.0 CTGATCTCCTGCCGGTTCTC 20 59.896 60.0 266 Bam
AGCCAAAAGGGTGAAAGGCT 20 60.106 50.0 CGAGGAGTGTTGCATTGTAGG 21 58.997 52.381 200 Bam
GGGTGGGTGAGCATTGAGTT 20 60.251 55.0 TCTCCTCTCCTCCCTCTCCT 20 59.953 60.0 240 Bam
CCATAGATCCTTGACCGGCC 20 59.965 60.0 GGTGGGTGAACAATTGGTGC 20 59.967 55.0 183 Bam
ACACGCACATGACAAGCATC 20 59.481 50.0 GGAGTAACAGAAGGCTCTCCG 21 59.865 57.143 171 Bam
GCTAGCTAGCCACGTACATTT 21 58.177 47.619 CACTGCTACTCGCTCGTTGA 20 60.11 55.0 247 Bam
TCTCTCTCCCACACACCGAG 20 60.609 60.0 TGACGCTCCTGTGAAGTTTCA 21 59.862 47.619 116 Bam
CCCGAGGGAAAAGAGAGAGC 20 59.823 60.0 GTTCGCCATTAGGGTTTCGC 20 59.902 55.0 145 Bam
AAACTAGCGCCTCCAACTCC 20 60.036 55.0 TGCTCTTCCGTTCATGCCTT 20 59.963 50.0 190 Bam
TATGTGTGTACGTGTGGGCC 20 60.037 55.0 CCGTTACTGCCAGCAATTCG 20 59.903 55.0 215 Bam
ACACTGCCTCTGATGGTTGG 20 59.963 55.0 TGCTAATGGCGAGCGAGATT 20 59.895 50.0 142 Bam
CTTCATGTCCCCCAGTGTCC 20 60.035 60.0 CGGCCAAAACCACCAGGATA 20 60.323 55.0 134 Bam
GATATGCTAGCTCTCGCCCG 20 60.179 60.0 GGTGCTTTAGGCTCTCGGTT 20 60.036 55.0 177 Bam
GTGTCGCCTGTTGCCTTTC 19 59.717 57.895 GCCCAGTAATAACTAAGTGCACA 23 58.741 43.478 247 Bam
GGACACTGGTCGATCGGATC 20 59.969 60.0 ACACCTATTTCCCCTGTTTGGT 22 59.551 45.455 236 Bam
CAGCACTGCACTGCACATAC 20 59.833 55.0 TGGGAGGTGCAGACAGAGTA 20 59.886 55.0 195 Bam
TGACCTCGGACAGCTACGTA 20 60.036 55.0 GAACCTGAGCCTTTTTGCCG 20 60.039 55.0 188 Bam
AGGCGCTTAGAACCTTGCAT 20 60.035 50.0 CCAAAGCTGAACTCTGCCCT 20 60.251 55.0 145 Bam
TCTCTCCTCGTACAGCTCCG 20 60.462 60.0 CGGATGGCTTTCTGGAGACA 20 59.75 55.0 271 Bam
GCCGCCTTGCTCATTTCATT 20 59.826 50.0 GGACTACCTTCAGCTGCAGG 20 60.108 60.0 185 Bam
CCCAAGAGCAAGGGTCGAAT 20 60.035 55.0 GTGCAAAAATTAAGTAGGCCAGC 23 59.073 43.478 209 Bam
GATATCGTCGTTGCGTGCAG 20 59.773 55.0 gggtgtaattacatccgggagt 22 59.563 50.0 150 Bam
TGGCGCTAATCGAAGGAGAC 20 59.898 55.0 TGTCGGCCGACCTTTTCTAC 20 60.038 55.0 230 Bam
CTACTACCCCCGCTACCACT 20 60.106 60.0 GCCGACACAGAGAAGTGGAA 20 59.966 55.0 193 Bam
GGCACAAAGGGGCAACAATT 20 59.892 50.0 CCCGCTGCAACACACAATAG 20 59.831 55.0 198 Bam
GGGGATTCCGGGGAACAATT 20 60.033 55.0 TGGGGCACTAGACATCCAAA 20 58.633 50.0 190 Bam
TCTTTCTCTTGCCAGGCCTC 20 59.674 55.0 GCACAAAGCGAGCTTTCATT 20 57.944 45.0 291 Bam
GCTAGGCTTATGCGAGGGAG 20 60.038 60.0 GACGACACACACGCTAGTCA 20 60.041 55.0 300 Bam
CAAAACAAGGGCCACTGACG 20 59.969 55.0 CTCCCCAGTCAATTGCCTGT 20 59.961 55.0 195 Bam
AGAACGGCTTCTTCGTCGTT 20 59.968 50.0 TGCGAAATCGACACTGTGGA 20 59.967 50.0 187 Bam
GAACTAGGGCCATGGCAAGT 20 60.034 55.0 TAAAGGCACCATTCACCCCC 20 59.96 55.0 128 Bam
TCTCGGATACTTGGACCCATCT 22 60.091 50.0 ACTGTGGCAAGCGTTTTTCA 20 59.186 45.0 223 Bam
GTACCAGGTGAGGGGTGATG 20 59.458 60.0 AAGCTTCACTCTGCCCAACA 20 59.817 50.0 263 Bam
ATCAATGCACCTGGGTCTGG 20 60.034 55.0 AGCCAGGCTGACTTCTGAAA 20 59.233 50.0 198 Bam
ACCATCAAAAGTGTGCCGCT 20 60.823 50.0 AGAAGAACAGTGGCCAGGAG 20 59.31 55.0 191 Bam
TTTTTGAATGGCTGGTCGCG 20 60.04 50.0 GCGCTTTTGCTCGGAGATTT 20 59.831 50.0 171 Bam
TCATCGGCGTGTGGATCAAA 20 60.037 50.0 TTACCGCTTTGCACTTTGGC 20 59.969 50.0 241 Bam
TAGGTTTCGCGGAGGAACTG 20 59.754 55.0 CCGTTACGCGAGATACTCCC 20 60.041 60.0 141 Bam
TCAGAGCCGTCATCATCACG 20 59.899 55.0 GTGCAAAAACGGTCCTGGTC 20 59.97 55.0 246 Bam
AACAGAGACAGAAGCAGGGC 20 59.964 55.0 TTCTGCATGCATACTGACGAA 21 58.029 42.857 216 Bam
TCATTCTGACCAGATAGCCCC 21 58.95 52.381 GGCTGAAATGGCCACCATAG 20 58.965 55.0 262 Bam
ACGTAATCCCCTGCAAGTCC 20 59.748 55.0 GCACAAAGCACGATGGGTTC 20 60.387 55.0 192 Bam
CTGCGAGAACACACAGACCT 20 59.967 55.0 AGCTAAAAAGGGGCAGCCTT 20 59.885 50.0 241 Bam
GGTTTTCATCTGACGTGGCG 20 59.834 55.0 GCTAGCCACGTATTCATGAAGC 22 59.778 50.0 171 Bam
ATCTGCTCCCTGAACTTGGC 20 60.035 55.0 ATGTCTTGGCCACTCAGCTC 20 60.036 55.0 118 Bam
AGAGGACGGAGAAGGAACGA 20 59.962 55.0 TGGTTGGAGCTCATGTGCAT 20 59.961 50.0 145 Bam
tctaggtccActcgatgcct 20 59.741 55.0 CTACCATACCATCCCACGCC 20 59.965 60.0 181 Bam
AGCCAGAGATCACAGCTGTT 20 59.017 50.0 TCGACGTTCTTGTGAGGTGG 20 59.968 55.0 130 Bam
CAGCATGAATCGCATCGCAA 20 59.972 50.0 GCTACGAAGGGGATGGATGG 20 59.965 60.0 194 Bam
GAGAAGAGGAGAAGCCGAGC 20 59.898 60.0 CACGAAGCCACAGACTAGGG 20 60.109 60.0 218 Bam
CCAGAGCTAGCCTGCTTGTT 20 60.036 55.0 GCAGTCTCCAGCGGTACTAC 20 59.899 60.0 255 Bam
AGTGGGATTTCGCAGGACAG 20 60.036 55.0 CAACGGGTGCGAATGATCAC 20 59.903 55.0 244 Bam
GACAGCTAAGCTTGGGGGAG 20 60.107 60.0 GCATGGTGTGGTTGCTGATC 20 59.828 55.0 217 Bam
CACATGCACAAACTGGCCAA 20 59.896 50.0 GACCAATAGGAAAGGGCGCT 20 60.107 55.0 179 Bam
GCAACGAGTTTGTCACGACC 20 60.042 55.0 TGGCCCCCACATATGTTCAG 20 59.742 55.0 183 Bam
GATCAGGGAGGAGTGGGAGT 20 60.032 60.0 GGCTGTTGTTGCTGTACTGG 20 59.407 55.0 170 Bam
TCGCCTCCTCTCCAGCTATT 20 60.106 55.0 TACGATCCGGTGTTCGTCAG 20 59.551 55.0 240 Bam
CGGAACTCCCCCGCTAATAC 20 59.967 60.0 AAAACCCCACCCTTAGCACC 20 60.179 55.0 194 Bam
ATAGAGGCCAACTTTCCGCC 20 60.107 55.0 ACTCCGATTGACCTGATTCTTCT 23 59.228 43.478 191 Bam
CTCAAGAAGGCCCTCGTCTG 20 60.108 60.0 GAGAGGGGGAGGAAGCTGTA 20 60.032 60.0 143 Bam
GGTGATGTCCAACCCCAGAG 20 60.035 60.0 TTCAGTGTTTCGGCAACCCT 20 60.107 50.0 152 Bam
CTGAGCCGAGGTTCTTTGGT 20 59.965 55.0 CTATGGGAGCAGCTCTTCCG 20 59.967 60.0 107 Bam
ACCATCGCTGCTAATCACGT 20 59.824 50.0 GGGCTTTTCGTAGTTGCAGC 20 60.11 55.0 242 Bam
TAACCCTTTCTCACGGCAGT 20 58.947 50.0 TCCCTTCATCCTGTAGAGGTGA 22 59.685 50.0 249 Bam
AAAGCCCCTTTGCATCCAGA 20 59.885 50.0 GGTCATCGGTCATGGTGGAG 20 60.179 60.0 175 Bam
ACATCGCATGCAGAAGGGAA 20 60.035 50.0 GTCCAGATCAAATCGAGCCCA 21 60.134 52.381 208 Bam
CCTCTGGCTTTGATTCCCGT 20 60.035 55.0 TCTTTGCAGTTTCGTTGCGG 20 59.971 50.0 156 Bam
CTAGCTGGCTTGCATGCATG 20 59.969 55.0 AATGACACGACTACCGACCG 20 59.83 55.0 171 Bam
GGAGATGCTTCGGCTTCACT 20 60.108 55.0 TGAATAGCCAAAAGCCGTAGC 21 58.986 47.619 109 Bam
ATGTGCTGACGAAGGAAGCA 20 59.965 50.0 TGCGTGCATGGTTTGTAGGA 20 60.251 50.0 211 Bam
GACTACTCCGCGGTCGTAAG 20 59.973 60.0 GGCGGTCAACAACATTGCAT 20 60.038 50.0 119 Bam
CCACTGCGTGTATGTGCATG 20 59.903 55.0 AAGAGCGGAGGGTTTTTCGT 20 59.892 50.0 124 Bam
CCTGGGGAGAAAACTCCGTG 20 60.322 60.0 GCCATAGCAGTTAACATGTGCA 22 59.577 45.455 239 Bam
AGCTAGGACTTGAGGGAGCT 20 59.662 55.0 CAACCCAACCCCACAGCTAT 20 59.96 55.0 181 Bam
CAGCAGCCAAAATCACAAATCA 22 58.345 40.909 GGTAGTACCGCTCTGACAGC 20 59.899 60.0 183 Bam
CGCTTCAAGATTGCTACGGC 20 59.973 55.0 AACAGCCTGGTTTTGGGACA 20 60.033 50.0 162 Bam
ATCACAGACGGCTACGAGTT 20 58.825 50.0 AGGGCATCTTGGAAGAACCG 20 60.035 55.0 281 Bam
AGGAGGATGAGAGCCAAGGT 20 59.956 55.0 TCCCATGTCCTTGTCTCGGA 20 60.252 55.0 201 Bam
GGACCCGATGACACGATTGA 20 59.825 55.0 GGACCTCCCGATCCATCCTA 20 59.885 60.0 129 Bam
ACCATAGTGGCTCCTTGCAC 20 60.035 55.0 CCACCCACACTCACCTTCAT 20 59.598 55.0 289 Bam
ACGCAGCTTAGTCCCAGTTT 20 59.603 50.0 ACGGTGTAATGGTCCAGCTC 20 59.751 55.0 250 Bam
TCCCAAGCCATCTGTTTGCT 20 59.887 50.0 CTTCCTCCATAGGGTGCCAC 20 59.819 60.0 228 Bam
CTGGAGCAGTGGTTGGGAAA 20 60.179 55.0 GTCAGTGGTCGCAACACAAC 20 59.972 55.0 193 Bam
TCTGCATCCCAAGCCCATTT 20 59.958 50.0 GGACCACAAACCACCACCTA 20 59.525 55.0 188 Bam
GCGATGATGCAGGCATGAAG 20 60.04 55.0 GCTCCAAATCGCGTGAAACA 20 59.763 50.0 192 Bam
gcgaatggatggcctacgta 20 59.967 55.0 GCCCCCTATGTCCTCCTTTG 20 59.816 60.0 124 Bam
ACGGCTTATGACTTTTGGCTG 21 59.187 47.619 TGGGGAGGAATATGGCTGGA 20 60.029 55.0 178 Bam
TCCTGAGTTTTGCTCCGAGC 20 60.321 55.0 TCCCTTCGGTTACCCCTTCT 20 59.882 55.0 140 Bam
ACCAACGTAATCGCTCCCTG 20 60.108 55.0 TGCACACATTTAGGGGAGCT 20 59.302 50.0 154 Bam
AGAGGCAGCGGTTTGTTACA 20 59.892 50.0 GCCATGACTTTGCTGTTGC 19 58.182 52.632 285 Bam
CAAGGAACATGCATTCGGCC 20 60.179 55.0 ATCGACAAAAACCGCACGTG 20 60.042 50.0 188 Bam
CTCCTACCATCGTCGCTGTC 20 59.97 60.0 TGCATTGCATGGAAGTGATAGAG 23 59.119 43.478 242 Bam
CTTCGCGAGAGACTGAGCAA 20 60.11 55.0 AATGATTGCCACGCCTAGCT 20 60.107 50.0 231 Bam
CCCAAACCCTAATCCCCACC 20 60.033 60.0 GCCTGGCGACTATATCACCC 20 60.037 60.0 144 Bam
TCCAGGAATGCATGCTCAAGA 21 59.717 47.619 TGGATTTGGGGGAGGAGGAT 20 59.952 55.0 150 Bam
ACTATGCGATGGTATGGGCG 20 60.037 55.0 CCTCTCAGCGCAAGGAAGAA 20 60.037 55.0 167 Bam
TGTTCCTCTCACACGCACAA 20 59.823 50.0 GTGGGGGAAAGTGGGAAGAG 20 59.962 60.0 200 Bam
TCTGAATTTTGGCTATGTAGGGGT 24 59.77 41.667 ACGAATTCTGGCCATGGAGG 20 60.107 55.0 279 Bam
TCCTCCTCGACAACTCTTGTA 21 57.85 47.619 GTGATCAGGACCAAGAGCGT 20 59.752 55.0 272 Bam
CCCGCTTGCCATCATCAATG 20 59.968 55.0 ATCCTTCGGCCTCTTCCTCT 20 60.032 55.0 162 Bam
TCGCAAGAGCAAGCAGTACT 20 59.682 50.0 TATTGGAGAAGCGCCCTGTG 20 60.108 55.0 109 Bam
TGGCCCCTACCTAAGTCCAG 20 60.326 60.0 AGAGATTAGGGCGTTCGTATGA 22 58.78 45.455 243 Bam
GCAGTCGCCTGTACTTGACT 20 60.038 55.0 GGGAGGCAGCTGTTGATCTT 20 60.035 55.0 221 Bam
ATCGCGCTTATCTACGGTGG 20 60.039 55.0 GAGGCCATTCTGACCGAACA 20 60.036 55.0 169 Bam
CAGAAACTTTTCGGCGCACA 20 59.971 50.0 GGCCGGATCCAGGGATAATG 20 60.035 60.0 206 Bam
TTATGAGTGGCAGGGGAGGA 20 59.956 55.0 ACTCTAAACCCTAAACCATGCTAGA 25 59.275 40.0 106 Bam
GTAGTCGGAAGATGGAGCGG 20 59.969 60.0 TATGTAGCGTAACCGAGGCG 20 59.691 55.0 179 Bam
CCGTTACGCGAGATACTCCC 20 60.041 60.0 ACCGTCTATGATGTTTCCTACTCA 24 59.046 41.667 161 Bam
TGACTTTATTCACCCGCCCC 20 60.035 55.0 CTCCCACTGTGGCAACTACG 20 60.671 60.0 149 Bam
TGAACCAAGTACCAACACCAGA 22 59.494 45.455 TGCCCAGTACAACAGTGCAA 20 60.107 50.0 212 Bam
TTCACAACTCACCTCGCTCC 20 59.966 55.0 AATTGGGGAGGAAGCTCACG 20 60.035 55.0 148 Bam
TAGAACAGAGCCTTAGCCGC 20 59.54 55.0 TTGTCGTATCAGAGCCCTGC 20 59.824 55.0 108 Bam
TCTGAACTTAAGCGCCCCTG 20 60.036 55.0 GCAACTGACCAACTTTGCACT 21 59.865 47.619 271 Bam
GTGTTACGGAGGCCAAGTCA 20 59.966 55.0 CAAGGGAGCAACTCGATCGA 20 59.827 55.0 197 Bam
GATTCTTCTTCTCTCCTCCCACTC 24 59.901 50.0 TGCTTCACGGGCCATCTCT 19 61.293 57.895 100 Bam
GCGGTCTAAAATAGTGAACCCG 22 59.394 50.0 CTTGTTCTTCCGCTGCTTCG 20 59.835 55.0 139 Bam
TTCACTGCAGGAGAAGCGAG 20 60.038 55.0 GGGAGAGAATGGAGGGAGGA 20 59.734 60.0 157 Bam
TTCACTGCAGGAGAAGCGAG 20 60.038 55.0 GTGCACACAGTCAAACAGTGA 21 59.263 47.619 213 Bam
ACCCTACACCTCTAGCCTCG 20 60.107 60.0 GTGCACACAGTCAAGCAGTG 20 59.971 55.0 242 Bam
CTTCCCCCTCCAACCATTCC 20 60.033 60.0 GCCAATTGCCTATTCTGCCG 20 59.969 55.0 161 Bam
TCTTGATGTTGGCCCGTTCA 20 59.89 50.0 TCACATAGCCCTGCTCATGC 20 60.179 55.0 247 Bam
TCAGCGCAAGAATAGCACCA 20 60.036 50.0 GTCGGTCAAGGGTATGCACT 20 59.751 55.0 229 Bam
CTTGTCGTCGGAGTCGTAGG 20 59.903 60.0 TGAGGGAAAACAGCAGGAGAG 21 59.651 52.381 154 Bam
TCGTTTCAGACATACGTACGGT 22 59.516 45.455 TGAGCTTCGATCTGCACTGA 20 59.109 50.0 161 Bam
GCCATCCTCCGCCTTCTATC 20 60.037 60.0 TCGTCGGTGTTGATTGAGCA 20 59.967 50.0 191 Bam
TCTTTCCATCCAAATGAGACTAAGC 25 59.117 40.0 TCAAAACCCTGAGGACTGATCC 22 59.694 50.0 212 Bam
ACACGCTCCTCCTCTTCTCT 20 59.961 55.0 GCCGGTACATGTGGGTGTAT 20 59.821 55.0 239 Bam
ATCCAACCCACACACCCATC 20 59.96 55.0 AAAGAACGGGCCATCCTCTC 20 59.747 55.0 171 Bam
CGATCCAACCCACACATCCA 20 60.036 55.0 CAGAGAGGCGAGCGATTGAA 20 60.179 55.0 168 Bam
AAAACTTGCAGCACCTTCGG 20 59.615 50.0 GCTCGAGCCTTATCTTCCCC 20 59.966 60.0 169 Bam
CTTGCCACCTCCACTTGAGT 20 59.891 55.0 CGTCGTACACGCACCATCTA 20 59.903 55.0 233 Bam
GCCCGGCTTCTTCTTGTACT 20 60.036 55.0 ATCGATGATGTGGTGGTCCG 20 59.895 55.0 180 Bam
GCCTACTTCAACTTGTTTGAGACA 24 59.425 41.667 TTAGGGAGGAGGTGGGGAAG 20 59.956 60.0 190 Bam
CCGCCTTTGTAGCACTGGAA 20 60.605 55.0 GCTGCGGCACTGATGAATTT 20 59.828 50.0 268 Bam
CAAAACCCTAGCTCCCGGAA 20 59.673 55.0 ATCGTCATCCCCGGACTCAA 20 60.686 55.0 217 Bam
CGTGATGGATTCAGGTCGGA 20 59.54 55.0 CAAAGGTAAAGCGCGGTTCC 20 60.11 55.0 128 Bam
GCCAGAGTTCAGAAGGCTGT 20 59.964 55.0 GTGGCCTTGAGCTCCTTGAT 20 60.035 55.0 189 Bam
AGTAGTGAAACAGACGCCCG 20 60.039 55.0 TTGCCGAACGCTCACAGTAT 20 60.038 50.0 250 Bam
CAGGTGGAGATCGAAGCCAA 20 59.75 55.0 GCCCTTATCAATCGGAAAGAGC 22 59.45 50.0 190 Bam
TGGTTTGCACCTTCGAGGAA 20 59.818 50.0 TCATTGCCCAAGCTTCCTGA 20 59.595 50.0 273 Bam
ATTGGACAAGTGCCTGCAGA 20 59.889 50.0 TGAACGATGCGAGTATGCCA 20 59.825 50.0 105 Bam
GAAGGGCTCAGTTCACACGA 20 59.966 55.0 TGACGACGAGAGAGGCTTCT 20 60.322 55.0 158 Bam
AGAAGGAAATGACCTGCCCC 20 59.667 55.0 ACCAGGCTCTTCATCAACGG 20 60.036 55.0 113 Bam
TGTCATGATGAGCTCCACGG 20 59.824 55.0 CCATGATACACCCACGAGCA 20 59.822 55.0 199 Bam
CCGTTGTTGCTTCTTGCCAA 20 59.898 50.0 CCCATCCGCTGATTGACTGA 20 59.821 55.0 190 Bam
TCGTTGTGGTTGTGGATCAGT 21 59.86 47.619 CGACGACCACTTCTGTGACA 20 59.97 55.0 190 Bam
GCAGAGACTACGACCACGAC 20 60.179 60.0 GTGCCAGTGACGGAAGATACA 21 60.067 52.381 186 Bam
GACAAACAGGGCCAGTACCT 20 59.599 55.0 GCCTAGGGTTAGGTTTGGGG 20 59.742 60.0 130 Bam
AGAACGCCCACCCCAACAT 19 61.841 57.895 CAGGGGAACGTAACCTGCAT 20 60.035 55.0 168 Bam
GTCTAGCAATGCCAGCAAGC 20 59.9 55.0 AGCTGGACGACCATTTCAAAA 21 58.418 42.857 161 Bam
GGTGGCCATCGAGACTTACC 20 60.179 60.0 CCTAGAGGAGGCTCGGTTCT 20 60.106 60.0 194 Bam
ACGCCAAGGAGAAGAACCAG 20 59.965 55.0 TCGAAGTCTCTGGTTTCTTAGCA 23 59.427 43.478 235 Bam
TTGAGGAGCAATGCCGTGAT 20 60.035 50.0 TCGAAGTCTCTGGTTTCTTAGCA 23 59.427 43.478 252 Bam
TCACGTTCTTGAACACAGCCT 21 60.135 47.619 ACAGAAAATCCAGGGCAAAACC 22 59.631 45.455 171 Bam
GTTCCTGTCCACTTGGTCCC 20 60.251 60.0 TTGGTGCAAGCCATTTAGCG 20 59.757 50.0 254 Bam
CCAGCGGATAGGGGAATGAC 20 59.965 60.0 TCAAAACCTCCCGACCCTTG 20 59.89 55.0 174 Bam
GGCGCCTTCGTTGAAAACTT 20 59.97 50.0 GTGCTACGAAGGGCCTCTTT 20 60.036 55.0 187 Bam
GCAGCTCAAAACAGGTATTGCT 22 59.77 45.455 TGGATGGAGGCTTGTATGGG 20 59.154 55.0 216 Bam
TCCAACATGTGAGGGGGTTG 20 59.888 55.0 CTCACAGCAAGAGCACTCGA 20 60.039 55.0 146 Bam
ACAAGCTGTACCCTGCAACA 20 59.817 50.0 TGGCAAGCCAACAGACTAGG 20 59.963 55.0 148 Bam
GTGCGCCATTGGATTCCTTG 20 60.179 55.0 CGAGAAATAGGGTGGCGTGT 20 60.108 55.0 127 Bam
TCCAACATGTGAGGGGGTTG 20 59.888 55.0 CGTGCGTGTGTATCCGTAAC 20 59.363 55.0 216 Bam
CGAGAGTTCGTACGGGGTTG 20 60.456 60.0 GGTTACGAACCGTGCACATG 20 59.835 55.0 262 Bam
GTTGCACCGAAGCATTGGTT 20 59.968 50.0 CCTGTGCGACTCAGAATGGT 20 60.037 55.0 138 Bam
ATTGCCTCTTCCTCCTCCCT 20 59.955 55.0 GCATCCAAGTCATCCTCGGT 20 59.821 55.0 238 Bam
TGCTATTTCCCGAAGCAGCA 20 60.036 50.0 GCCTTCGGTTGGTACCTTCT 20 59.676 55.0 300 Bam
TGCAAACTTTACACGTTGACCA 22 59.252 40.909 TGATGGAGTGCTTGAGCCAG 20 60.036 55.0 179 Bam
TCCGTGCTACATCGAGAGGA 20 60.107 55.0 GCAGAAGTGCCGATGAAAGC 20 60.179 55.0 174 Bam
TGGGAGTAAGTCGTGGTTGC 20 59.966 55.0 CCTCTCTCTCGCTGACAAGC 20 60.179 60.0 208 Bam
AAGCTGGAGTTTGCACTTGC 20 59.613 50.0 GATTTCTCGAAGAACCAAAGACAGA 25 59.303 40.0 259 Bam
TCTGACGTCTGAGAGCACAA 20 58.681 50.0 GATCTGTTGGTTTGTCGGCG 20 59.834 55.0 187 Bam
CCCCCAAACCCTCTTATCGC 20 60.466 60.0 CTGAGACGACAGCAAGGGAG 20 60.109 60.0 144 Bam
ATGCATGCATGACCCCAAAC 20 59.462 50.0 CCTGTGAAAATGCCCTAAGTGT 22 58.843 45.455 115 Bam
TGATGCCGTCGTAAGCTTGT 20 60.038 50.0 ACCAAACCAAACCAAACGCT 20 59.101 45.0 237 Bam
TGACCCCATGCAGACAGTTG 20 60.251 55.0 TTGGGTTCCTTCGCCTTCTC 20 59.964 55.0 149 Bam
TGCTCCCCACGAGTAGTACA 20 59.961 55.0 TTCAAATCCCAGGCCAAGCA 20 60.179 50.0 183 Bam
CCTCCTCAAGACATGCACGT 20 60.037 55.0 CCACTGACCACTGAGCATGT 20 59.964 55.0 157 Bam
TGTCGTGGGATCGAGAGCTA 20 60.107 55.0 GATGGTGTATGGGGTGGTGG 20 60.107 60.0 205 Bam
TGCCATGGCTTGCTAATTTGT 21 59.099 42.857 ATTTGCCGTGTCCCTTCCAT 20 59.96 50.0 227 Bam
AAAGGGGAGAGTTCATGTTTGA 22 57.547 40.909 CCCGACGAAGATGAAACAGC 20 59.278 55.0 139 Bam
TTTGAGTGAGTCGTGGCAAA 20 57.969 45.0 TTCTGAGGTGTGGCACTGAC 20 59.893 55.0 113 Bam
GACCCCGTTGTTTCTCTCGT 20 59.967 55.0 GCGCAATAGCATTGGCATCA 20 59.969 50.0 214 Bam
TTCCCCACTGTTGATGCCTC 20 59.962 55.0 GGCTCCGATGAACCCATTGA 20 60.107 55.0 198 Bam
CGGAGCTCGAAAGTACTCAGT 21 59.531 52.381 AACATGCACCTCTGTCCTGC 20 60.607 55.0 157 Bam
AAAAACGTGCGGCTGACTTG 20 60.248 50.0 TCAATGGGAGGAGCCATTCA 20 58.702 50.0 257 Bam
TGCGGGACATTGTTGACGTA 20 59.966 50.0 TGCACGTTCTTCTTGCTCCT 20 59.893 50.0 121 Bam
TCGTTCGTTTGGCTAGCTGT 20 59.967 50.0 CAACACAGCCAACCACACAC 20 60.179 55.0 178 Bam
AGTTCAATCGGCCGGTCAG 19 60.079 57.895 AAGCCGAGCCTACTGTTCAC 20 60.037 55.0 166 Bam
GTACGTCCGGATTGATCCCC 20 59.967 60.0 GGATGGTCCATCGTAGCCAC 20 60.25 60.0 250 Bam
GCAAATTCCGTGGACCATGG 20 59.827 55.0 GTGCCATCAAATCAGCGGTG 20 60.179 55.0 189 Bam
GCTCGTGTGTTGCAACGAAA 20 60.248 50.0 TTGAATGGTCCCCACAGACG 20 59.964 55.0 205 Bam
AATGGGGGCTTCTATGACGC 20 60.179 55.0 ATCCGGTGGTGACAAGTGTC 20 59.965 55.0 199 Bam
CTGGAGGCATCATCACGTGT 20 60.108 55.0 ACCTTGTGGAAGATATGAGAGGC 23 59.864 47.826 206 Bam
GGAAATCCTCCGCCTTCTCC 20 60.179 60.0 TGAAGTCCCAGTGAGATGATCT 22 58.282 45.455 182 Bam
TGCAGAACGCGTAATGGAGT 20 60.038 50.0 GGGAAAGGAGAAGCAGGAGG 20 59.746 60.0 136 Bam
CATCCGGTAGAACCCGTACG 20 59.97 60.0 TTGCATGTGAGCCCAGACAA 20 60.179 50.0 141 Bam
CGTACGTGCGATCTGTCACT 20 60.179 55.0 CCGTCCTCATCTTTCTCCTCA 21 58.897 52.381 164 Bam
TACGGGAAGGAGAGAAGCGA 20 60.035 55.0 ACTGGGGCTTCTTCTGGGTA 20 60.179 55.0 202 Bam
GCCCTCGCTGTCATATCCTC 20 60.038 60.0 GCTACCTTGCCAATCACCCA 20 60.323 55.0 173 Bam
TCTTGAGGCTTGCTCAGTCG 20 60.038 55.0 AGAGACGCTAGCCAATTGCA 20 59.75 50.0 281 Bam
CGTCAAGGACATTCGCGAGA 20 60.456 55.0 TCCCATGCACGCTGATTTCA 20 60.322 50.0 105 Bam
CAGTCTCCCTTCTGCTTGGG 20 60.036 60.0 GCTCTCCATTTTTCGTCGCG 20 60.247 55.0 227 Bam
ACTAGGGGCTGCTCATTTGG 20 59.743 55.0 ACCCACTGGTAACTGACACA 20 58.497 50.0 242 Bam
TCTCCTGAGCAGCAAACCAG 20 59.964 55.0 AAATTTCGGACATGTGGGCC 20 59.105 50.0 281 Bam
GCCGGAATCTTTCTGCAACC 20 59.829 55.0 GTTGTGCTTCTTCGGCTTGG 20 60.04 55.0 182 Bam
TGGACATACCCTTCGTTACACG 22 60.095 50.0 gaccaagtgcccaggattga 20 59.962 55.0 210 Bam
CTGGTGGAGGCTGACATTGT 20 59.963 55.0 CTGTGATGTCGGCTGGTCAT 20 60.108 55.0 163 Bam
TGCCATTGGTAGTTGCCGAT 20 60.035 50.0 GAAACCAGCTGTGCAGTGTG 20 59.97 55.0 163 Bam
CCAAATCAAACCAGCTCGCC 20 60.109 55.0 CCTCACCAACTCCCACACTT 20 59.526 55.0 252 Bam
ACCTGGGCTAGTGGATCGAT 20 60.105 55.0 TATCTGGGCGGATGGATCGA 20 60.252 55.0 109 Bam
AGCGCTACTGTACCTCGAGA 20 60.108 55.0 CGAATCACCAGGCTCCACTT 20 60.036 55.0 226 Bam
GATTCACCGCCTCCTCTTCC 20 60.179 60.0 GCACACTGCATGCTCTAACG 20 59.904 55.0 119 Bam
CCCTGGGAGCTAGGTTGTTG 20 60.035 60.0 GGACATGGTATTGGTGGCCA 20 60.034 55.0 121 Bam
GATTCACCGCCTCCTCTTCC 20 60.179 60.0 GTTCTCCCAGCCAGACCTTG 20 60.322 60.0 116 Bam
CCCTGGGAGCTAGGTTGTTG 20 60.035 60.0 TTGCTAGAGGTAAGCTGGTAGT 22 58.29 45.455 170 Bam
GGGTGTGTTTTTGTGTGCGC 20 61.418 55.0 CCACTAATGGGCAAGGGTGT 20 59.96 55.0 259 Bam
TCTGAAGAAGAGCCGATGCA 20 59.102 50.0 AGGGTGTGATGGAGTGGTCT 20 60.179 55.0 190 Bam
CATGGGAGAGTGGCTTGTGA 20 59.674 55.0 CCACCGGGCCATTAGCATAT 20 59.962 55.0 172 Bam
CTCCACCTCCTCCTCCTTCA 20 59.958 60.0 GTCTTCAGTGCCGATTTGCC 20 59.831 55.0 187 Bam
CCGTTTGCATCCCTACCTGT 20 60.035 55.0 ATACCTTACCAGGCGGGCTA 20 60.105 55.0 269 Bam
GCTAGTGGACGCAGATCCTC 20 59.969 60.0 TTGGAGGGCATTGGAAGAGC 20 60.324 55.0 198 Bam
GCGCTGAGCTTGCTTAAGTT 20 59.481 50.0 TCCCGGTAAGACAAGCACAC 20 59.966 55.0 266 Bam
GGACACGGAGCATGTTGAGA 20 60.037 55.0 TCCCTTTACCCAGCCATTGC 20 60.324 55.0 172 Bam
GCACACTCCTGACTCCTGAG 20 59.754 60.0 GCAAAGCACATTGAGAGCCC 20 60.109 55.0 188 Bam
TTGTCCCTTGTTTCCCCTCG 20 59.89 55.0 TCCAAAACTCAGTCGCTGCA 20 60.179 50.0 149 Bam
ACGTAACCCTAACCCCGAGA 20 59.96 55.0 GTCCTCCGCTTCCACCTATG 20 59.895 60.0 164 Bam
CCAACCAAGCCTCCTATCCC 20 59.816 60.0 GTCACAGCAGCTTCGAAACG 20 60.111 55.0 137 Bam
GGACACACCTGTTGCACTTC 20 59.337 55.0 tatgttcggcaaggtcgacg 20 60.457 55.0 246 Bam
ACGCTGACATGGAAGAGATATGG 23 60.244 47.826 TTGTGCAATGTGGACCATGC 20 59.682 50.0 184 Bam
TGGCCTGCATCAATCTCAAGT 21 59.995 47.619 CATGAGTTGGGCCCCATTCT 20 60.033 55.0 158 Bam
TCTTTACGACTTGCCGCAGT 20 59.967 50.0 ATGGACGGAGAGGTTCTCGA 20 60.034 55.0 129 Bam
TGATGGCGCTCCTAGCAATC 20 60.25 55.0 GGGCTATCATTGCGCACTTG 20 59.97 55.0 152 Bam
CCGTCGCTAGCAACTAGTCC 20 60.249 60.0 AGTGCACACAGTCAAAGAGTGA 22 60.093 45.455 250 Bam
CGTAGCTGCGATGCTCCTAA 20 59.969 55.0 CAGTCAGTCCACAGTCTGCA 20 59.61 55.0 116 Bam
TGGAGAGAGTGAGGGATGGG 20 60.032 60.0 TACTGTCGTAGGGGTGGTCC 20 60.324 60.0 262 Bam
ATGGCGTGGCTTTATGTGGA 20 60.035 50.0 CCACGGATGCATATTCGACG 20 59.216 55.0 195 Bam
GAAGAGGGTGGAAGTGTCGG 20 60.037 60.0 CTAGAAGAGGGCAGCAAGGG 20 59.82 60.0 101 Bam
GAGGGCGATGCACTACAAGT 20 60.108 55.0 GGACACCGTTCCGTTCTCTT 20 59.967 55.0 150 Bam
GCACATTGGAAACCAGCTCC 20 59.755 55.0 ATCGGTGAATAGTGCTGGGC 20 60.179 55.0 179 Bam
GAAACCGCAAACCACCATCC 20 60.039 55.0 CTCCCCTTCTTCCTCCTCCA 20 59.957 60.0 162 Bam
TACGGGTGCTAATCTGCTGC 20 60.179 55.0 GGAGTCGTCGGATTTTCGGT 20 60.109 55.0 136 Bam
ACCTGGCTACTTCTGTGGGT 20 60.474 55.0 GAATTGCTTGCGGTTAGGGC 20 60.179 55.0 231 Bam
GGGGTGAGTGTCAGTGAGTG 20 59.966 60.0 TTTTCTCACCCCTGTGCCTC 20 59.89 55.0 283 Bam
TGCAGCTGGAGGAGTAGAGT 20 59.96 55.0 CCGATATGTCCCCGGTTTCC 20 60.25 60.0 242 Bam
AAAGAGGTGACCATGCTGCC 20 60.61 55.0 GGTTCTCCTCGTTACCGACC 20 59.828 60.0 149 Bam
GTCTCGGCTGGTCAAAGTGA 20 59.966 55.0 CGCTGAATGAGTCACCAAACC 21 59.802 52.381 135 Bam
ATGAGTGCGTTGATGAGCGA 20 60.109 50.0 GCATGTAGCGGATGAGACCA 20 59.895 55.0 137 Bam
TCATGAGGGCAAAGCTGAGG 20 60.035 55.0 CAAGGTAAGGCACTCGAGCA 20 60.037 55.0 200 Bam
CCTGACCACTGCATATCCCA 20 59.161 55.0 GGAGGAGTTAGTTGACATCCCG 22 60.159 54.545 160 Bam
GTTGCAATGACGGTGGTCG 19 59.793 57.895 GTTGATGCCCATGTCGGAGA 20 60.108 55.0 183 Bam
TTCTTTTGGCTGGCGAAACG 20 59.97 50.0 GGTGGTGTTTGGTTTGGTCG 20 59.898 55.0 101 Bam
CTTTGGCCCTCCCATTCCTT 20 59.958 55.0 TCCCATTCCTACCGACCGAT 20 60.106 55.0 203 Bam
CTATCAAGTCCGACGGCTCC 20 59.969 60.0 TCGGTGGTGGGGTAGAACTA 20 59.591 55.0 219 Bam
TCATCGTTGATGGTGCCGAA 20 60.037 50.0 TCACGGCTGAGTGAAATGTCA 21 59.93 47.619 127 Bam
CCTGTTTGGGTGCCGAAAAT 20 59.321 50.0 TCGAACAGCCCAAACCTCTC 20 59.965 55.0 100 Bam
AGGGGCTGAGAGATTCCCAT 20 60.029 55.0 CCCCCTCCTCCTGTATCCAA 20 60.03 60.0 236 Bam
GCCGTCCAAACTGCAAACTT 20 59.898 50.0 TCCAGTATAAGAAAAGTGGAACCCA 25 59.689 40.0 183 Bam
CTTCCCCTCTCTCTCACCGA 20 60.034 60.0 CGAGAGCAGGAAAGAAGGGG 20 60.108 60.0 187 Bam
AAAAACCTGCTTCCCTTGGC 20 59.241 50.0 GGCCAGAGTTCGCTAACCAT 20 60.108 55.0 209 Bam
AGTTGGTAAGCGGAACAGCA 20 59.892 50.0 GCACAAGTGTTTGCGCTAGA 20 59.414 50.0 164 Bam
AACCTGCAGCATGGCAAATG 20 60.037 50.0 GGCCAGAGTTCGCTAACCAT 20 60.108 55.0 209 Bam
CGCCCTGCTATTACTGTGGT 20 59.822 55.0 ACGAGAAGTGCATGTATCTTCCT 23 59.551 43.478 180 Bam
AGGTGCTGAGACAGAACGTG 20 59.967 55.0 AGACACGCTTCTAGTTGCCC 20 60.037 55.0 161 Bam
TGATCAGGGGTGAAAACGGT 20 59.231 50.0 CACATAGAGGTAGCCCAGGC 20 59.605 60.0 258 Bam
GAAACCCACCCGACAAAAGC 20 59.968 55.0 ACCAAGTAGGGGTCGAGGAA 20 59.884 55.0 180 Bam
TCCCTCTTAACATATAGACCAGGAGA 26 59.896 42.308 CACCAGCACTCGTACCGTAT 20 59.545 55.0 217 Bam
GACGATGACCTTGACACCGT 20 60.039 55.0 ACCGAGTGATGTGGGTTGTC 20 59.965 55.0 159 Bam
GCTGTTTACCATTGCCAGCT 20 59.109 50.0 TTTGCTACTCGGTCGAAGCA 20 59.684 50.0 161 Bam
CCTTCTAATTAACGCGCGCC 20 60.042 55.0 TGTGATATGGCACGAGGGTT 20 59.091 50.0 223 Bam
AGAATTCCTCGCACCTGCTC 20 60.108 55.0 CTGGGCATCAAGTCTCTCTGT 21 59.446 52.381 192 Bam
ATGGCACCAAAACAGCAACC 20 59.893 50.0 AGGGTTGGTTTGGAAGTCCA 20 59.069 50.0 195 Bam
CCGCAGCAGGATCTCCTTAG 20 59.967 60.0 CGTGACGTCGGTGTAGTAGG 20 59.904 60.0 251 Bam
CAGCTAGTATGACGGGGCTC 20 59.684 60.0 GGGAGGGTGTTAGAGCACAT 20 59.088 55.0 222 Bam
TACGCATGTTCCGTAGCTCC 20 59.898 55.0 GTAAAAAGGCCCAAGCGCTC 20 60.109 55.0 166 Bam
CCATAAAACCTCTTTCCCGTGC 22 59.836 50.0 CTGAATCCAGACTCCGTCGG 20 59.899 60.0 223 Bam
GGGCTTTAGGACCAATGGCT 20 60.033 55.0 CCTGTTCTTCTTCTCCCCCG 20 59.749 60.0 131 Bam
GCGTTGTCTGTGATGGGCTA 20 60.391 55.0 TCGGTTGTTGGCCTTATGCT 20 59.962 50.0 177 Bam
CTCTTGCTCTTGCGAATGCC 20 59.902 55.0 ACGGAGCGTATGGATTCGAC 20 59.97 55.0 157 Bam
GGTGTGCGTTTTGTGAGGTG 20 60.248 55.0 CCCACATGTCAGCCCTCTTT 20 59.961 55.0 199 Bam
TGTGAGGTGTCAGTTGAGGG 20 59.241 55.0 TGGCTGTGGTATTTGGTTGTCT 22 60.159 45.455 245 Bam
GCTGCAAATGTTCCGATGCT 20 59.828 50.0 TCTTCACTCACACGACTCGC 20 60.04 55.0 159 Bam
TTTGGGTGCTGGGAGCTATG 20 60.034 55.0 AGCCCAATGAAGACCGAATCA 21 59.718 47.619 173 Bam
TATTGTGTGGCCTCTTCCCG 20 59.748 55.0 TCACTCACACGGTTCTCAGC 20 59.968 55.0 108 Bam
ATTATGCGCGTGCTTCTCCT 20 60.179 50.0 AGGGTTAGTGCATGTGTGGG 20 59.962 55.0 198 Bam
TGGACCATGCCCTTGGATTC 20 60.033 55.0 ACTTGCAGCGCTTCTCTTCT 20 59.965 50.0 263 Bam
TGCTGGTGACATGAAAGGCT 20 59.889 50.0 TAGGCACCAAGAAGCACTCG 20 60.037 55.0 117 Bam
GTTGGTCAGGGGCTGAATCA 20 59.962 55.0 TCACCCCTCTTTTTGCTCCTC 21 59.926 52.381 175 Bam
CATCCTCCGACGAAACGCTA 20 59.9 55.0 AGCAGCTAATCTCTAATCGGGC 22 60.029 50.0 262 Bam
ATGTACGAGCGAGCTAGCAC 20 59.97 55.0 AAGTGCGAGCATGTACTCCC 20 60.108 55.0 105 Bam
TCATGAACACTGGGGCGAAA 20 59.89 50.0 CGGAAGGTCAATGCTCAACC 20 59.195 55.0 187 Bam
CAACGTTTGTCTTCCTGCCG 20 60.041 55.0 CGGAAGGTCAATGCTCAACC 20 59.195 55.0 206 Bam
GCTAGCAGCCTAGTGGTGAG 20 59.896 60.0 CTAGCCTGACTGACGCCAAA 20 60.037 55.0 168 Bam
TCACGTCGCCGATAAACACA 20 60.039 50.0 ACGGTTGTAGTCCAAACTTTGA 22 58.124 40.909 209 Bam
CTCGTCGGCCAGTCCATAAC 20 60.528 60.0 ACCGCAGTAACTTTACCCCG 20 60.037 55.0 184 Bam
AATGCGTGTACCGTTCTCGT 20 60.039 50.0 GGGTTGTGCAGATGAGCTCT 20 60.036 55.0 139 Bam
GGAAGACTCGAAGATCGTGGG 21 60.202 57.143 TGTTCAGTTTTCTTCAGCTGCA 22 58.984 40.909 156 Bam
CTACCCTCTTCCTCGTCCCA 20 60.033 60.0 GGGGGTTCTATTTTAAGGTTGCA 23 58.909 43.478 212 Bam
GTATCGCTGCTCTCCACCTC 20 59.969 60.0 TCCTTTCTTTCACTGCCGCT 20 59.891 50.0 202 Bam
ACCTCTCTGCCTCATACCCT 20 59.361 55.0 TCCTTTCTTTCACTGCCGCT 20 59.891 50.0 106 Bam
CGCAATGCCGAACCTACATG 20 59.972 55.0 TGGTGCAAACGGGTAACAGA 20 59.819 50.0 274 Bam
GGACCCACAGACAGCCTCTA 20 60.615 60.0 TCCTCTATTTCTTCGCCGGC 20 59.896 55.0 200 Bam
TCTCTCCACCGTTATCCCCG 20 60.754 60.0 GTAGGTGTGGCCCCTACCTA 20 60.032 60.0 274 Bam
TGATGGCAGCCTTGTCAAGA 20 59.599 50.0 TTCTCCGCTCCCAAGATTCC 20 59.458 55.0 109 Bam
GATGTGTGGCGCATTCCAAC 20 60.457 55.0 AGAGAAGAGCTCCTCCGAGG 20 60.107 60.0 150 Bam
GCATGCATGTTCTAGCCGAG 20 59.415 55.0 TGATGTTCAGGATTGCTTCTGT 22 57.975 40.909 146 Bam
GCTACCCCAACAAATGTTCCA 21 58.756 47.619 TGGCCACACAGATCTCCTTG 20 59.674 55.0 113 Bam
CCAAACGGGACTGACCACAT 20 60.251 55.0 TCGGTCCATTCACACTATGCA 21 59.447 47.619 285 Bam
ACTAGCCCGGCTTTCTTTCC 20 60.035 55.0 GGACCCACTCCCTCTTCTCT 20 59.958 60.0 172 Bam
CGCATTTGTTCTTGCCGACA 20 60.041 50.0 GGGTTCTTGCAGGGGAGAAA 20 59.888 55.0 131 Bam
GTACTACCAGCTCATCCGGC 20 59.968 60.0 CCTACATCTGAGCCACGCAA 20 60.108 55.0 185 Bam
TTTCCACGGTGTACCTGTCG 20 59.968 55.0 CAACTTTCCCTCTCACCGCT 20 59.965 55.0 252 Bam
TCAGTTCAGGGACCAACAGC 20 59.891 55.0 ATCGTTGCTGCTTGCTTGAC 20 59.761 50.0 164 Bam
AGGCACCTGATCAAGCTCAC 20 60.036 55.0 ACAAGCAAGAAAGAAGGAAGGGA 23 60.118 43.478 134 Bam
TGGAGTCTGGACACCATGGT 20 60.474 55.0 AACTCCCTATGCCTCCCCTT 20 59.954 55.0 114 Bam
TACAACGCACGAGCAGATGA 20 59.757 50.0 TACCCTGAACGTCGTTTCGG 20 60.039 55.0 156 Bam
ACATGCAGCACGTACGTGTA 20 60.039 50.0 AAACGTCGTTTTGGCGTCAG 20 59.973 50.0 196 Bam
CTCCGCTCCATCAGTCCATC 20 59.967 60.0 CTATGCCTAGGCCTTCTCGC 20 60.038 60.0 173 Bam
CAGGAGCAGCCAAGTGTGTA 20 59.965 55.0 TGGGACATCTGCCAGAGAGA 20 59.958 55.0 242 Bam
ATTTGACCGGCCTTCGAGTT 20 59.964 50.0 CCTTCATCCGGTGTGTGACA 20 59.965 55.0 114 Bam
ATCCACATGCAGCCGTTCTT 20 60.323 50.0 TACAGATGATCGGCGCTGTC 20 59.969 55.0 198 Bam
ACGACACGTATGAACCATGCA 21 60.337 47.619 CTGGTGCATGTGTGTGCTTG 20 60.318 55.0 241 Bam
TTTTGGACCACCCGAGCTTT 20 60.106 50.0 TCTAGAGCCACTTGAGGGGT 20 59.586 55.0 218 Bam
ACGCACGTAATTTGAACGGG 20 59.486 50.0 AGAGTGTTGGACGGACTTCT 20 58.294 50.0 261 Bam
CATCGTTGCTGCTTGTTGCT 20 60.04 50.0 TGGTCTCCTTCCTCACCACA 20 60.105 55.0 243 Bam
TTGAGCTGCTCATTCCTGGG 20 60.035 55.0 AGTCGCCATTTGTTCGAGGA 20 59.68 50.0 189 Bam
ACCTTGTGTCCTTTCAACGC 20 58.978 50.0 AGAGGATTTGGGATGGGGAA 20 58.0 50.0 103 Bam
AAGAATGCACCGACGACCAT 20 60.036 50.0 GTGCCCTGCAATACACTTGC 20 60.109 55.0 172 Bam
GAGTTAGAGCACACCTCGGG 20 59.826 60.0 CATGTATACGTCCAATTCACATCTC 25 57.89 40.0 254 Bam
CTTCTCGCCGCTTTGATTCG 20 59.974 55.0 TTTATGCCTTGCCTGCTTGC 20 59.753 50.0 178 Bam
ATTCAAGAACCCTGGAGGCG 20 60.035 55.0 AGGGCCTGTTTGTTTCAGCT 20 60.106 50.0 233 Bam
CAGTCACAACTGCTGGAGC 19 58.758 57.895 TGGGGAGCTATGTTACCCAGA 21 59.991 52.381 217 Bam
AATTCTTCGGTGCAGTCGGT 20 59.965 50.0 CCCCCTTCCTCAAGAAACCC 20 59.96 60.0 148 Bam
GCGAAAATGGTAACGAGCCC 20 59.902 55.0 GCCGCCATATGCAGGAAATC 20 59.758 55.0 213 Bam
TTTGGCACGGCTGTAGCTTA 20 59.964 50.0 AGAGTGACGTCGGTTTGCAT 20 59.966 50.0 188 Bam
TTCTTGCTATGTGCGTGTGT 20 58.122 45.0 ACTTCGGTTAGATGGCTAGAAAGA 24 59.29 41.667 107 Bam
AAAAGTCGGTGGCGCACT 18 60.203 55.556 ACTTCGGTTAGATGGCTAGAAAGA 24 59.29 41.667 187 Bam
TCATGGCAACGGACTCACAG 20 60.321 55.0 TTGGAGAGAGCCAATACGCG 20 60.179 55.0 100 Bam
GCAAAACGGAGGGGCTAAAA 20 59.037 50.0 TTGCAAAGTTCCAAGGGTAGA 21 57.414 42.857 279 Bam
GGCCCCTTCTATACGGTCAC 20 59.608 60.0 TTTGCAAAGTTCCAAGGGTAGA 22 58.095 40.909 242 Bam
TGGGCTTTGAGATTCGTGCT 20 59.963 50.0 GGGCTTACTGGCTGGCTTAA 20 60.034 55.0 165 Bam
GCTGTCACTCCCTCACCTTC 20 60.037 60.0 TAGCATAAAACGCACGGGGT 20 60.036 50.0 190 Bam
AAGAACCGGCCTTAGCAGTG 20 60.322 55.0 GTGCTCCTACTTCACGTGCT 20 60.038 55.0 159 Bam
GGCACTGTTGTTCTAAACGGC 21 60.335 52.381 CCAAGCTCGTTTCAACAGGC 20 60.04 55.0 139 Bam
CAAATGATGCGGTGCGGTAG 20 59.972 55.0 TGTGGAGTTTGTTTGCACCTG 21 59.524 47.619 279 Bam
TCGATTCCTCCTTCATGTGTCC 22 59.831 50.0 CCAGTTCTGCCCCGGTTTAT 20 60.034 55.0 116 Bam
TCTCTCTAGCGCCTTCCCTT 20 60.033 55.0 CCCAGCTTCTGTCCGAAAGT 20 59.965 55.0 198 Bam
TCATCAACACTGGACCCACG 20 59.965 55.0 CCTCGCGACCTTCTAGAACC 20 59.899 60.0 233 Bam
GCGATGACACGTTTTGGGAC 20 60.11 55.0 TCGGAGTAGTGGAGGAGGTG 20 60.034 60.0 243 Bam
AGGTCTCGCTCTTCTCTCCA 20 59.67 55.0 TGACCATGTTGAACCTGTTGT 21 57.988 42.857 145 Bam
TGTCCCCCTCGATGAACTCT 20 59.959 55.0 GGAAGAAGGGAGAACAGGGC 20 60.035 60.0 173 Bam
GTGTGAGGCTGTGAGCTTGA 20 60.25 55.0 GCCAGTGACTCCACACAGTT 20 60.179 55.0 284 Bam
GGGTGAAAGCGACCTACAGA 20 59.393 55.0 AAGGCAGAGAGACTTGGTGC 20 59.964 55.0 225 Bam
CTTGTTGCTTGCTGCCATGT 20 59.967 50.0 GAGCCATGGGATAAGAGCCC 20 59.963 60.0 215 Bam
ACGGCGAGTGCGTACATAAT 20 59.898 50.0 ACGTGGATCTTGATGCCGTT 20 60.036 50.0 218 Bam
AGAGGTGGGTGCAATTACATCT 22 59.422 45.455 AATGAGCGTTGACGGGTTTG 20 59.409 50.0 176 Bam
CAACACGCACCTGTTTCCAG 20 59.971 55.0 CTCACTACGTCCCCATACGC 20 59.97 60.0 187 Bam
CTGTCACTCCTCCCAACCAA 20 59.235 55.0 GTCATTCTTGCCCTCCAGCT 20 60.035 55.0 268 Bam
AGAGTTGCAGATGGACGAGC 20 60.108 55.0 TTCCTTGCGGACTGGTGTAC 20 59.966 55.0 166 Bam
TTCTGTGAGTAGGCCCAACG 20 59.68 55.0 ACTGTGGAGTGCAGTGCAAT 20 60.179 50.0 239 Bam
GCCACTGACTCACTGACACA 20 59.895 55.0 GCAAGGAGTTCTAATTGGATCCC 23 59.114 47.826 191 Bam
GACCATCATGGATAATGCAAACGA 24 59.724 41.667 TGCCTATTTGTATCAGTAGCCACT 24 59.591 41.667 114 Bam
GTTGGTAGTCGTCGGTGTGT 20 59.969 55.0 CACGGTAAGGGTGAGTGCAT 20 60.036 55.0 130 Bam
GCAGAGTCGTGCTAGAACAA 20 57.934 50.0 CTCATCACTCTGTGGACCACA 21 59.38 52.381 166 Bam
GCCGCTACTTCCCTTCCTTT 20 60.035 55.0 CCAGGCCTGGGTAGCATAAA 20 59.449 55.0 261 Bam
TGTTGGTCTAGGTGATAGTTCGA 23 58.662 43.478 AGGGCATACAAGAAGTGGGA 20 58.331 50.0 211 Bam
CTGGGCTTGAGCGAACTTTG 20 59.761 55.0 TTCCTGCAAACCCTCAGCAA 20 60.106 50.0 195 Bam
TCATTGCTCCCCTCTCCGT 19 60.306 57.895 CCAGGCCTGGGTAGCATAAA 20 59.449 55.0 191 Bam
CATACACACACACATACACACATAC 25 58.239 40.0 CCGGAGTCCACTGCATAAGG 20 60.179 60.0 267 Bam
CATGGAGGATCTGAGCGTGG 20 60.25 60.0 TCGTGATGTTCCCGTTTGGA 20 59.607 50.0 172 Bam
GTGCCTGTGTTGGTTACATGT 21 59.046 47.619 CGATTGTGCGTTTCCTAGCG 20 59.975 55.0 211 Bam
ACAACTCCTCACATGAGAGCA 21 59.026 47.619 CGGAGCTTGTTGTCACAGGA 20 60.25 55.0 300 Bam
AGTTGGACCCTCGAGAACCT 20 60.179 55.0 TCTTGTGGTGGTTTGGTTCTCA 22 60.026 45.455 256 Bam
GCAGTGGAATCGATCGGACT 20 59.897 55.0 TGCCCTAATTACCCTTGCGT 20 59.378 50.0 123 Bam
TGGTAAGCAAAATCCGTATTCG 22 57.132 40.909 GCCCTAATTACCCTTGCGTG 20 58.978 55.0 191 Bam
GGTGAGGCTTCTAGCGGTTT 20 60.036 55.0 ACACACACACATATAGCAGGCA 22 60.027 45.455 209 Bam
TTTCGATCGACCATGTTGCG 20 59.281 50.0 AGGAGAGTGTTTTTGCCTAAGA 22 57.293 40.909 199 Bam
CTAGCTCCTCATCCCTCCCA 20 59.81 60.0 TCGTCTGTCTCCAAAAGCCC 20 59.965 55.0 194 Bam
GTGGTAGGAGTGGTGCCTTT 20 59.599 55.0 AAACGCGACTACCTGAGAGG 20 59.473 55.0 253 Bam
GCAGAGACGCAGAGATGGTT 20 60.108 55.0 GGTGATGCTGTTAGCTTGTTCA 22 59.186 45.455 276 Bam
CCGGGCACTGTATATCACGT 20 59.612 55.0 CGTGGTAACCCCCTTGTGAA 20 59.891 55.0 196 Bam
TTCACGGGTGTTCAGCTGAA 20 59.821 50.0 GTATAATTCGGACTATGTGTGTGTG 25 57.838 40.0 105 Bam
CTTTGTTTGGCTTGGGACGG 20 59.968 55.0 AGATGGAGATGGGGATGGCT 20 60.104 55.0 203 Bam
ACCTTCTTGGCCCGAGAAAG 20 59.963 55.0 ACTACGGCTTCCTTTGCTCC 20 60.036 55.0 180 Bam
TACTGGAATTGGAGGCTGCG 20 60.108 55.0 AAATTCTCTACCACGGCGCA 20 60.037 50.0 209 Bam
GAGAACATGCCAACTCAGCG 20 59.555 55.0 CCAGCAAGATCAAGAGGAAAGG 22 58.985 50.0 144 Bam
CACGGGCATATATCCACGCT 20 60.037 55.0 ACCCACCCACCCATAGAAGA 20 59.88 55.0 180 Bam
CGGACAGCGTCTTATCCCTC 20 59.969 60.0 CGGCTTGGAATTAACAACCCA 21 59.11 47.619 226 Bam
CCTTGGCGGACAGGAAGAAC 20 60.956 60.0 CGACGTTGACGAAGGAGGAT 20 59.829 55.0 205 Bam
CTTGGTTCCCGATCGTACGT 20 59.828 55.0 cgtggagggtgctatagctg 20 59.967 60.0 132 Bam
CGATCGCGGTAGCTAGCTAG 20 59.904 60.0 GAAATGGAGGGGGTGGACAG 20 60.034 60.0 160 Bam
CCCTCAAAACGAAAGAAGTGCC 22 60.288 50.0 AGTAGTGGGTGGCCGAGTAT 20 60.032 55.0 262 Bam
AAATGTCCTTACCGGCAGCA 20 59.962 50.0 AAGTGTGGTACTGCATCGCA 20 59.965 50.0 203 Bam
AGTTGTCGACCAGCTCACTG 20 59.967 55.0 ACGTCCGTATCAACAGCGTT 20 60.039 50.0 213 Bam
GTGTAGTACGGCAGCACGAC 20 61.069 60.0 TTGGGCTTTTGTACCAGGGG 20 60.179 55.0 272 Bam
CAGCGCTTTGTTTTTGTGCA 20 59.002 45.0 GCCCATCACAAACAACGCAA 20 60.249 50.0 118 Bam
TACCGCCAATGATCCCATCG 20 59.965 55.0 AGCCATAAACCGCAGCTGAA 20 60.322 50.0 229 Bam
CGTCGTCCGTAACTGTGTCA 20 60.041 55.0 GTACACACGTGGACTGGAGG 20 60.039 60.0 125 Bam
TCGTAGTAGCAGTTACCCTTAGA 23 57.897 43.478 GTCGTTCATGCATGCTCCTG 20 59.624 55.0 199 Bam
ACACACATCAAACGTTGCGA 20 58.989 45.0 GTACACACGTGGACTGGAGG 20 60.039 60.0 135 Bam
CTCTGTGGTGGTGGTCGTAC 20 60.039 60.0 GATGATCAAGGAGGCGGACC 20 60.25 60.0 190 Bam
GAGCCAAAACAGATCGGGGA 20 60.035 55.0 CGGTCTGTCTTGTCAGCTGT 20 59.967 55.0 282 Bam
GCATGCATACAGCCATGATCA 21 59.116 47.619 AACGGTGAGAGGTGTGTGAC 20 59.896 55.0 234 Bam
TCCATCCATGATTGATTTAGCATGC 25 60.048 40.0 AAAAGGGGCGCTGAGAGAAA 20 59.89 50.0 164 Bam
CGACGCCATGGCAATGTTAG 20 59.972 55.0 ATTTGTGGGAAGGGCAGCAT 20 60.252 50.0 215 Bam
gcaccgcatgtaataccacc 20 59.339 55.0 CCCTACACACGTGCCTAAGG 20 60.108 60.0 130 Bam
TAGTCAAGCAGCGTCACCG 19 60.081 57.895 CTAAGAGTTGCGTTGCAGGC 20 59.833 55.0 134 Bam
TTTCCTCTCGTTGCCACCTC 20 59.965 55.0 CTTGTCCCTAGACCTCCCGA 20 60.033 60.0 275 Bam
CGTACGTACATTTATGCGTATGTGT 25 59.828 40.0 TGCCTCTCACACTCCTGACT 20 60.179 55.0 132 Bam
ACATACCCTCCGTTACACGA 20 58.162 50.0 TTGCTTGCGTCTTTCTGTGC 20 59.971 50.0 227 Bam
TTCGTCTCTCTCCCCCTCTC 20 59.744 60.0 CTCACATGTGTGGAGGCACT 20 59.964 55.0 158 Bam
CAGGCTAAATGGGAAGGGCA 20 60.033 55.0 GACTTTGTTCTTCCGCTGCC 20 59.761 55.0 175 Bam
TGTCGTGAACGGAAGGACAG 20 59.968 55.0 AACAACAGAAGGGGGTGAGC 20 60.179 55.0 205 Bam
CCTCGTGAAGTGCATGTGC 19 59.501 57.895 ACGCATTTTTGCATTTGCTCG 21 59.543 42.857 297 Bam
GCTGCACTCTCTGGATGTCA 20 59.751 55.0 CGACATCCCAATCTCGTCGT 20 59.899 55.0 155 Bam
GAATCTACTCCGTGGCGAGG 20 59.969 60.0 CTCTCTCCCTCAACTTGGGC 20 59.748 60.0 138 Bam
TCAATGACCAGTCCATCGGC 20 60.108 55.0 CCTGGTGTCCAATTTCAGCG 20 59.477 55.0 107 Bam
GTGAGTAGACTGGCAGCACA 20 59.682 55.0 GAATCAGCAAGCAAGCTCCG 20 59.902 55.0 287 Bam
GCACGTAGGATTCAGAGGCA 20 59.824 55.0 TCACACATACACACACGTACGT 22 59.967 45.455 198 Bam
GTAAGTCCAGCCCAGGTCAC 20 60.036 60.0 GCGCCATGACACAACGAAAT 20 60.11 50.0 130 Bam
TTCGACCGGACAAGTGACAG 20 59.968 55.0 TGGATGCGTGTCGATCCAAA 20 60.037 50.0 246 Bam
GCACGTAGGATTCAGAGGCA 20 59.824 55.0 TAGGCTTGCGTGCACGTT 18 60.281 55.556 261 Bam
GTAAGTCCAGCCCAGGTCAC 20 60.036 60.0 CGGGACTTTCTGAAGCTGGT 20 59.965 55.0 105 Bam
TTCGACCGGACAAGTGACAG 20 59.968 55.0 CTCCCTTCCCGCATCTGTAG 20 59.609 60.0 273 Bam
GCTTCTCACCCCCTTTCTCC 20 60.035 60.0 TTCACCCCGATGTAGTGTGC 20 60.037 55.0 108 Bam
GTCCATCTGCTCCTACTCGC 20 59.969 60.0 CGCGCGTACATACAAACCAG 20 59.976 55.0 255 Bam
ACACTCCCATAGTTTTTCTCCGA 23 59.419 43.478 TTGCCTCGGTTCGATCCATC 20 60.179 55.0 204 Bam
CCTGGCTGGACCACTGAAAT 20 59.961 55.0 GCTCGAGGTTCAGCTGTCTC 20 60.458 60.0 170 Bam
GAACTGAGATAGGGGCAGCC 20 59.892 60.0 TAGCTTCCAAACGGGGTGTC 20 59.964 55.0 178 Bam
AAACGATGCAGGGGAGAAGG 20 60.035 55.0 ACTCCCATCCAATGCATGCA 20 60.033 50.0 175 Bam
TCCTATTGCATCAGCCACGG 20 60.179 55.0 TTTGCTGTCCGGCTACTCTG 20 60.037 55.0 295 Bam
ACAAGGGAGGAGTGAATGCG 20 60.036 55.0 TTTCCCCCTTGTGAATGCGT 20 60.179 50.0 157 Bam
ACAGTGTTGCGCAATTGCAT 20 59.968 45.0 TTCCGTCTCACGCACGTATC 20 60.179 55.0 229 Bam
ACACAACTTATTTTGGCGGGTC 22 59.705 45.455 GCCAAACTCATGAGCACCAC 20 59.758 55.0 179 Bam
GCCGCCTTTCTTTTCTGGTG 20 60.039 55.0 GCGGAGGAGGAGGAAGAAAG 20 59.823 60.0 164 Bam
CGTCACTTCACTGAGCCACT 20 59.967 55.0 ATGACCAAGCTCTCCAAGGC 20 60.035 55.0 171 Bam
GAACAGTGCGCTCGTTGATG 20 60.179 55.0 CGGAGGGAGGAAGAAGAGGA 20 60.033 60.0 171 Bam
AGACAATTGGAACACACGCA 20 58.326 45.0 CCATAGACCACGGATCTGGC 20 59.966 60.0 159 Bam
ACAGAGCCGATTGCAGACTG 20 60.391 55.0 ATGACCAAGCTCTCCAAGGC 20 60.035 55.0 197 Bam
CATCACCTGCGACATCGTCA 20 60.458 55.0 GCCATGGGCTTATACTCCTGT 21 59.578 52.381 242 Bam
GCGTCATTGGACTGTTCACG 20 59.836 55.0 ACCAAATCTATACCAGCAGCCA 22 59.49 45.455 251 Bam
GGCCTAATAGTCTAATGGGCACA 23 59.928 47.826 TCCTCTTCATCGGACGGTCT 20 60.034 55.0 191 Bam
AGCTCATGGGATGGTTTGGG 20 60.033 55.0 TCACAGACGGTTCAGTGTTTGA 22 60.094 45.455 144 Bam
TGGTTGGGTTGGAAAGGCAT 20 60.105 50.0 TTGCCTGTTGGTAGGAGCTG 20 59.963 55.0 223 Bam
CTGGGAAGGTGATTGGCAGT 20 59.961 55.0 CAGCCTCTAGGTCCCCATCT 20 60.105 60.0 131 Bam
AGCGAGCTAGGGGCATAGTA 20 59.887 55.0 GGGGCAGTGTTTTAGGCTCT 20 59.962 55.0 186 Bam
AGCAATGTACCTTCCTGGCC 20 60.034 55.0 AGTACTTTACCCCCACCCCA 20 59.803 55.0 176 Bam
GGACAGAGGCGTGAAGGAAA 20 59.965 55.0 ctatcccaccgcagagtcac 20 59.897 60.0 119 Bam
GCGCATGTTTGTCGATTCTGA 21 59.871 47.619 CTATCCCACCGCAGAGTCAC 20 59.897 60.0 212 Bam
GAACCAGGTGTCGGTGGATT 20 59.964 55.0 TGTTTGGCGTGTCATACTCTGT 22 60.224 45.455 273 Bam
TGTGTCGTTTCTAGCCCACC 20 59.966 55.0 TGTTTGGCGTGTCATACTCTGT 22 60.224 45.455 183 Bam
GAACTCGCAGATGTCGTCCA 20 60.109 55.0 TCGACCACTTTTCTCCACAAGA 22 59.567 45.455 172 Bam
GGGCTGCACTGAGGAGAAAT 20 60.035 55.0 AATTCGCAGAAGTCCCTGGA 20 59.016 50.0 191 Bam
AGGAACATCAACGAGCAGCA 20 59.965 50.0 TCAAGAACACCAAGAGCCCC 20 59.89 55.0 155 Bam
CCAAAAGCCATAAGCCGCAG 20 60.179 55.0 TGGTGTTCCCCTGAATTTTGTT 22 58.621 40.909 186 Bam
CTTAACTTTGCGCACCGGAC 20 60.11 55.0 AGAGGTGCAGGTTTCAGCAA 20 59.817 50.0 203 Bam
GCCATCCCCAATCTTCACCA 20 60.033 55.0 GACGTCTCCAGGCCCTTTTA 20 59.388 55.0 233 Bam
GAATTCGCCTGGATCTGGCT 20 60.179 55.0 CAGCTAGTTTTCGCTGCACG 20 60.179 55.0 179 Bam
CATCCGAAATCGTGCAGCAG 20 59.973 55.0 TGTGAGTCGTGGCCAAAACT 20 60.107 50.0 216 Bam
TTTCTTTCCTCCCTCGCCAC 20 59.964 55.0 CCCATGGGTTCTTTCTCCCC 20 60.033 60.0 214 Bam
AGATGTCGGACGCGATGATC 20 60.04 55.0 GTACCCCAATCGAACAGGCA 20 60.036 55.0 185 Bam
CCTGAAGGCCCCGAATGTAT 20 59.526 55.0 AGCCATAACTCAATGAACTGCT 22 58.039 40.909 110 Bam
AGGTCTATCATGTTTGGGTCTCT 23 58.634 43.478 TGTGAGATGATGTTCATGGTTGTTC 25 59.818 40.0 136 Bam
GGAGACTGGTCACGCAGAAA 20 59.966 55.0 CCAGACGATTGTTCTCGCCT 20 60.109 55.0 189 Bam
TCCGGCCCTCCCTAAATACA 20 60.031 55.0 CAACCTGCGTACGGACTCAA 20 60.319 55.0 219 Bam
AAAAGTCATAAGCCGCAGCA 20 58.466 45.0 CTCTTGTTGTAGGGGTGGCC 20 60.323 60.0 191 Bam
ATCCAAAGTGGGCGTGGAAT 20 59.96 50.0 CCGGCCTGTTAGAAGGTTGT 20 59.964 55.0 179 Bam
CTCGGCCAGGTCTCAGAATG 20 60.179 60.0 ACACCAAGAACCCCACATGT 20 59.444 50.0 182 Bam
TACCCGATGGACCAGCTCTC 20 60.756 60.0 AGTGGCGATAGTGCGTATGG 20 59.968 55.0 185 Bam
GGCAGAGCTCTAGGGTGGTA 20 60.397 60.0 TGTCAACGCTGCCTTTTGTG 20 59.9 50.0 240 Bam
CCGTACGACTCCCTCCCTAT 20 59.89 60.0 GTCTCTGAGCTGGCCGTATG 20 60.249 60.0 192 Bam
TCCCATGAGGAAGCTGTGC 19 59.699 57.895 TGCGCACCAAATTTGAGTGG 20 59.968 50.0 252 Bam
CGGCTTCCTGTCCTCGATAC 20 59.969 60.0 GCTCGCTCTATAAAAGCATGGC 22 60.096 50.0 137 Bam
CGATGGGGAAGGTGAGGATG 20 59.893 60.0 ACAGGTTAGCACATCCCACG 20 60.036 55.0 210 Bam
TCTTTCGGTTAACAATTCCCCT 22 57.624 40.909 GTCAGGGGATCCAAGGACTC 20 59.166 60.0 241 Bam
AAGACACTTGGGAGCAGAGC 20 59.964 55.0 TGCAAAACGGAGGGGCTAAA 20 60.179 50.0 231 Bam
AACCCTAAGCGCTGATCTCG 20 59.897 55.0 GGGTCCCTTTCCCTTGTCTT 20 59.222 55.0 145 Bam
TCCGTGCACAACCCTAACTC 20 59.966 55.0 GCACTCGCACAAAAGTTTTCC 21 59.148 47.619 136 Bam
GCTGCGACTAATCCCATGGA 20 59.893 55.0 TAGTCACACACGCGTACGC 19 60.441 57.895 220 Bam
CTGACGTTGTCCGAGCTCTG 20 60.731 60.0 GACCGGTCTGCCCCATAAAA 20 60.035 55.0 243 Bam
TTCAACCGAATCGTATTGGAGT 22 57.803 40.909 ATACAGTGCTAGCTAGGCGC 20 59.684 55.0 234 Bam
CATCTGTCGTGTCCAAACGC 20 59.836 55.0 ACATGCTGACCACCAGACAG 20 59.964 55.0 212 Bam
CGTGTCGAAACGTATTCGCC 20 59.977 55.0 AAGTTTTGGTTGCAGCGTGG 20 60.179 50.0 137 Bam
GGGCATTTCATGGACAACACA 21 59.382 47.619 ACTGATTAAATGGGTGTTCTGCAC 24 59.782 41.667 202 Bam
ACGGCTCATGTATTGAACCCT 21 59.44 47.619 ACGGATGATTGCAGGGGTTT 20 59.96 50.0 239 Bam
AGCTCAGCATCAAGGTTCCC 20 60.035 55.0 CACAGGAGGTTTGGTCCCTC 20 59.963 60.0 230 Bam
GATCCGGCAGATGGAGATGG 20 60.037 60.0 TCCTTTTCTGTTCCGGGGTG 20 59.89 55.0 151 Bam
CTCCAAAACCCTCGTCCTGG 20 60.322 60.0 GGGAGCTCTCTTGTGTGTCC 20 60.037 60.0 258 Bam
ATGCCTGTGCGCTTATCCAT 20 60.179 50.0 AAGCAGCGCCCTTTTCTTTG 20 59.967 50.0 170 Bam
TGGGTTCTAGAAACGGATCGA 21 58.551 47.619 GAATGGATGCACTGACACGC 20 59.902 55.0 255 Bam
GGCTGCATCACCTCCTACTC 20 59.894 60.0 AGGCCTATAACTGACTACTTTTCCT 25 59.035 40.0 165 Bam
TATTGTCAGTGCCCTCGTCG 20 59.827 55.0 ACCGTTATCTGGCATCAGGG 20 59.53 55.0 139 Bam
GGTAAATACCGCCGAGAGGA 20 58.965 55.0 AAAGATCACTGGCATGGGGC 20 60.685 55.0 133 Bam
TGAAGTTTGGGCCACAAGGA 20 59.74 50.0 TATCCTCCTCGGCAGCTCTT 20 60.106 55.0 258 Bam
TGTTTTTGTCTGCCACCGAAG 21 59.596 47.619 GCTCGTTCTCCTTTGTCCGA 20 60.039 55.0 219 Bam
GACTAGCGAGGCTCTGCAAT 20 59.896 55.0 TTGCCCTTGGTCCAGTGTTT 20 60.033 50.0 112 Bam
AGTGTCTGTTCTTGCACCGT 20 59.822 50.0 GTGCGTTCTTCTCTCCCCTC 20 60.109 60.0 213 Bam
CTCGCACCCTCTCTTGGAAG 20 60.108 60.0 TACCATGGCCTTGACCCAAC 20 59.961 55.0 192 Bam
TTGTTGTCAGGACTCCACCG 20 59.894 55.0 CTGCCTGTCATCAACACCCT 20 59.963 55.0 214 Bam
TCCTATGCCGCCTCGAATTC 20 59.966 55.0 GAGATGGACCAAAGAGGCCA 20 59.379 55.0 245 Bam
GCTTAGCTTGCCCGTCAAAG 20 59.831 55.0 AAAGCTTGACTGGGCAGACA 20 59.817 50.0 247 Bam
TATCGGCAAGGGCATCATGG 20 60.251 55.0 TGTGCGAGCTATTGACTTGAGA 22 59.769 45.455 150 Bam
CAGGAGATGGACCACTTGGC 20 60.394 60.0 TGTGCGAGCTATTGACTTGAGA 22 59.769 45.455 213 Bam
GATCTCGCACATCTGGGCAT 20 60.25 55.0 GTTGGAGACCCGTTAGCCAA 20 59.964 55.0 253 Bam
CCTCTAACAGGCCAGTGAGC 20 60.108 60.0 AAAAGGGTTTGTCGGCGTTG 20 59.898 50.0 147 Bam
AGTTGGTGAGTGGCAGCTAC 20 59.965 55.0 CGCGAGGGGATGTTACTCTC 20 59.969 60.0 265 Bam
AAGCATGTGACGCCTTAGCT 20 60.036 50.0 TATTCGCGTCCGAGCTTCTC 20 59.971 55.0 225 Bam
CAACTCCTGCTTGGGTGTCT 20 59.891 55.0 ACCGTTGGTGTATTTCCTTCCT 22 59.626 45.455 161 Bam
GGAACCGCAATTCGCAAGTT 20 60.04 50.0 TGCCCAATTTCAGCGTCCTA 20 59.673 50.0 148 Bam
GGAACCGCAATTCGCAAGTT 20 60.04 50.0 CCATAGAGTCTGAGCACCATGG 22 60.224 54.545 113 Bam
GAGAGCGCCTGGAGCATAAT 20 59.965 55.0 GATCGGCCAAAACCACACG 19 59.791 57.895 108 Bam
CCATCAGTGCATCCGTCGAT 20 60.25 55.0 TGTGAGGGTTGGAGTTGTCG 20 59.894 55.0 125 Bam
GATCACCTTGAGGACACGCA 20 60.037 55.0 CCTCCGGTCACATCGCTTTA 20 59.825 55.0 237 Bam
ACAGCCTCTCAAAAACCCCC 20 60.179 55.0 GGACATGGACAGTGACAGCA 20 59.965 55.0 113 Bam
CCTGGGGCTTTGGGATTCTA 20 59.074 55.0 CTCTCGGTCGCATCATCTCC 20 60.04 60.0 192 Bam
AGTTCTTGCGGAGATCCCAA 20 59.016 50.0 ATCAAAGGCCATCAGCTGCT 20 60.033 50.0 144 Bam
TGCTTTTGACTCTGGTGCAC 20 58.976 50.0 CTGCTTATTTTGTGCGGATAGT 22 57.117 40.909 225 Bam
GGAATGCAGTTTGGTGGCAG 20 60.038 55.0 ACCGGACAAAGCACAGCATA 20 59.964 50.0 186 Bam
CGTCCGAAAGCGTGAAAGAC 20 59.839 55.0 AAACCTGCACGTACACCCAA 20 60.107 50.0 159 Bam
TGTCCTTTCCTAACCGCACA 20 59.24 50.0 GGGATTTTTCGGTGCTCTGC 20 59.829 55.0 164 Bam
TTGGACAATCTCCCAAGGCG 20 60.322 55.0 GAAAGGGGATCCACTCGTCT 20 58.804 55.0 270 Bam
TTGTAAAGTCGTCGGTGCGA 20 59.969 50.0 CCTAGACATCATGGTGCCCC 20 59.891 60.0 174 Bam
CGATCGTCGTTCGGTTTTGG 20 59.908 55.0 TGGTTGTCATTCGGGCCAAT 20 60.252 50.0 195 Bam
AGCATGCACTTTGTCAGCTT 20 58.675 45.0 CACGGCACATGCAATTAGCT 20 59.547 50.0 163 Bam
GTCTTCTCTAGAGGTGCCGC 20 59.898 60.0 CACCTCCTCCTCATCCTCCA 20 60.032 60.0 168 Bam
TAGGAGGAGAGGTGGCTTCC 20 60.032 60.0 ACATGGACTTCGACATGCTACA 22 59.766 45.455 213 Bam
CCCTCCGTTACGCGAGATAC 20 60.041 60.0 ATGCCGTTTGATCTGCATGC 20 59.898 50.0 193 Bam
CCCTCCGTTACGCGAGATAC 20 60.041 60.0 TCCCCATCTCTTTTCCCCCT 20 59.877 55.0 163 Bam
GAACACCATGGAGGCCAGTT 20 60.251 55.0 GGCGTAAAAGGCCGATGAAC 20 59.902 55.0 118 Bam
CGTCTTGGGTCACTCCGATT 20 59.753 55.0 TAAAAACCCTAGGCAGCCCC 20 59.666 55.0 208 Bam
ACATTGCTCTGTTTCACTTCCA 22 58.445 40.909 ACACATGGGACCCACACAAG 20 60.179 55.0 162 Bam
CCATAGCGGTATCTTCTCTCCA 22 58.842 50.0 ACACCCAGGAGTAGAAGGTAC 21 58.182 52.381 197 Bam
TCACGAAAAGTTCCAGCGGA 20 59.895 50.0 CCCACTCCCATTGCTTCTCC 20 60.395 60.0 119 Bam
TTGATAAGGGTGGCACCGAC 20 60.036 55.0 TAAACCGACCCCCACACATG 20 59.963 55.0 214 Bam
CGGAGTAGAGCAGCAGGATG 20 59.968 60.0 ATGGAATCATGGGGCTGCAA 20 60.032 50.0 230 Bam
CGTTATCTGCCGGGTCTTGT 20 60.108 55.0 GAGCCCGTTCTCCTTCATCC 20 60.179 60.0 215 Bam
TTCGTGGAACTCACTTTGGAG 21 58.166 47.619 GCATCAAACCTGGATTCCGC 20 59.899 55.0 223 Bam
GATGATTGCGAACAAGCCCC 20 59.899 55.0 ATTGAAGAGAGCCAACACGC 20 58.84 50.0 129 Bam
TTACAAGTGGGCCCAACGAA 20 59.817 50.0 CACCAAAGCACGAAAGCCAA 20 59.898 50.0 274 Bam
GTTCCCCATCCTCCTCTCCT 20 60.031 60.0 ATACCTGGTCCTCGGACACC 20 60.687 60.0 109 Bam
ACAACAAAAAGACCGCGACG 20 59.973 50.0 CTGGTTGGTGCATGCAACTC 20 60.039 55.0 144 Bam
AGTAAGGGCTTAGAGCAACACA 22 59.362 45.455 ACTGCTAGCTACTCACCGGA 20 60.034 55.0 164 Bam
TCTCGTGCTCTCTTACCCTGA 21 59.996 52.381 GTCACCCGACGCAACTATGA 20 60.109 55.0 270 Bam
AGTAAGGGCTTAGAGCAACACA 22 59.362 45.455 AGGCCAGCAAAATAGCAAAAGG 22 60.028 45.455 131 Bam
TGTGGCTATAGAAAAGGCCTCC 22 59.827 50.0 GGCCAAGTCCAGGGTATGAG 20 59.819 60.0 216 Bam
GACGCGAGATCGATCCGATT 20 60.11 55.0 GTCACCCGACGCAACTATGA 20 60.109 55.0 186 Bam
CCTCGTCCATCAGCTTCTCC 20 59.896 60.0 TCACCAGCCTCAAGTTCCAC 20 59.891 55.0 225 Bam
ACCGTCCATTTCAGCTGGAG 20 60.036 55.0 CCCGTGTTCTCTCCCCTTTT 20 59.599 55.0 159 Bam
ACATCAATGCGGCATAATGGA 21 58.415 42.857 GGTGCCTGAGTGCTACCATA 20 59.169 55.0 212 Bam
CATAGAGCACGGATGGGCAA 20 60.179 55.0 ccgttacgcgagatactccc 20 60.041 60.0 236 Bam
AAAAGTTAAACACCCCCTCGT 21 57.698 42.857 GCAACGTGCCTCCTTTAGAG 20 58.92 55.0 177 Bam
CCACAGGTACAGCCCATTGT 20 59.962 55.0 ACACAGGACGCTGCTTAGAG 20 59.755 55.0 157 Bam
GCAACGCACGTGTCTCTAAC 20 59.839 55.0 ACACAGGACGCTGCTTAGAG 20 59.755 55.0 142 Bam
GCCAAAAGCTATAAGCCGCT 20 58.975 50.0 TGCATTCACATATGTGCGCG 20 59.972 50.0 221 Bam
CAACCCAAGCAGGTAAACGC 20 60.04 55.0 CATGCCGGGATTGAACACGA 20 61.024 55.0 140 Bam
TCGGATGGGAAAATCTGTTGT 21 57.567 42.857 AGAAGCATACAGGCACACCA 20 59.308 50.0 104 Bam
TGACTGCCTGAAGGTGTGAC 20 59.893 55.0 TGCAATGAGGTGGATGGTCA 20 59.302 50.0 165 Bam
GCATGCAGAAAGGGGCAAAC 20 60.671 55.0 GTCCTGCAGAGACCCAATCC 20 60.107 60.0 253 Bam
CAATCAGTGACTGCAGCAGC 20 59.832 55.0 TCGTATTCGCATCGTATTCGAGA 23 59.815 43.478 190 Bam
TGAGCTGGGGAAAGGTTGTG 20 60.179 55.0 CTGTAGAGACCCGATCCCCA 20 60.106 60.0 298 Bam
GAGAAGGAAAGCGTCAGCCT 20 60.037 55.0 AAACTCACCACTCCCCTCTG 20 58.94 55.0 187 Bam
GGGCTTTTTGTGAAGGAGCG 20 60.039 55.0 TTCTACACCGCCGTTTGGAA 20 59.894 50.0 208 Bam
TTGAGGGTGATTTGGGACGG 20 59.962 55.0 CTGAACAGAGCAGAGGACGG 20 60.109 60.0 125 Bam
CGCCTTCTTCGGATGCACTA 20 60.179 55.0 TTTTGTGAAAACGGCCCGTC 20 59.899 50.0 149 Bam
GCCTCCAGCAGACAACATCT 20 60.036 55.0 ACTCTTCGTGCAACCGTCTT 20 59.896 50.0 266 Bam
TACCGAACAGGCCACTTCAC 20 59.966 55.0 ACTCTTCGTGCAACCGTCTT 20 59.896 50.0 238 Bam
CGCCTTCTTCGGATGCACTA 20 60.179 55.0 AGGGGATCCGGAGTGCTTAT 20 60.105 55.0 143 Bam
GCCTCCAGCAGACAACATCT 20 60.036 55.0 CATGCAACGATGAGGTGTGC 20 60.179 55.0 191 Bam
CACACCTCACTCCTTTCGCT 20 59.966 55.0 TTTGTAGACTCGCACGGCTT 20 59.967 50.0 208 Bam
TCAACTGCAGCGTGACAAGA 20 60.179 50.0 GCGGTGGCTTCTTAATATGGTC 22 59.452 50.0 266 Bam
ACTCCCCTCCCTTTCCTCTC 20 59.957 60.0 ctctctctgtttttgcattatccgt 25 59.647 40.0 228 Bam
CTCGACTTTTCTCTCCCCGC 20 60.459 60.0 CGCCATCATGTATCAAGCAAAGT 23 59.934 43.478 300 Bam
GCTCTCGGTCACAGACGATT 20 59.829 55.0 CTCGTCCATACTCCGAACCG 20 59.971 60.0 224 Bam
GCCACCAAAAGCGAACCAAT 20 59.967 50.0 TAGGTCGGATCGGGGGATTT 20 60.105 55.0 120 Bam
CGAGAAAACCGGTTACTGGC 20 59.206 55.0 AAGACGACGAGGAGGAGGAT 20 59.744 55.0 170 Bam
CCTGCAGCGATTGGACTACA 20 60.108 55.0 GAGATTTGTGGGTGAGACGGT 21 59.998 52.381 191 Bam
GAATGGGTACACGGGCATCA 20 60.107 55.0 ACGTGGCTTCAGTTACCAGG 20 59.965 55.0 160 Bam
CGGACAAGGATCCTCGTACG 20 59.971 60.0 GAAGGAGGAGGGATGGAGGT 20 60.031 60.0 106 Bam
GTGTAACGTGCGTACCCGTA 20 60.11 55.0 GCGTCGTCTAAGCGGTAAGA 20 59.902 55.0 191 Bam
GCATCATTTAACGGGCGGAC 20 59.971 55.0 AGTATGCAATGCCACTTCGAA 21 58.29 42.857 110 Bam
GGTCAGGAACCGACAAGTTG 20 58.773 55.0 ATCTGACGTCCTACATCCGC 20 59.331 55.0 148 Bam
acagcagtgatcagtcgGTG 20 60.038 55.0 AGCTGGACGGACAGGAGTAT 20 60.033 55.0 236 Bam
CACCGACTGATCACTGCTGT 20 60.038 55.0 TGACTCCAAAAGTGCGCTCT 20 59.893 50.0 247 Bam
GGCATCGATCCTGCGACTAA 20 59.968 55.0 ATCCAGTGATGCAATGCCCA 20 60.033 50.0 153 Bam
CTCGTAAGTGAGCCGTTCGT 20 60.11 55.0 CTCCTGATCCCTCCTCCACA 20 60.032 60.0 233 Bam
TCCAGGTCCGAGTCGTAGAG 20 60.108 60.0 GAGAAACCGCCGTTGCTTTT 20 59.97 50.0 109 Bam
GCTCTCCGGCAAATCCTACA 20 59.822 55.0 CCACATCGCGTATCGGAGAA 20 59.97 55.0 209 Bam
GAAGGCAATGGTCGTCGGAT 20 60.462 55.0 TTGCAGTGCCACCAATAGCT 20 60.251 50.0 232 Bam
AATTCTACAGGGGCGAGGTG 20 59.458 55.0 TCCCCTAGCTAGCATGACCA 20 59.735 55.0 111 Bam
GGTTAGCGTAGGCGTGTTCT 20 60.109 55.0 cccacaaactgcggtatcct 20 60.035 55.0 157 Bam
CTAACTCGCACGCCACCTAA 20 60.109 55.0 TGCGGTTGCTTTGTTTCTCG 20 59.971 50.0 171 Bam
ACGCGAGTTAGATAGCCAGC 20 59.969 55.0 TGTTTGGGCTTGTGTGGCTA 20 60.106 50.0 153 Bam
GGCATTGGAGACGCGAAATC 20 59.972 55.0 TCTACCCCTGCCGATGTACA 20 60.033 55.0 188 Bam
[truncated: 37,586,285 more chars]
