# Supplementary material for: Comprehensive Analyses of Simple Sequence Repeat (SSR) in Bamboo Genomes and Development of SSR Markers with Peroxidase Genes
Source: Genes (Basel). 2022 Aug 24;13(9):1518. doi: 10.3390/genes13091518 (PMC9498332; doi:10.3390/genes13091518)
Supplement: Supplementary file 1 [file genes-13-01518-s001.zip › Supplementary Table.xlsx]

## Sheet: S1
Table S1. List of 34 accessions used in this study
Accession name	Scientific name	Location (city)
Ba shan mu zhu	Arundinaria fargesii	Beijing
Ba shan ruo zhu	Indocalamus bashanensis	Beijing
Bai bu ji zhu	Phyllostachys dulcis	Beijing
Bai jia zhu	Phyllostachys bissetii	Beijing
Bai wen zhui gu xiao	Sasaella glabra f. albostriata	Beijing
Ban zhu	Phyllostachys bambusoides f. lacrima-deae	Beijing
Cui zhu	Pleioblastus pygmaea	Beijing
Da ming zhu	Pleioblastus gramineus	Beijing
Die mao zhu	Phyllostachys edulis f. abbreviata	Nanchang
Fei bai zhu	Pleioblastus fortunei	Beijing
Fei huang zhu	Pleioblastus viridistriatus	Beijing
Gui zhu	Phyllostachys bambusoides	Beijing
Hua bu ji zhu	Phyllostachys glabrata	Beijing
Hua gan zao zhu	Phyllostachys violascens f. viridisulcata	Beijing
Huang cao ban zhu	Phyllostachys bambusoides f. mixta	Beijing
Huang gan jing zhu	Phyllostachys aureosulcata cv. Aureocaulis	Beijing
Huang gan wu bu ji zhu	Phyllostachys vivax cv. Aureocaulis	Beijing
Huang pi hua mao zhu	Phyllostachys edulis f. huamozhu	Nanchang
Huang tiao jin gang zhu	Pleioblastus kongosanensis f. aureostriatus	Beijing
Huang wen zhu	Phyllostachys vivax cv. Huanwenzhu	Beijing
Hui zhu	Phyllostachys nuda	Beijing
Jia mao zhu	Phyllostachys kwangsiensis	Nanchang
Jian zhu	Fargesia spathacea	Beijing
Jin xiang yu zhu	Phyllostachys aureosulcata cv. Spectabilis	Beijing
Jun zhu	Phyllostachys glauca f. yunzhu	Beijing
Mao zhu	Phyllostachys edulis	Nanchang
Pu di zhu	Pleioblastus argenteostriatus	Beijing
Ren mian zhu	Phyllostachys aurea	Beijing
Shi zhu	Pseudosasa japonica	Beijing
Wu bu ji zhu	Phyllostachys vivax	Beijing
Xia ye qing ku zhu	Pleioblastus chino var. hisauchii	Beijing
Zao yuan zhu	Phyllostachys propinqua	Beijing
Zi zhu	Phyllostachys nigra	Beijing
Zong ba ruo zhu	Indocalamus herklotsii	Beijing

## Sheet: S2
Table S2. The ten types of simple sequence repeats (SSRs) identified in five bamboo species
Species	Type	Abbreviation	Total SSR	Compound SSR	Percentage of compound SSR (%)	Perfect SSR	Percentage of perfect SSR (%)	Mono	Di	Tri	Tetra	Pena	Hexa	Hepta	Octa	Nona	Deca
Bonia amplexiaculis	Woody	Bam	107976	12711	11.7721	95265	88.2279	17184	45950	16772	9751	2769	1278	1041	202	231	87
Guadua angustifolia	Woody	Gan	159530	14388	9.01899	145142	90.981	27763	67409	26087	14502	5488	1821	1485	335	131	121
Phyllostachys edulis	Woody	Ped	185102	20759	11.2149	164343	88.7851	30306	76930	29516	14371	5752	3679	3017	485	149	138
Olyra latifolia	Herbaceous	Ola	87197	12879	14.77	74318	85.23	16908	31427	15617	5434	1864	1563	1344	106	30	25
Raddia guianensis	Herbaceous	Rgu	98511	10404	10.5613	88107	89.4387	24317	29040	19963	6489	4545	1895	1456	185	176	41
Total			638316	71141		567175		116478	250756	107955	50547	20418	10236	8343	1313	717	412
Average			127663	14228.2	11.4674	113435	88.5326	23295.6	50151.2	21591	10109.4	4083.6	2047.2	1668.6	262.6	143.4	82.4

## Sheet: S4
Table S4. The SSR distribution in different regions of five bamboo species
Species	Type	Abbreviation	Perfect SSR	Intergenic	Genic					Multi-mapped
					Exon	3' UTR	5' UTR	Intron	Genic-multi-mapped
Bonia amplexiaculis	Woody	Bam	95265	70722	4742	1360	2926	15143	69	303
Guadua angustifolia	Woody	Gan	145142	137224	2485	0	0	5355	8	70
Phyllostachys edulis	Woody	Ped	164343	134861	3900	1362	3629	20145	116	330
Olyra latifolia	Herbaceous	Ola	74318	60437	3427	356	831	9156	24	87
Raddia guianensis	Herbaceous	Rgu	88107	78597	1526	0	0	7947	9	28
Total			567175	481841	16080	3078	7386	57746	226	818
Average			113435	96368.2	3216	615.6	1477.2	11549.2	45.2	163.6

## Sheet: S6
Table S6. Peroxidase family members identified in five bamboo species according to Pfam annotaiton and Swiss-Prot annotation database
Species	Abbreviation	Pfam	Swiss-Prot	Identified in both Pfam and Swiss-Prot database	Gene containing SSRs	Percentage of genes containing SSRs (%)
Bonia amplexiaculis	Bam	211	226	206	71	34.466
Guadua augustifolia	Gan	228	240	224	39	17.4107
Phyllostachys edulis	Ped	235	257	226	67	29.646
Olyra latifolia	Ola	147	153	143	29	20.2797
Raddia guianensis	Rgu	128	141	124	34	27.4194
Total		949	1017	923	240	26.0022

## Sheet: S7
Table S7. The list of orthologous peroxidase gene pairs between Phyllostachys edulis and other four bamboo species and paralogous peroxidase gene pairs in P. edulis
Orthologous				Paralogous
P. edulis vs Bonia amplexicaulis	P. edulis vs Guadua angustifolia	P. edulis vs Olyra latifolia	P. edulis vs Raddia guianensis	P. edulis vs P. edulis
PH02Gene00102-Bam015039	PH02Gene00102-Gan008329	PH02Gene00102-Ola032707	PH02Gene00102-Rgu008331	PH02Gene00102-PH02Gene18614
PH02Gene00244-Bam010049	PH02Gene00245-Gan034461	PH02Gene00244-Ola007949	PH02Gene00244-Rgu006529	PH02Gene00244-PH02Gene00246
PH02Gene00245-Bam010050	PH02Gene00247-Gan034461	PH02Gene00244-Ola024997	PH02Gene00245-Rgu008981	PH02Gene00245-PH02Gene00247
PH02Gene00246-Bam010049	PH02Gene00248-Gan000989	PH02Gene00245-Ola007384	PH02Gene00246-Rgu006529	PH02Gene00439-PH02Gene40479
PH02Gene00247-Bam010050	PH02Gene00439-Gan000569	PH02Gene00246-Ola007949	PH02Gene00247-Rgu008981	PH02Gene01261-PH02Gene01262
PH02Gene00439-Bam021943	PH02Gene00465-Gan006098	PH02Gene00246-Ola024997	PH02Gene00439-Rgu015318	PH02Gene01261-PH02Gene05936
PH02Gene00465-Bam017224	PH02Gene00675-Gan000312	PH02Gene00247-Ola007384	PH02Gene00675-Rgu017989	PH02Gene01262-PH02Gene05936
PH02Gene00675-Bam006590	PH02Gene00675-Gan025143	PH02Gene00439-Ola017288	PH02Gene00675-Rgu017990	PH02Gene01874-PH02Gene32108
PH02Gene00675-Bam016305	PH02Gene00675-Gan029890	PH02Gene00909-Ola021192	PH02Gene01076-Rgu014525	PH02Gene02739-PH02Gene05420
PH02Gene00675-Bam027981	PH02Gene00675-Gan032194	PH02Gene01076-Ola037101	PH02Gene01261-Rgu004664	PH02Gene03405-PH02Gene35861
PH02Gene00675-Bam034909	PH02Gene00908-Gan027794	PH02Gene01261-Ola014123	PH02Gene01262-Rgu004664	PH02Gene03806-PH02Gene04325
PH02Gene00909-Bam010609	PH02Gene00909-Gan021907	PH02Gene01262-Ola014123	PH02Gene01874-Rgu005757	PH02Gene03806-PH02Gene32666
PH02Gene01076-Bam011155	PH02Gene01076-Gan007452	PH02Gene02121-Ola005446	PH02Gene02121-Rgu002213	PH02Gene03806-PH02Gene35837
PH02Gene01076-Bam025229	PH02Gene01076-Gan012949	PH02Gene02731-Ola013341	PH02Gene02731-Rgu022711	PH02Gene03806-PH02Gene46530
PH02Gene01076-Bam042981	PH02Gene01261-Gan032492	PH02Gene02739-Ola013343	PH02Gene02739-Rgu001451	PH02Gene03806-PH02Gene50151
PH02Gene01261-Bam040393	PH02Gene01262-Gan032492	PH02Gene03405-Ola031294	PH02Gene03405-Rgu002734	PH02Gene03988-PH02Gene08872
PH02Gene01262-Bam040393	PH02Gene01874-Gan020688	PH02Gene03806-Ola018114	PH02Gene03806-Rgu018225	PH02Gene03988-PH02Gene16365
PH02Gene02121-Bam007410	PH02Gene02121-Gan023712	PH02Gene03806-Ola022045	PH02Gene03988-Rgu005024	PH02Gene03988-PH02Gene49789
PH02Gene02121-Bam008063	PH02Gene02121-Gan023713	PH02Gene03988-Ola019233	PH02Gene04328-Rgu004750	PH02Gene06664-PH02Gene24444
PH02Gene02731-Bam006905	PH02Gene02739-Gan029380	PH02Gene04325-Ola022137	PH02Gene05056-Rgu004874	PH02Gene06848-PH02Gene06849
PH02Gene02731-Bam037523	PH02Gene03806-Gan024623	PH02Gene04328-Ola000417	PH02Gene05420-Rgu001451	PH02Gene06848-PH02Gene20475
PH02Gene02739-Bam019352	PH02Gene03921-Gan038318	PH02Gene05056-Ola036489	PH02Gene05421-Rgu010300	PH02Gene06849-PH02Gene20475
PH02Gene03405-Bam012262	PH02Gene03988-Gan035445	PH02Gene05420-Ola013343	PH02Gene05936-Rgu004664	PH02Gene08065-PH02Gene19588
PH02Gene03806-Bam032964	PH02Gene04325-Gan010138	PH02Gene05421-Ola013342	PH02Gene06850-Rgu004593	PH02Gene08067-PH02Gene19590
PH02Gene03921-Bam000621	PH02Gene04328-Gan035891	PH02Gene05936-Ola014123	PH02Gene07833-Rgu003015	PH02Gene08872-PH02Gene49789
PH02Gene03988-Bam022546	PH02Gene05056-Gan017501	PH02Gene06664-Ola026197	PH02Gene08065-Rgu014651	PH02Gene09220-PH02Gene10483
PH02Gene04325-Bam032964	PH02Gene05421-Gan029873	PH02Gene06850-Ola004921	PH02Gene08066-Rgu022242	PH02Gene09220-PH02Gene32914
PH02Gene04328-Bam029691	PH02Gene05936-Gan032492	PH02Gene07833-Ola011226	PH02Gene08066-Rgu023367	PH02Gene09220-PH02Gene48903
PH02Gene05056-Bam020121	PH02Gene06848-Gan004539	PH02Gene08065-Ola013927	PH02Gene08067-Rgu003571	PH02Gene09220-PH02Gene49884
PH02Gene05420-Bam006907	PH02Gene06849-Gan004539	PH02Gene08066-Ola013933	PH02Gene08068-Rgu000498	PH02Gene10483-PH02Gene49884
PH02Gene05421-Bam006906	PH02Gene06850-Gan004537	PH02Gene08066-Ola013935	PH02Gene08612-Rgu016925	PH02Gene10812-PH02Gene44471
PH02Gene05936-Bam027569	PH02Gene06953-Gan019824	PH02Gene08066-Ola013936	PH02Gene08872-Rgu005024	PH02Gene11021-PH02Gene23461
PH02Gene06664-Bam003838	PH02Gene06953-Gan026578	PH02Gene08067-Ola013937	PH02Gene10647-Rgu006678	PH02Gene12431-PH02Gene26501
PH02Gene06848-Bam008626	PH02Gene07833-Gan020597	PH02Gene08068-Ola013938	PH02Gene10812-Rgu008757	PH02Gene13174-PH02Gene23181
PH02Gene06848-Bam034128	PH02Gene08065-Gan036052	PH02Gene08612-Ola001630	PH02Gene12431-Rgu011892	PH02Gene16365-PH02Gene08872
PH02Gene06849-Bam008626	PH02Gene08066-Gan034772	PH02Gene08872-Ola019233	PH02Gene13174-Rgu014472	PH02Gene16365-PH02Gene49789
PH02Gene06849-Bam034128	PH02Gene08067-Gan000463	PH02Gene09716-Ola006670	PH02Gene13198-Rgu004557	PH02Gene16501-PH02Gene29509
PH02Gene06850-Bam014219	PH02Gene08068-Gan027676	PH02Gene10647-Ola002140	PH02Gene14559-Rgu015203	PH02Gene17043-PH02Gene17046
PH02Gene07833-Bam012542	PH02Gene08069-Gan027677	PH02Gene10812-Ola032214	PH02Gene16365-Rgu005024	PH02Gene17967-PH02Gene42838
PH02Gene08065-Bam023998	PH02Gene08612-Gan036387	PH02Gene11021-Ola008664	PH02Gene16501-Rgu020060	PH02Gene18139-PH02Gene30138
PH02Gene08066-Bam005156	PH02Gene08872-Gan008388	PH02Gene11957-Ola004655	PH02Gene16639-Rgu016752	PH02Gene18139-PH02Gene30139
PH02Gene08066-Bam046229	PH02Gene09220-Gan028414	PH02Gene12431-Ola012676	PH02Gene17043-Rgu000961	PH02Gene18139-PH02Gene30140
PH02Gene08067-Bam004601	PH02Gene09220-Gan028677	PH02Gene12432-Ola012675	PH02Gene17043-Rgu016612	PH02Gene18139-PH02Gene36795
PH02Gene08068-Bam006071	PH02Gene09220-Gan030370	PH02Gene13174-Ola020065	PH02Gene17046-Rgu000961	PH02Gene18483-PH02Gene18484
PH02Gene08069-Bam023995	PH02Gene09716-Gan008876	PH02Gene13198-Ola008489	PH02Gene17046-Rgu016612	PH02Gene19589-PH02Gene08066
PH02Gene08612-Bam032531	PH02Gene10483-Gan028414	PH02Gene13198-Ola036072	PH02Gene17799-Rgu005270	PH02Gene19611-PH02Gene36241
PH02Gene09220-Bam003722	PH02Gene10483-Gan028677	PH02Gene13198-Ola036134	PH02Gene17963-Rgu016426	PH02Gene21597-PH02Gene00909
PH02Gene09716-Bam024645	PH02Gene10483-Gan030370	PH02Gene13295-Ola016738	PH02Gene17963-Rgu016427	PH02Gene22856-PH02Gene18483
PH02Gene10483-Bam003722	PH02Gene10812-Gan002448	PH02Gene14559-Ola005685	PH02Gene17964-Rgu018866	PH02Gene22856-PH02Gene18484
PH02Gene10647-Bam035459	PH02Gene11021-Gan003018	PH02Gene16365-Ola019233	PH02Gene17967-Rgu000087	PH02Gene25712-PH02Gene33002
PH02Gene10812-Bam010319	PH02Gene11021-Gan005602	PH02Gene16639-Ola037388	PH02Gene18139-Rgu013489	PH02Gene25849-PH02Gene21909
PH02Gene10812-Bam026735	PH02Gene11957-Gan034053	PH02Gene17043-Ola020929	PH02Gene18139-Rgu014228	PH02Gene27381-PH02Gene10647
PH02Gene11021-Bam014848	PH02Gene12228-Gan030815	PH02Gene17046-Ola020929	PH02Gene18483-Rgu012348	PH02Gene29252-PH02Gene44752
PH02Gene11021-Bam045429	PH02Gene12431-Gan011713	PH02Gene17799-Ola036198	PH02Gene18484-Rgu012348	PH02Gene30138-PH02Gene30139
PH02Gene11957-Bam044889	PH02Gene12432-Gan001391	PH02Gene17955-Ola014744	PH02Gene18485-Rgu012346	PH02Gene30138-PH02Gene30140
PH02Gene12228-Bam004704	PH02Gene13174-Gan017470	PH02Gene17963-Ola033339	PH02Gene18614-Rgu008331	PH02Gene30139-PH02Gene30140
PH02Gene12228-Bam023865	PH02Gene14559-Gan017148	PH02Gene17963-Ola033340	PH02Gene18894-Rgu005269	PH02Gene32437-PH02Gene25407
PH02Gene12431-Bam013674	PH02Gene14559-Gan032860	PH02Gene17964-Ola033341	PH02Gene19588-Rgu014651	PH02Gene32496-PH02Gene51247
PH02Gene12432-Bam013673	PH02Gene16365-Gan008388	PH02Gene17967-Ola033346	PH02Gene19590-Rgu003571	PH02Gene32497-PH02Gene32496
PH02Gene13174-Bam025493	PH02Gene16501-Gan025295	PH02Gene18139-Ola002633	PH02Gene20475-Rgu004594	PH02Gene32497-PH02Gene51247
PH02Gene13174-Bam038573	PH02Gene16501-Gan025296	PH02Gene18139-Ola002637	PH02Gene21909-Rgu018119	PH02Gene32500-PH02Gene35758
PH02Gene13198-Bam026648	PH02Gene16639-Gan002922	PH02Gene18485-Ola008549	PH02Gene22796-Rgu009418	PH02Gene32666-PH02Gene04325
PH02Gene13295-Bam024475	PH02Gene17043-Gan010434	PH02Gene18614-Ola032707	PH02Gene22796-Rgu018454	PH02Gene32666-PH02Gene35837
PH02Gene14559-Bam011472	PH02Gene17046-Gan010434	PH02Gene18894-Ola036197	PH02Gene22856-Rgu012348	PH02Gene32666-PH02Gene46530
PH02Gene16639-Bam012461	PH02Gene17955-Gan032837	PH02Gene19588-Ola013927	PH02Gene23181-Rgu014472	PH02Gene32666-PH02Gene50151
PH02Gene17043-Bam006477	PH02Gene17963-Gan028416	PH02Gene19590-Ola013937	PH02Gene23457-Rgu012926	PH02Gene32914-PH02Gene10483
PH02Gene17046-Bam006477	PH02Gene17964-Gan030136	PH02Gene19611-Ola000558	PH02Gene24805-Rgu013455	PH02Gene32914-PH02Gene48903
PH02Gene17515-Bam005110	PH02Gene17967-Gan023704	PH02Gene20105-Ola015406	PH02Gene25407-Rgu012005	PH02Gene32914-PH02Gene49884
PH02Gene17799-Bam007333	PH02Gene18139-Gan002620	PH02Gene20475-Ola004922	PH02Gene25849-Rgu018119	PH02Gene34211-PH02Gene00244
PH02Gene17799-Bam044621	PH02Gene18139-Gan007378	PH02Gene21909-Ola025809	PH02Gene25959-Rgu005382	PH02Gene34211-PH02Gene00246
PH02Gene17955-Bam016913	PH02Gene18139-Gan007820	PH02Gene22586-Ola012326	PH02Gene26501-Rgu011892	PH02Gene35066-PH02Gene27547
PH02Gene17964-Bam002122	PH02Gene18139-Gan012244	PH02Gene22586-Ola021190	PH02Gene26562-Rgu010034	PH02Gene35066-PH02Gene51438
PH02Gene17967-Bam002120	PH02Gene18139-Gan022478	PH02Gene22796-Ola008662	PH02Gene26564-Rgu005991	PH02Gene35067-PH02Gene27547
PH02Gene17967-Bam039927	PH02Gene18139-Gan025810	PH02Gene23181-Ola020065	PH02Gene26564-Rgu010036	PH02Gene35067-PH02Gene35066
PH02Gene18139-Bam001462	PH02Gene18139-Gan029906	PH02Gene23457-Ola008661	PH02Gene26818-Rgu010033	PH02Gene35067-PH02Gene51438
PH02Gene18139-Bam039530	PH02Gene18483-Gan028102	PH02Gene23461-Ola008664	PH02Gene26819-Rgu010035	PH02Gene35835-PH02Gene35836
PH02Gene18483-Bam046738	PH02Gene18484-Gan028102	PH02Gene24444-Ola026197	PH02Gene27381-Rgu006678	PH02Gene35835-PH02Gene50150
PH02Gene18484-Bam046738	PH02Gene18485-Gan027645	PH02Gene24805-Ola033922	PH02Gene27548-Rgu005485	PH02Gene35836-PH02Gene50150
PH02Gene18485-Bam004723	PH02Gene18614-Gan008329	PH02Gene25407-Ola036709	PH02Gene27682-Rgu004469	PH02Gene35837-PH02Gene04325
PH02Gene18485-Bam046739	PH02Gene18893-Gan008578	PH02Gene25712-Ola004390	PH02Gene28964-Rgu007978	PH02Gene35837-PH02Gene46530
PH02Gene18614-Bam016656	PH02Gene18894-Gan008577	PH02Gene25849-Ola025809	PH02Gene28964-Rgu020055	PH02Gene35837-PH02Gene50151
PH02Gene18893-Bam011275	PH02Gene19588-Gan036052	PH02Gene25959-Ola008780	PH02Gene28964-Rgu021211	PH02Gene36795-PH02Gene30138
PH02Gene18894-Bam044620	PH02Gene19589-Gan034772	PH02Gene26501-Ola012676	PH02Gene29252-Rgu007049	PH02Gene36795-PH02Gene30139
PH02Gene19588-Bam023998	PH02Gene19590-Gan006336	PH02Gene26535-Ola019356	PH02Gene29509-Rgu020060	PH02Gene36795-PH02Gene30140
PH02Gene19589-Bam023997	PH02Gene19590-Gan023699	PH02Gene26562-Ola025037	PH02Gene29531-Rgu001489	PH02Gene37342-PH02Gene43011
PH02Gene19590-Bam023996	PH02Gene19591-Gan033533	PH02Gene26564-Ola025044	PH02Gene29589-Rgu012004	PH02Gene37604-PH02Gene43582
PH02Gene19611-Bam039249	PH02Gene19595-Gan029370	PH02Gene26818-Ola025031	PH02Gene29705-Rgu011509	PH02Gene38155-PH02Gene38156
PH02Gene20105-Bam005844	PH02Gene19611-Gan003503	PH02Gene26819-Ola025038	PH02Gene29775-Rgu006946	PH02Gene38462-PH02Gene47241
PH02Gene20475-Bam008626	PH02Gene19611-Gan026962	PH02Gene27381-Ola002140	PH02Gene30138-Rgu013489	PH02Gene38462-PH02Gene49790
PH02Gene20475-Bam034128	PH02Gene20105-Gan029051	PH02Gene27548-Ola013820	PH02Gene30138-Rgu014228	PH02Gene40275-PH02Gene17955
PH02Gene21597-Bam013294	PH02Gene20475-Gan004538	PH02Gene27682-Ola026828	PH02Gene30139-Rgu013489	PH02Gene40275-PH02Gene40276
PH02Gene21909-Bam004189	PH02Gene21597-Gan021907	PH02Gene27900-Ola007772	PH02Gene30139-Rgu014228	PH02Gene40276-PH02Gene17955
PH02Gene21909-Bam005274	PH02Gene21909-Gan029742	PH02Gene28964-Ola014745	PH02Gene30140-Rgu013489	PH02Gene43389-PH02Gene08612
PH02Gene22586-Bam045605	PH02Gene22586-Gan010182	PH02Gene28964-Ola014746	PH02Gene30140-Rgu014228	PH02Gene43944-PH02Gene09220
PH02Gene22796-Bam012884	PH02Gene22856-Gan028102	PH02Gene28964-Ola014747	PH02Gene32108-Rgu005757	PH02Gene43944-PH02Gene10483
PH02Gene22856-Bam046738	PH02Gene23457-Gan006514	PH02Gene29154-Ola011457	PH02Gene32313-Rgu016826	PH02Gene43944-PH02Gene32914
PH02Gene23181-Bam006295	PH02Gene23458-Gan004617	PH02Gene29252-Ola022559	PH02Gene32437-Rgu012005	PH02Gene43944-PH02Gene44076
PH02Gene23458-Bam014849	PH02Gene23461-Gan003018	PH02Gene29589-Ola010062	PH02Gene32496-Rgu019706	PH02Gene43944-PH02Gene48903
PH02Gene23458-Bam045431	PH02Gene23461-Gan005602	PH02Gene29705-Ola016707	PH02Gene32496-Rgu020484	PH02Gene43944-PH02Gene49884
PH02Gene23461-Bam014848	PH02Gene24805-Gan005522	PH02Gene29775-Ola032890	PH02Gene32497-Rgu019706	PH02Gene44076-PH02Gene09220
PH02Gene23461-Bam045429	PH02Gene25200-Gan027280	PH02Gene30138-Ola002633	PH02Gene32497-Rgu020484	PH02Gene44076-PH02Gene10483
PH02Gene24444-Bam003838	PH02Gene25407-Gan001984	PH02Gene30138-Ola002637	PH02Gene32531-Rgu013879	PH02Gene44076-PH02Gene32914
PH02Gene24805-Bam039369	PH02Gene25712-Gan015486	PH02Gene30139-Ola002633	PH02Gene32666-Rgu018225	PH02Gene44076-PH02Gene48903
PH02Gene25712-Bam015465	PH02Gene25849-Gan029742	PH02Gene30139-Ola002637	PH02Gene33594-Rgu000240	PH02Gene44076-PH02Gene49884
PH02Gene25849-Bam004189	PH02Gene26501-Gan011713	PH02Gene30140-Ola002633	PH02Gene34211-Rgu006529	PH02Gene44580-PH02Gene48374
PH02Gene25849-Bam005274	PH02Gene26535-Gan038354	PH02Gene30140-Ola002637	PH02Gene35065-Rgu017177	PH02Gene44580-PH02Gene50540
PH02Gene25959-Bam030408	PH02Gene26562-Gan003720	PH02Gene32313-Ola034727	PH02Gene35759-Rgu020485	PH02Gene44955-PH02Gene48469
PH02Gene26535-Bam006798	PH02Gene26562-Gan027735	PH02Gene32437-Ola036709	PH02Gene35759-Rgu022792	PH02Gene46530-PH02Gene04325
PH02Gene26562-Bam038601	PH02Gene26562-Gan031987	PH02Gene32493-Ola005053	PH02Gene35837-Rgu006902	PH02Gene46530-PH02Gene50151
PH02Gene26564-Bam020783	PH02Gene26563-Gan007415	PH02Gene32496-Ola005049	PH02Gene35837-Rgu006903	PH02Gene47241-PH02Gene49790
PH02Gene26818-Bam038602	PH02Gene26564-Gan003903	PH02Gene32497-Ola005049	PH02Gene35861-Rgu002734	PH02Gene47748-PH02Gene47851
PH02Gene26819-Bam013793	PH02Gene26819-Gan035861	PH02Gene32498-Ola005043	PH02Gene36795-Rgu013489	PH02Gene48374-PH02Gene50540
PH02Gene26819-Bam046164	PH02Gene27381-Gan006374	PH02Gene32500-Ola005052	PH02Gene36795-Rgu014228	PH02Gene48903-PH02Gene10483
PH02Gene27381-Bam018796	PH02Gene27547-Gan035637	PH02Gene32531-Ola023577	PH02Gene37318-Rgu000401	PH02Gene48903-PH02Gene49884
PH02Gene27548-Bam030795	PH02Gene27548-Gan016702	PH02Gene32666-Ola018114	PH02Gene37341-Rgu021665	PH02Gene49376-PH02Gene29154
PH02Gene27682-Bam000328	PH02Gene27548-Gan026426	PH02Gene32666-Ola022045	PH02Gene37342-Rgu016190	PH02Gene50128-PH02Gene48375
PH02Gene27682-Bam020334	PH02Gene27682-Gan000820	PH02Gene33002-Ola004390	PH02Gene37604-Rgu022650	PH02Gene50151-PH02Gene04325
PH02Gene27900-Bam000409	PH02Gene27900-Gan000686	PH02Gene33594-Ola016241	PH02Gene38155-Rgu009108	PH02Gene50714-PH02Gene18894
PH02Gene28964-Bam013581	PH02Gene27900-Gan012882	PH02Gene34211-Ola007949	PH02Gene38155-Rgu019340	PH02Gene51438-PH02Gene27547
PH02Gene29154-Bam004406	PH02Gene29154-Gan011807	PH02Gene34211-Ola024997	PH02Gene38156-Rgu009108
PH02Gene29252-Bam003387	PH02Gene29252-Gan020349	PH02Gene35065-Ola013821	PH02Gene38156-Rgu019340
PH02Gene29529-Bam011871	PH02Gene29252-Gan024992	PH02Gene35757-Ola005054	PH02Gene41887-Rgu017692
PH02Gene29531-Bam004929	PH02Gene29252-Gan028068	PH02Gene35758-Ola005052	PH02Gene42837-Rgu006558
PH02Gene29589-Bam043506	PH02Gene29252-Gan028069	PH02Gene35759-Ola005046	PH02Gene42838-Rgu000087
PH02Gene29705-Bam024108	PH02Gene29509-Gan025295	PH02Gene35759-Ola005048	PH02Gene43009-Rgu022335
PH02Gene29705-Bam027983	PH02Gene29509-Gan025296	PH02Gene35837-Ola022138	PH02Gene43010-Rgu022334
PH02Gene29705-Bam034908	PH02Gene29529-Gan015066	PH02Gene35861-Ola031294	PH02Gene43011-Rgu016190
PH02Gene29775-Bam006482	PH02Gene29531-Gan015067	PH02Gene36795-Ola002633	PH02Gene43093-Rgu002140
PH02Gene29775-Bam007132	PH02Gene29589-Gan014974	PH02Gene36795-Ola002637	PH02Gene43389-Rgu016925
PH02Gene29775-Bam008495	PH02Gene29705-Gan023805	PH02Gene37318-Ola006267	PH02Gene43582-Rgu022650
PH02Gene30138-Bam001462	PH02Gene29775-Gan013231	PH02Gene37341-Ola015264	PH02Gene44471-Rgu008757
PH02Gene30138-Bam039530	PH02Gene29775-Gan016094	PH02Gene37342-Ola015263	PH02Gene44472-Rgu020727
PH02Gene30139-Bam001462	PH02Gene30138-Gan002620	PH02Gene37604-Ola014981	PH02Gene44580-Rgu010158
PH02Gene30139-Bam039530	PH02Gene30138-Gan007378	PH02Gene38155-Ola032210	PH02Gene44752-Rgu007049
PH02Gene30140-Bam001462	PH02Gene30138-Gan007820	PH02Gene38156-Ola032210	PH02Gene45161-Rgu006173
PH02Gene30140-Bam039530	PH02Gene30138-Gan012244	PH02Gene38462-Ola002600	PH02Gene45161-Rgu021580
PH02Gene32313-Bam002895	PH02Gene30138-Gan022478	PH02Gene40275-Ola014744	PH02Gene46530-Rgu006902
PH02Gene32437-Bam029428	PH02Gene30138-Gan025810	PH02Gene40276-Ola014744	PH02Gene46530-Rgu006903
PH02Gene32496-Bam002228	PH02Gene30138-Gan029906	PH02Gene41887-Ola008978	PH02Gene46828-Rgu007062
PH02Gene32497-Bam002228	PH02Gene30139-Gan002620	PH02Gene42837-Ola033342	PH02Gene46828-Rgu021154
PH02Gene32498-Bam024317	PH02Gene30139-Gan007378	PH02Gene42838-Ola033346	PH02Gene47504-Rgu009193
PH02Gene32498-Bam024319	PH02Gene30139-Gan007820	PH02Gene43009-Ola015266	PH02Gene47748-Rgu006913
PH02Gene32500-Bam024316	PH02Gene30139-Gan012244	PH02Gene43010-Ola015265	PH02Gene47818-Rgu010729
PH02Gene32531-Bam036743	PH02Gene30139-Gan022478	PH02Gene43011-Ola015263	PH02Gene47851-Rgu006913
PH02Gene32666-Bam032964	PH02Gene30139-Gan025810	PH02Gene43093-Ola030599	PH02Gene48374-Rgu010158
PH02Gene32914-Bam003722	PH02Gene30139-Gan029906	PH02Gene43389-Ola001630	PH02Gene48375-Rgu015568
PH02Gene33002-Bam028113	PH02Gene30140-Gan002620	PH02Gene43582-Ola014981	PH02Gene49498-Rgu015465
PH02Gene33594-Bam004543	PH02Gene30140-Gan007378	PH02Gene44471-Ola032214	PH02Gene49789-Rgu005024
PH02Gene34211-Bam043351	PH02Gene30140-Gan007820	PH02Gene44472-Ola032213	PH02Gene49919-Rgu022526
PH02Gene35065-Bam023936	PH02Gene30140-Gan012244	PH02Gene44535-Ola035663	PH02Gene50128-Rgu015568
PH02Gene35757-Bam002227	PH02Gene30140-Gan022478	PH02Gene44752-Ola022559	PH02Gene50151-Rgu006902
PH02Gene35758-Bam024316	PH02Gene30140-Gan025810	PH02Gene45161-Ola002351	PH02Gene50151-Rgu006903
PH02Gene35759-Bam024318	PH02Gene30140-Gan029906	PH02Gene45436-Ola005094	PH02Gene50152-Rgu006901
PH02Gene35834-Bam030796	PH02Gene32108-Gan020688	PH02Gene46222-Ola016845	PH02Gene50471-Rgu002380
PH02Gene35834-Bam030797	PH02Gene32313-Gan032012	PH02Gene46530-Ola022138	PH02Gene50472-Rgu015731
PH02Gene35835-Bam010993	PH02Gene32437-Gan001984	PH02Gene47241-Ola002600	PH02Gene50540-Rgu010158
PH02Gene35836-Bam010993	PH02Gene32493-Gan013199	PH02Gene47504-Ola022133	PH02Gene50714-Rgu005269
PH02Gene35837-Bam032964	PH02Gene32493-Gan017330	PH02Gene47748-Ola032877	PH02Gene51247-Rgu019706
PH02Gene35861-Bam012262	PH02Gene32498-Gan033647	PH02Gene47818-Ola032212	PH02Gene51247-Rgu020484
PH02Gene35863-Bam009972	PH02Gene32500-Gan017331	PH02Gene47851-Ola032877
PH02Gene36241-Bam039249	PH02Gene32531-Gan014728	PH02Gene48375-Ola002352
PH02Gene36795-Bam001462	PH02Gene32666-Gan017206	PH02Gene49376-Ola011457
PH02Gene36795-Bam039530	PH02Gene32666-Gan017207	PH02Gene49498-Ola037189
PH02Gene37318-Bam037230	PH02Gene32914-Gan028414	PH02Gene49789-Ola019233
PH02Gene37341-Bam031638	PH02Gene32914-Gan028677	PH02Gene49790-Ola002600
PH02Gene37342-Bam018414	PH02Gene32914-Gan030370	PH02Gene49919-Ola013823
PH02Gene37604-Bam029206	PH02Gene33002-Gan015486	PH02Gene50128-Ola002352
PH02Gene38155-Bam026736	PH02Gene33594-Gan003778	PH02Gene50151-Ola022138
PH02Gene38156-Bam026736	PH02Gene34211-Gan021813	PH02Gene50152-Ola022134
PH02Gene40275-Bam013582	PH02Gene35066-Gan035637	PH02Gene50471-Ola035313
PH02Gene40275-Bam015303	PH02Gene35067-Gan035637	PH02Gene50472-Ola035315
PH02Gene40276-Bam013582	PH02Gene35757-Gan012552	PH02Gene50714-Ola036197
PH02Gene40276-Bam015303	PH02Gene35758-Gan017331	PH02Gene51247-Ola005049
PH02Gene40479-Bam021943	PH02Gene35759-Gan005294
PH02Gene41887-Bam021963	PH02Gene35759-Gan033925
PH02Gene42837-Bam002121	PH02Gene35759-Gan034243
PH02Gene42838-Bam002120	PH02Gene35837-Gan019472
PH02Gene42838-Bam039927	PH02Gene35837-Gan030860
PH02Gene43009-Bam019051	PH02Gene35861-Gan008223
PH02Gene43011-Bam018414	PH02Gene36241-Gan005822
PH02Gene43093-Bam034179	PH02Gene36795-Gan002620
PH02Gene43389-Bam035231	PH02Gene36795-Gan007378
PH02Gene43582-Bam029206	PH02Gene36795-Gan007820
PH02Gene43944-Bam003722	PH02Gene36795-Gan012244
PH02Gene44076-Bam003722	PH02Gene36795-Gan022478
PH02Gene44472-Bam010318	PH02Gene36795-Gan025810
PH02Gene44535-Bam012457	PH02Gene36795-Gan029906
PH02Gene44580-Bam012785	PH02Gene37318-Gan033191
PH02Gene44580-Bam013327	PH02Gene37604-Gan003251
PH02Gene44752-Bam003387	PH02Gene38155-Gan034129
PH02Gene44955-Bam001305	PH02Gene38156-Gan034129
PH02Gene44955-Bam001306	PH02Gene40275-Gan032837
PH02Gene45161-Bam021465	PH02Gene40276-Gan032837
PH02Gene46530-Bam032964	PH02Gene42837-Gan022700
PH02Gene47504-Bam020644	PH02Gene43009-Gan036333
PH02Gene47748-Bam029066	PH02Gene43010-Gan034974
PH02Gene47818-Bam010316	PH02Gene43389-Gan002906
PH02Gene47851-Bam019959	PH02Gene43582-Gan003251
PH02Gene47851-Bam033100	PH02Gene43944-Gan028414
PH02Gene48374-Bam012785	PH02Gene43944-Gan028677
PH02Gene48374-Bam013327	PH02Gene43944-Gan030370
PH02Gene48375-Bam015727	PH02Gene44076-Gan028414
PH02Gene48469-Bam001305	PH02Gene44076-Gan028677
PH02Gene48469-Bam001306	PH02Gene44076-Gan030370
PH02Gene48903-Bam003722	PH02Gene44471-Gan002448
PH02Gene49376-Bam004406	PH02Gene44472-Gan034417
PH02Gene49498-Bam020454	PH02Gene44535-Gan029506
PH02Gene49498-Bam046189	PH02Gene44535-Gan033295
PH02Gene49884-Bam003722	PH02Gene44580-Gan000819
PH02Gene49919-Bam004646	PH02Gene44752-Gan020349
PH02Gene49919-Bam023938	PH02Gene44752-Gan024992
PH02Gene50128-Bam021464	PH02Gene44752-Gan028068
PH02Gene50150-Bam010993	PH02Gene44752-Gan028069
PH02Gene50151-Bam032964	PH02Gene44955-Gan024454
PH02Gene50152-Bam023935	PH02Gene45436-Gan022713
PH02Gene50471-Bam025984	PH02Gene46327-Gan022110
PH02Gene50472-Bam025985	PH02Gene46530-Gan019472
PH02Gene50540-Bam012785	PH02Gene46530-Gan030860
PH02Gene50540-Bam013327	PH02Gene46828-Gan027022
PH02Gene50714-Bam044620	PH02Gene46828-Gan027975
PH02Gene51247-Bam002228	PH02Gene46828-Gan027976
	PH02Gene46828-Gan030593
	PH02Gene46828-Gan034965
	PH02Gene47505-Gan033349
	PH02Gene47748-Gan007868
	PH02Gene47748-Gan011910
	PH02Gene47818-Gan008442
	PH02Gene47851-Gan007868
	PH02Gene47851-Gan011910
	PH02Gene48374-Gan000819
	PH02Gene48375-Gan031361
	PH02Gene48469-Gan024454
	PH02Gene48903-Gan028414
	PH02Gene48903-Gan028677
	PH02Gene48903-Gan030370
	PH02Gene49376-Gan011807
	PH02Gene49498-Gan001697
	PH02Gene49789-Gan008388
	PH02Gene49818-Gan016807
	PH02Gene49884-Gan028414
	PH02Gene49884-Gan028677
	PH02Gene49884-Gan030370
	PH02Gene50128-Gan032779
	PH02Gene50151-Gan019472
	PH02Gene50151-Gan030860
	PH02Gene50152-Gan034318
	PH02Gene50471-Gan021675
	PH02Gene50471-Gan021679
	PH02Gene50472-Gan018165
	PH02Gene50472-Gan021678
	PH02Gene50540-Gan000819
	PH02Gene50714-Gan008577
	PH02Gene51438-Gan035637

## Sheet: S8
Table S8. Detail information of SSR identified in peroxidase genes of Phyllostachys edulis
Chromosome ID	SSR type	Motif	SSR start	SSR end	Genes	Gene position
moso_draft_hic_scaffold_2	Tetra-nucleotid	(CATG)4	37629757	37629772	PH02Gene10483	Intron
moso_draft_hic_scaffold_3	Pena-nucleotid	(AGCAG)4	14741396	14741415	PH02Gene05936	5' UTR
moso_draft_hic_scaffold_3	Di-nucleotid	(TG)7	103734037	103734050	PH02Gene27900	5' UTR
moso_draft_hic_scaffold_4	Di-nucleotid	(AT)16	253397	253428	PH02Gene16639	Intron
moso_draft_hic_scaffold_4	Di-nucleotid	(TC)10	2281890	2281909	PH02Gene17963	Intron
moso_draft_hic_scaffold_4	Tri-nucleotid	(TGG)6	2285582	2285599	PH02Gene17963	Intron
moso_draft_hic_scaffold_4	Tetra-nucleotid	(GCAC)5	4980908	4980927	PH02Gene45436	Intron
moso_draft_hic_scaffold_4	Di-nucleotid	(CG)6	4981265	4981276	PH02Gene45436	Intron
moso_draft_hic_scaffold_4	Mono-nucleotid	(C)14	5404035	5404048	PH02Gene32492	Intron
moso_draft_hic_scaffold_4	Di-nucleotid	(GA)9	5521687	5521704	PH02Gene32497	Intron
moso_draft_hic_scaffold_4	Tetra-nucleotid	(TTGA)4	59335464	59335479	PH02Gene43011	3' UTR
moso_draft_hic_scaffold_4	Mono-nucleotid	(T)13	59364252	59364264	PH02Gene43009	3' UTR
moso_draft_hic_scaffold_6	Di-nucleotid	(GA)10	3517316	3517335	PH02Gene12228	Exon
moso_draft_hic_scaffold_6	Di-nucleotid	(CT)7	3518034	3518047	PH02Gene12228	Intron
moso_draft_hic_scaffold_6	Di-nucleotid	(GA)8	24732608	24732623	PH02Gene30138	Intron
moso_draft_hic_scaffold_6	Mono-nucleotid	(T)12	24735065	24735076	PH02Gene30138	Intron
moso_draft_hic_scaffold_6	Tetra-nucleotid	(CACG)5	27501622	27501641	PH02Gene05420	Intron
moso_draft_hic_scaffold_6	Di-nucleotid	(CT)6	27502560	27502571	PH02Gene05420	5' UTR
moso_draft_hic_scaffold_6	Tri-nucleotid	(TAT)5	29576819	29576833	PH02Gene48469	3' UTR
moso_draft_hic_scaffold_8	Mono-nucleotid	(T)14	67520505	67520518	PH02Gene35835	Intron
moso_draft_hic_scaffold_8	Di-nucleotid	(CG)6	75570110	75570121	PH02Gene02735	Exon
moso_draft_hic_scaffold_8	Di-nucleotid	(AG)6	75641308	75641319	PH02Gene02739	5' UTR
moso_draft_hic_scaffold_9	Di-nucleotid	(AG)6	4360277	4360288	PH02Gene25200	5' UTR
moso_draft_hic_scaffold_9	Tri-nucleotid	(TAT)5	4360837	4360851	PH02Gene25200	Intron
moso_draft_hic_scaffold_9	Tri-nucleotid	(CGG)5	52877585	52877599	PH02Gene50471	Exon
moso_draft_hic_scaffold_10	Di-nucleotid	(AG)7	54940333	54940346	PH02Gene37342	5' UTR
moso_draft_hic_scaffold_11	Di-nucleotid	(TC)6	1534311	1534322	PH02Gene38258	Intron
moso_draft_hic_scaffold_11	Di-nucleotid	(CT)7	31235670	31235683	PH02Gene27682	Intron
moso_draft_hic_scaffold_11	Mono-nucleotid	(T)17	31236141	31236157	PH02Gene27682	Intron
moso_draft_hic_scaffold_11	Hepta-nucleotid	(CCACAGC)3	31242208	31242228	PH02Gene27682	Intron
moso_draft_hic_scaffold_12	Di-nucleotid	(CT)7	35852501	35852514	PH02Gene00675	3' UTR
moso_draft_hic_scaffold_12	Mono-nucleotid	(A)13	35853270	35853282	PH02Gene00675	Intron
moso_draft_hic_scaffold_12	Mono-nucleotid	(C)13	35854555	35854567	PH02Gene00675	Intron
moso_draft_hic_scaffold_12	Di-nucleotid	(TA)7	35854953	35854966	PH02Gene00675	Intron
moso_draft_hic_scaffold_12	Di-nucleotid	(CT)6	35858166	35858177	PH02Gene00675	Intron
moso_draft_hic_scaffold_12	Tetra-nucleotid	(CTAG)4	35859864	35859879	PH02Gene00675	5' UTR
moso_draft_hic_scaffold_13	Tri-nucleotid	(CTT)5	11226398	11226412	PH02Gene49498	Intron
moso_draft_hic_scaffold_13	Di-nucleotid	(CT)11	42877967	42877988	PH02Gene33375	5' UTR
moso_draft_hic_scaffold_13	Tri-nucleotid	(CGC)7	47372649	47372669	PH02Gene08612	Exon
moso_draft_hic_scaffold_13	Tetra-nucleotid	(TGCA)4	71231600	71231615	PH02Gene44580	Intron
moso_draft_hic_scaffold_13	Di-nucleotid	(AG)6	92229019	92229030	PH02Gene33594	Intron
moso_draft_hic_scaffold_13	Tetra-nucleotid	(AGCT)4	98335843	98335858	PH02Gene50128	5' UTR
moso_draft_hic_scaffold_14	Di-nucleotid	(TA)11	1902058	1902079	PH02Gene35067	Intron
moso_draft_hic_scaffold_14	Di-nucleotid	(CG)6	1937867	1937878	PH02Gene35065	3' UTR
moso_draft_hic_scaffold_14	Mono-nucleotid	(A)13	6392117	6392129	PH02Gene08069	Intron
moso_draft_hic_scaffold_14	Tri-nucleotid	(CGT)5	6404309	6404323	PH02Gene08068	Exon
moso_draft_hic_scaffold_14	Hexa-nucleotid	(TTCAAA)4	6460800	6460823	PH02Gene08065	Intron
moso_draft_hic_scaffold_14	Tetra-nucleotid	(GCGA)4	15206248	15206263	PH02Gene32313	5' UTR
moso_draft_hic_scaffold_14	Hepta-nucleotid	(TCTTCAG)3	30349206	30349226	PH02Gene23181	Intron
moso_draft_hic_scaffold_14	Tetra-nucleotid	(GGTT)4	30352083	30352098	PH02Gene23181	3' UTR
moso_draft_hic_scaffold_14	Di-nucleotid	(AC)7	31580536	31580549	PH02Gene47748	Intron
moso_draft_hic_scaffold_14	Di-nucleotid	(GC)6	63081215	63081226	PH02Gene03921	Intron
moso_draft_hic_scaffold_14	Di-nucleotid	(GA)6	63081716	63081727	PH02Gene03921	5' UTR
moso_draft_hic_scaffold_15	Di-nucleotid	(AC)6	4561028	4561039	PH02Gene21597	Intron
moso_draft_hic_scaffold_15	Di-nucleotid	(AC)26	4567984	4568035	PH02Gene21597	Intron
moso_draft_hic_scaffold_15	Tetra-nucleotid	(TGAT)4	4573942	4573957	PH02Gene21597	Intron
moso_draft_hic_scaffold_15	Di-nucleotid	(AT)33	26211911	26211976	PH02Gene25712	Intron
moso_draft_hic_scaffold_15	Di-nucleotid	(TA)9	26212274	26212291	PH02Gene25712	Intron
moso_draft_hic_scaffold_15	Di-nucleotid	(TG)21	90683733	90683774	PH02Gene18893	3' UTR
moso_draft_hic_scaffold_16	Mono-nucleotid	(C)21	72441171	72441191	PH02Gene13174	Intron
moso_draft_hic_scaffold_16	Mono-nucleotid	(C)17	82831864	82831880	PH02Gene29705	Intron
moso_draft_hic_scaffold_16	Di-nucleotid	(AC)10	88329020	88329039	PH02Gene19590	3' UTR
moso_draft_hic_scaffold_16	Tri-nucleotid	(CGA)5	88426389	88426403	PH02Gene19592	Exon
moso_draft_hic_scaffold_16	Di-nucleotid	(AT)16	88427835	88427866	PH02Gene19592	Intron
moso_draft_hic_scaffold_16	Di-nucleotid	(CA)6	88484175	88484186	PH02Gene19595	Intron
moso_draft_hic_scaffold_16	Tri-nucleotid	(CGA)5	96536796	96536810	PH02Gene13198	Exon
moso_draft_hic_scaffold_16	Di-nucleotid	(GA)9	96538776	96538793	PH02Gene13198	Exon
moso_draft_hic_scaffold_16	Di-nucleotid	(CG)6	108004695	108004706	PH02Gene25407	Exon
moso_draft_hic_scaffold_17	Tri-nucleotid	(CTC)5	12961616	12961630	PH02Gene01076	Intron
moso_draft_hic_scaffold_17	Di-nucleotid	(CT)16	12964677	12964708	PH02Gene01076	Intron
moso_draft_hic_scaffold_19	Tetra-nucleotid	(ATGC)4	25786752	25786767	PH02Gene42837	3' UTR
moso_draft_hic_scaffold_19	Tri-nucleotid	(ACC)8	29694861	29694884	PH02Gene44535	Exon
moso_draft_hic_scaffold_21	Tetra-nucleotid	(ATGC)4	27581512	27581527	PH02Gene11957	3' UTR
moso_draft_hic_scaffold_21	Tetra-nucleotid	(TGCA)4	63916226	63916241	PH02Gene40276	3' UTR
moso_draft_hic_scaffold_21	Di-nucleotid	(CT)18	69813083	69813118	PH02Gene12432	Intron
moso_draft_hic_scaffold_21	Tetra-nucleotid	(GCTC)4	84088339	84088354	PH02Gene18614	Intron
moso_draft_hic_scaffold_21	Di-nucleotid	(AT)6	93471109	93471120	PH02Gene23457	Intron
moso_draft_hic_scaffold_21	Di-nucleotid	(CG)6	107562164	107562175	PH02Gene11021	Intron
moso_draft_hic_scaffold_22	Mono-nucleotid	(C)15	5533473	5533487	PH02Gene43389	Intron
moso_draft_hic_scaffold_23	Tri-nucleotid	(TTC)5	28340500	28340514	PH02Gene06664	Intron
moso_draft_hic_scaffold_23	Mono-nucleotid	(A)12	32722411	32722422	PH02Gene03988	Intron
moso_draft_hic_scaffold_23	Di-nucleotid	(CT)10	37417223	37417242	PH02Gene05222	Intron
moso_draft_hic_scaffold_23	Tri-nucleotid	(ATC)7	37418396	37418416	PH02Gene05222	Intron
moso_draft_hic_scaffold_23	Mono-nucleotid	(C)12	37422455	37422466	PH02Gene05222	Intron
moso_draft_hic_scaffold_23	Tri-nucleotid	(TGC)5	37437781	37437795	PH02Gene05222	3' UTR
moso_draft_hic_scaffold_24	Tetra-nucleotid	(TACA)5	67833922	67833941	PH02Gene00439	Intron
moso_draft_hic_scaffold_24	Di-nucleotid	(GT)6	67856133	67856144	PH02Gene00439	5' UTR
moso_draft_hic_scaffold_24	Hepta-nucleotid	(GCTATTG)3	71380760	71380780	PH02Gene00248	5' UTR
moso_draft_hic_scaffold_24	Tri-nucleotid	(CGC)5	71415345	71415359	PH02Gene00246	Exon
moso_draft_hic_scaffold_24	Tetra-nucleotid	(GAAG)5	71448202	71448221	PH02Gene00244	3' UTR
moso_draft_hic_scaffold_24	Tri-nucleotid	(CGC)7	71449620	71449640	PH02Gene00244	Exon
moso_draft_hic_scaffold_24	Di-nucleotid	(TA)7	72177950	72177963	PH02Gene46327	3' UTR
moso_draft_hic_scaffold_19214	Di-nucleotid	(TA)12	585	608	PH02Gene51438	Intron

## Sheet: S9
Table S9. Characteristics of 48 SSR markers used in this study
Primer ID	Chromosome ID	Motif	Genes	Gene position	F (5' - 3')	R (5' - 3')	Target product (bp)
SSR1	moso_draft_hic_scaffold_14	(GCGA)4	PH02Gene32313	5' UTR	ATCTTGTGCTGTGCCTGTGAG	CTGGCTAAGCTGCCTGAGTAA	141
SSR2	moso_draft_hic_scaffold_9	(TAT)5	PH02Gene25200	Intron	GATGAAGAAGGCGTGGGTGG	GAAGATGAGGCGGACGAGGG	202
SSR3	moso_draft_hic_scaffold_24	(TACA)5	PH02Gene00439	Intron	GCAGGAAGTTCAGGTTCATCG	GCACATCAGGCATAGCAGTCA	297
SSR4	moso_draft_hic_scaffold_24	(GT)6	PH02Gene00439	5' UTR	GCAGTCGTGGAAGAAGAGGCG	CGAGCTGAGCTAGTTCGGCAAT	245
SSR5	moso_draft_hic_scaffold_12	(CTAG)4	PH02Gene00675	5' UTR	TTCTTGCTTTATGCCTCACCCTG	TCGTCTCCCTCGTCTTACTCCTG	213
SSR6	moso_draft_hic_scaffold_8	(AG)6	PH02Gene02739	5' UTR	TAGCAATGAGGTCGAGAAGGTTG	CGAAGCAGTCGTGGAAGAAGAG	228
SSR7	moso_draft_hic_scaffold_14	(GC)6	PH02Gene03921	Intron	CCCTGAACATCACGCATCCAAAC	GACATCGTCCAGAAGGACAAGACC	225
SSR8	moso_draft_hic_scaffold_3	(AGCAG)4	PH02Gene05936	5' UTR	GCTCGTGTCCCTTTCTATAACTACC	ACCCGACCTTCAGCTCCTTGAT	255
SSR9	moso_draft_hic_scaffold_13	(CGC)7	PH02Gene08612	Exon	GTCGTGGAAGAAGAGCCTGAG	CCATTACAAGTCGTCGTGCC	115
SSR10	moso_draft_hic_scaffold_21	(ATGC)4	PH02Gene11957	3' UTR	CCCCTTCAAATGGCATACTTAG	CGGTGCATCCCTGTAATCGT	133
SSR11	moso_draft_hic_scaffold_6	(CT)7	PH02Gene12228	Intron	CAATCGAAAGCTCAGATCAAGAA	CGTCGCTACGCAGATAAAGGT	146
SSR12	moso_draft_hic_scaffold_4	(TC)10	PH02Gene17963	Intron	AGCCACTCGCAGGGTCATTT	GCACAATACACTCCACGAAAA	116
SSR13	moso_draft_hic_scaffold_15	(TG)21	PH02Gene18893	3' UTR	CTGCTCTACACCGACAACCG	CGAATCTCAACTAGGCTCCTC	298
SSR14	moso_draft_hic_scaffold_15	(TGAT)4	PH02Gene21597	Intron	TAGCACGGCAAGGACAGGGAT	TCAAGTGGGCACGTCAGGAT	187
SSR15	moso_draft_hic_scaffold_14	(GGTT)4	PH02Gene23181	3' UTR	GACATCTTCTTCCAGCACTTCG	TCAGTTGTGATTGACCCTCCTG	114
SSR16	moso_draft_hic_scaffold_21	(AT)6	PH02Gene23457	Intron	ACGGGAGCAACAGCGAGAAA	GAATGTCGGCGCATGAAACG	126
SSR17	moso_draft_hic_scaffold_16	(CG)6	PH02Gene25407	Exon	AAAGAAAGTGGGAATAAGGAAACG	ATCGAGGAGCCAACCAAGCT	161
SSR18	moso_draft_hic_scaffold_6	(GA)8	PH02Gene30138	Intron	GAGATGGGTTATTGGGTTTGGC	TGCTTCAGTTCCTCCTCCTTGA	276
SSR19	moso_draft_hic_scaffold_13	(CT)11	PH02Gene33375	5' UTR	GCCTCCGACTCCACCATCCT	GTCGCTAGTCCAACCAGTTCAGTA	122
SSR20	moso_draft_hic_scaffold_10	(AG)7	PH02Gene37342	5' UTR	ATCTCCACCACCTCCTCCCG	TGCTGTTCGTGCTGCCATTC	139
SSR21	moso_draft_hic_scaffold_4	(TTGA)4	PH02Gene43011	3' UTR	CCTCTTCCACTCCGACTCCT	GCACTTGTTCCTGATCTCCC	175
SSR22	moso_draft_hic_scaffold_19	(ATGC)4	PH02Gene42837	3' UTR	GGGCAATTCTATCTTGGTCTG	TTGTCTAGCTCGCTTTCTTGATC	276
SSR23	moso_draft_hic_scaffold_19	(ACC)8	PH02Gene44535	Exon	ACGCATAACGCAGTAACAACAAA	AACGGTAAGTGGCTTTCCCTC	162
SSR24	moso_draft_hic_scaffold_4	(CG)6	PH02Gene45436	Intron	GAAGCAGTCGTGGAAGTAGAGCC	CTTGTGAGCATTAGCAATGGAGC	162
SSR25	moso_draft_hic_scaffold_6	(CACG)5	PH02Gene05420	Intron	GCTAAGTGAGTGGGCTCGTCGTT	CCTTTGATGGTGTTGCGTGGG	274
SSR26	moso_draft_hic_scaffold_14	(TTCAAA)4	PH02Gene08065	Intron	GTCTCACTTCCGATTAGCCAGC	TAGTTATTGTTGGTCCCAGACG	155
SSR27	moso_draft_hic_scaffold_24	(GAAG)5	PH02Gene00244	3' UTR	GTAATGCACCCTGACGGACTC	GTTTGCGGCTTCTGCTTGAT	240
SSR28	moso_draft_hic_scaffold_4	(TGG)6	PH02Gene17963	Intron	CTGGCTCAATGGGACTTCTC	GATGGGTCCAAGGTGATTTG	201
SSR29	moso_draft_hic_scaffold_14	(GA)6	PH02Gene03921	5' UTR	TTACGACGAAAGGAAGCAACTC	GTTTCTTTATTCTCGCATTTCAGG	160
SSR30	moso_draft_hic_scaffold_4	(GA)9	PH02Gene32497	Intron	TCACATGGCTATAACAGGGAAAA	AGAACTATTAAGAGCAGGGCTAGTTG	254
SSR31	moso_draft_hic_scaffold_16	(AT)16	PH02Gene19592	Intron	CATGTGGTGGCTGGTCAATA	ATCATCGGTCCCTACAATCTAGC	187
SSR32	moso_draft_hic_scaffold_9	(CGG)5	PH02Gene50471	Exon	CGCCGTCCTCTTCGGTAACTT	GGCAGCCATTAGTAGCGGTTTG	112
SSR33	moso_draft_hic_scaffold_14	(CGT)5	PH02Gene08068	Exon	GCGGGCAGATACGGCTCAAC	TCCATCACCCAAATCCAAACAAA	295
SSR34	moso_draft_hic_scaffold_6	(TAT)5	PH02Gene48469	3' UTR	AGTTGTTTCCGTGGAGATGATT	TTACGCTACTGTATCCGTCAATC	123
SSR35	moso_draft_hic_scaffold_21	(CG)6	PH02Gene11021	Intron	CTCGTCCGCCTCCACTTCCA	CACGCACGCACCACTTACACTC	125
SSR36	moso_draft_hic_scaffold_16	(GA)9	PH02Gene13198	Exon	CTCACTAAATGCCCGAGGACC	CGAGCACAAACGCAAACCAC	214
SSR37	moso_draft_hic_scaffold_11	(CT)7	PH02Gene27682	Intron	TCCCTCCTCCTCTTCCTCCC	GTGCCTGTCAATGTTTGTCTTCG	300
SSR38	moso_draft_hic_scaffold_13	(AGCT)4	PH02Gene50128	5' UTR	CTGTGCGAGGACTACTACGACT	AACAAGTAAGCACCTGGACGA	151
SSR39	moso_draft_hic_scaffold_14	(CG)6	PH02Gene35065	3' UTR	ATGGTTTGATATTGACGGTTGGA	CACGCACCTAGTGCTAATTCTTTAC	207
SSR40	moso_draft_hic_scaffold_13	(TGCA)4	PH02Gene44580	Intron	CGAACAATGGGAGCGGTGGT	GGGCGGGTGCAGTGTCAGTT	203
SSR41	moso_draft_hic_scaffold_15	(AC)6	PH02Gene21597	Intron	ATCCACTTTATTGCGACCTGTA	CACCTGATATGCTGCCCTTA	211
SSR42	moso_draft_hic_scaffold_14	(TA)11	PH02Gene35067	Intron	TACAGTGACCAAGAACCAAAATACA	TACATACATGCACGCCAATCTG	163
SSR43	moso_draft_hic_scaffold_16	(CGA)5	PH02Gene19592	Exon	CGCCATTATCCAAACTAAAGCA	CGGGCAGATACGGCTCAACT	292
SSR44	moso_draft_hic_scaffold_3	(TG)7	PH02Gene27900	5' UTR	TCATCTCCGACCCATCCCACA	CCCAGCAGCAAGACCGCAAT	202
SSR45	moso_draft_hic_scaffold_12	(TA)7	PH02Gene00675	Intron	ATATGTATGGACGGAAAGAGTAACAT	GTGATGGACTGGAGTGGAGG	287
SSR46	moso_draft_hic_scaffold_6	(GA)10	PH02Gene12228	Exon	GACGACGACCTCGCTGTTGC	GGTAGCTCGGTGCCGCCTTT	112
SSR47	moso_draft_hic_scaffold_9	(AG)6	PH02Gene25200	5' UTR	AAGAGGAAGCCTACCAAGCC	AGTGCTCAAGGGAAGGAACTAA	134
SSR48	moso_draft_hic_scaffold_15	(AC)26	PH02Gene21597	Intron	GCAGCCACTACTTGGAGATTTT	CACAGAAGGTTTCGTGAGCC	248
